# Supplementary material for: Chemical Genetics of AGC-kinases Reveals Shared Targets of Ypk1, Protein Kinase A and Sch9
Source: Mol Cell Proteomics. 2020 Feb 26;19(4):655–71. doi: 10.1074/mcp.RA120.001955 (PMC7124472; doi:10.1074/mcp.RA120.001955)
Supplement: Table_S2 [file 158471_0_supp_465334_q4rtsw.xlsx]

## Sheet: modificationSpecificPeptides
Table S2: MaxQuant output table 'modificationSpecificPeptides.txt'
Sequence	Modifications	Mass	Mass Fractional Part	Protein Groups	Proteins	Unique (Groups)	Unique (Proteins)	Acetyl (Protein N-term)	Deamidation (NQ)	Oxidation (M)	Phospho (STY)	Missed cleavages	Identification type 27	Identification type 28	Identification type 29	Identification type 31	Identification type 32	Identification type 33	Identification type 35	Identification type 36	Identification type 37	Identification type 39	Identification type 40	Identification type 41	Identification type 43	Identification type 44	Identification type 45	Identification type 47	Identification type 48	Identification type 49	Identification type 51	Identification type 52	Identification type 53	Identification type 55	Identification type 56	Identification type 57	Identification type 59	Identification type 60	Identification type 61	Identification type 63	Identification type 64	Identification type 65	Experiment 27	Experiment 28	Experiment 29	Experiment 31	Experiment 32	Experiment 33	Experiment 35
AAAAQDEITGDGTTTVVCLVGELLR	Unmodified	2559.28	0.285032	425	YDR188WCCT6SGDID:S000002596,ChrIVfrom836421-838061,GenomeRelease64-2-1,VerifiedORF,"SubunitofthecytosolicchaperoninCctringcomplex;relatedtoTcp1p,essentialproteinthatisrequiredfortheassemblyofactinandtubulinsinvivo;containsanATP-bindingmotif"	yes	yes	0	0	0	0	0					By matching	By matching	By MS/MS	By matching			By matching	By MS/MS			By matching	By matching	By matching		By matching	By matching		By MS/MS													1	1	1
AAADALSDLEIK	Phospho (STY)	1295.6	0.601013	994	YJL026WRNR2SGDID:S000003563,ChrXfrom392404-393603,GenomeRelease64-2-1,VerifiedORF,"Ribonucleotide-diphosphatereductase(RNR),smallsubunit;theRNRcomplexcatalyzestherate-limitingstepindNTPsynthesisandisregulatedbyDNAreplicationandDNAdamagecheckpointpathwaysvialocalizationofthesmallsubunits;RNR2hasaparalog,RNR4,thatarosefromthewholegenomeduplication"	yes	yes	0	0	0	1	0	By MS/MS	By MS/MS	By MS/MS	By MS/MS	By MS/MS	By MS/MS	By MS/MS	By MS/MS	By MS/MS	By MS/MS	By MS/MS	By MS/MS	By MS/MS	By MS/MS	By MS/MS	By MS/MS	By MS/MS	By MS/MS	By MS/MS	By MS/MS	By MS/MS	By MS/MS	By MS/MS	By MS/MS	By MS/MS	By MS/MS	By MS/MS	By MS/MS	By MS/MS	By MS/MS	1	1	1	1	1	1	1
AAADALSDLEIKDSK	Phospho (STY)	1625.75	0.754947	994	YJL026WRNR2SGDID:S000003563,ChrXfrom392404-393603,GenomeRelease64-2-1,VerifiedORF,"Ribonucleotide-diphosphatereductase(RNR),smallsubunit;theRNRcomplexcatalyzestherate-limitingstepindNTPsynthesisandisregulatedbyDNAreplicationandDNAdamagecheckpointpathwaysvialocalizationofthesmallsubunits;RNR2hasaparalog,RNR4,thatarosefromthewholegenomeduplication"	yes	yes	0	0	0	1	1	By MS/MS	By MS/MS	By MS/MS	By MS/MS	By MS/MS	By MS/MS	By MS/MS	By MS/MS	By MS/MS	By MS/MS	By MS/MS	By MS/MS	By MS/MS	By MS/MS	By MS/MS	By MS/MS	By MS/MS	By MS/MS	By MS/MS	By MS/MS	By MS/MS	By MS/MS	By MS/MS	By MS/MS	By MS/MS	By MS/MS	By MS/MS	By MS/MS	By MS/MS	By MS/MS	2	2	2	2	2	2	2
AAADLPPSMIQMEPKSPILK	Phospho (STY)	2216.1	0.0986135	1372	YML016CPPZ1SGDID:S000004478,ChrXIIIfrom241536-239458,GenomeRelease64-2-1,reversecomplement,VerifiedORF,"Serine/threonineproteinphosphataseZ,isoformofPpz2p;involvedinregulationofpotassiumtransport,whichaffectsosmoticstability,cellcycleprogression,andhalotolerance"	yes	yes	0	0	0	1	1	By matching		By matching	By matching	By matching	By MS/MS	By matching		By matching	By matching	By matching	By matching	By MS/MS	By matching	By matching	By MS/MS	By matching	By matching	By matching	By matching	By matching	By matching	By matching	By matching	By MS/MS	By matching	By MS/MS	By matching	By matching	By matching	1		1	1	1	1	1
AAAEGVANLHLDEATGEMVSK	Unmodified	2112.02	0.015733	365	YDR037WKRS1SGDID:S000002444,ChrIVfrom525440-527215,GenomeRelease64-2-1,VerifiedORF,"Lysyl-tRNAsynthetase"	yes	yes	0	0	0	0	0			By MS/MS			By matching	By MS/MS		By matching		By matching	By MS/MS			By matching	By matching	By MS/MS		By MS/MS			By matching											1			1	1
AAAEYEKGEYETAISTLNDAVEQGR	Unmodified	2714.27	0.267133	1714	YOR027WSTI1SGDID:S000005553,ChrXVfrom381053-382822,GenomeRelease64-2-1,VerifiedORF,"Hsp90cochaperone;interactswiththeSsagroupofthecytosolicHsp70chaperonesandactivatesSsa1pATPaseactivity;interactswithHsp90chaperonesandinhibitstheirATPaseactivity;homologofmammalianHop"	yes	yes	0	0	0	0	1	By matching	By matching	By MS/MS	By matching	By MS/MS	By MS/MS	By MS/MS		By MS/MS		By MS/MS	By MS/MS		By matching	By MS/MS	By MS/MS	By MS/MS	By matching	By MS/MS	By MS/MS	By MS/MS	By MS/MS			By matching		By MS/MS	By matching	By matching		1	1	2	1	2	2	2
AAAHQQNYFNDSDDEDDEDNIK	Phospho (STY)	2632.98	0.982728	621	YER164WCHD1SGDID:S000000966,ChrVfrom505392-509798,GenomeRelease64-2-1,VerifiedORF,"Chromatinremodelerthatregulatesvariousaspectsoftranscription;actsininconjunctionwithIsw1btoregulatechromatinstructureandmaintainchromatinintegrityduringtranscriptionelongationbyRNAPIIbypreventingtrans-histoneexchangeovercodingregions;containsachromodomain,ahelicasedomainandaDNA-bindingdomain;componentofboththeSAGAa…	yes	yes	0	0	0	1	0	By MS/MS	By MS/MS	By MS/MS	By MS/MS	By MS/MS	By MS/MS	By matching	By matching	By matching	By matching	By MS/MS	By matching	By matching	By MS/MS	By matching	By matching	By MS/MS	By MS/MS	By matching	By matching	By matching	By matching	By matching	By matching	By matching	By matching	By matching	By matching	By matching	By matching	1	1	1	1	1	1	1
AAAHQQNYFNDSDDEDDEDNIKQSR	Phospho (STY)	3004.17	0.174445	621	YER164WCHD1SGDID:S000000966,ChrVfrom505392-509798,GenomeRelease64-2-1,VerifiedORF,"Chromatinremodelerthatregulatesvariousaspectsoftranscription;actsininconjunctionwithIsw1btoregulatechromatinstructureandmaintainchromatinintegrityduringtranscriptionelongationbyRNAPIIbypreventingtrans-histoneexchangeovercodingregions;containsachromodomain,ahelicasedomainandaDNA-bindingdomain;componentofboththeSAGAa…	yes	yes	0	0	0	1	1	By matching	By MS/MS	By MS/MS	By MS/MS	By MS/MS	By MS/MS	By MS/MS	By MS/MS	By MS/MS	By MS/MS	By MS/MS	By MS/MS	By MS/MS	By MS/MS	By MS/MS	By MS/MS	By MS/MS	By MS/MS	By MS/MS	By MS/MS	By MS/MS	By MS/MS	By MS/MS	By MS/MS	By MS/MS	By MS/MS	By matching	By matching	By matching	By MS/MS	2	2	2	2	2	2	2
AAANHTPPDMTNMDTRTRHLK	3 Phospho (STY);2 Deamidation (NQ)	2619.01	0.00495299	146	YBR080CSEC18SGDID:S000000284,ChrIIfrom400890-398614,GenomeRelease64-2-1,reversecomplement,VerifiedORF,"AAAATPaseandSNAREdisassemblychaperone;requiredforvesiculartransportbetweenERandGolgi,the'priming'stepinhomotypicvacuolefusion,autophagy,andproteinsecretion;releasesSec17pfromSNAPcomplexes;hassimilaritytomammalianN-ethylmaleimide-sensitivefactor(NSF)"	yes	yes	0	2	0	3	2	By matching	By matching	By matching	By matching	By matching	By matching	By matching	By matching	By matching	By matching	By matching	By matching	By MS/MS	By matching	By matching	By matching	By matching	By matching	By matching		By matching	By matching	By matching	By matching	By matching	By matching	By MS/MS		By matching	By matching	1	1	1	1	1	1	1
AAATAAMTK	Unmodified	834.427	0.426938	1296	YLR249WYEF3SGDID:S000004239,ChrXIIfrom636780-639914,GenomeRelease64-2-1,VerifiedORF,"Translationelongationfactor3;containstwoABCcassettes;bindsandhydrolyzesATP;YEF3hasaparalog,HEF3,thatarosefromthewholegenomeduplication"	yes	yes	0	0	0	0	0				By matching	By matching					By matching				By matching														By MS/MS	By matching					1	1
AADALLLK	Unmodified	813.496	0.496004	918;828	YHR174WENO2SGDID:S000001217,ChrVIIIfrom451327-452640,GenomeRelease64-2-1,VerifiedORF,"EnolaseII,aphosphopyruvatehydratase;catalyzesconversionof2-phosphoglyceratetophosphoenolpyruvateduringglycolysisandthereversereactionduringgluconeogenesis;expressioninducedinresponsetoglucose;ENO2hasaparalog,ENO1,thatarosefromthewholegenomeduplication";YGR254WENO1SGDID:S000003486,ChrVIIfrom1000927-1002240,Genome…	no	no	0	0	0	0	0				By MS/MS		By matching	By matching				By matching		By MS/MS		By MS/MS	By MS/MS	By matching	By matching		By matching	By matching	By matching			By matching	By matching	By matching	By MS/MS	By MS/MS	By matching				1		1	1
AADELGIDVDSDEDDISK	Phospho (STY)	1985.8	0.799056	167	YBR142WMAK5SGDID:S000000346,ChrIIfrom528317-530638,GenomeRelease64-2-1,VerifiedORF,"Essentialnucleolarprotein;putativeDEAD-boxRNAhelicaserequiredformaintenanceofM1dsRNAvirus;involvedinbiogenesisoflarge(60S)ribosomalsubunits"	yes	yes	0	0	0	1	0	By MS/MS	By MS/MS	By MS/MS	By MS/MS	By MS/MS	By MS/MS	By matching	By MS/MS	By MS/MS	By MS/MS	By matching	By MS/MS	By MS/MS	By MS/MS	By MS/MS	By MS/MS	By matching	By MS/MS	By matching	By MS/MS	By MS/MS	By matching	By MS/MS	By MS/MS	By MS/MS	By MS/MS	By MS/MS	By MS/MS	By MS/MS	By MS/MS	2	2	2	2	2	2	2
AADQADESSPLLSPSNSNHPSEHPQQDLNNK	Unmodified	3326.5	0.503568	1674	YOL060CMAM3SGDID:S000005421,ChrXVfrom216137-214017,GenomeRelease64-2-1,reversecomplement,VerifiedORF,"Proteinrequiredfornormalmitochondrialmorphology;hassimilaritytohemolysins"	yes	yes	0	0	0	0	0	By MS/MS	By matching	By MS/MS	By MS/MS	By matching	By matching	By MS/MS	By matching	By MS/MS	By MS/MS	By MS/MS	By MS/MS	By matching	By MS/MS	By matching	By MS/MS	By MS/MS	By MS/MS	By MS/MS	By matching	By MS/MS	By MS/MS	By MS/MS	By MS/MS	By MS/MS	By MS/MS	By MS/MS	By matching	By MS/MS	By MS/MS	1	1	1	1	1	1	1
AADQADESSPLLSPSNSNHPSEHPQQDLNNK	Phospho (STY)	3406.47	0.469899	1674	YOL060CMAM3SGDID:S000005421,ChrXVfrom216137-214017,GenomeRelease64-2-1,reversecomplement,VerifiedORF,"Proteinrequiredfornormalmitochondrialmorphology;hassimilaritytohemolysins"	yes	yes	0	0	0	1	0		By MS/MS	By MS/MS	By MS/MS	By MS/MS		By MS/MS	By MS/MS	By MS/MS	By MS/MS		By MS/MS	By MS/MS	By MS/MS	By matching	By MS/MS	By MS/MS	By MS/MS		By MS/MS	By matching	By MS/MS	By MS/MS	By MS/MS	By MS/MS	By MS/MS	By MS/MS	By MS/MS	By MS/MS			1	1	1	1		1
AADTPETSDAVHTEQKPEEEKETLQEE	Phospho (STY)	3120.33	0.329608	209	YBR279WPAF1SGDID:S000000483,ChrIIfrom761257-762594,GenomeRelease64-2-1,VerifiedORF,"ComponentofthePaf1pcomplexinvolvedintranscriptionelongation;bindstoandmodulatestheactivityofRNApolymerasesIandII;requiredforexpressionofasubsetofgenes,includingcellcycle-regulatedgenes;involvedinSER3repressionbyhelpingtomaintainSRG1transcription-dependentnucleosomeoccupancy;homologofhumanPD2/hPAF1"	yes	yes	0	0	0	1	2	By MS/MS	By MS/MS	By MS/MS	By matching	By matching	By MS/MS	By MS/MS	By matching	By MS/MS	By matching	By MS/MS	By MS/MS	By matching	By MS/MS	By matching	By matching	By matching	By MS/MS	By matching	By matching	By matching	By matching	By matching	By matching	By matching	By matching	By matching	By matching	By matching	By matching	1	2	1	2	2	2	2
AADVENLSDDDEHRQNESR	2 Phospho (STY)	2358.88	0.875106	217	YCL014WBUD3SGDID:S000000520,ChrIIIfrom96281-101191,GenomeRelease64-2-1,VerifiedORF,"Proteininvolvedinbud-siteselection;requiredforaxialbuddingpattern;localizeswithseptinstobudneckinmitosisandmayconstituteanaxiallandmarkfornextroundofbudding"	yes	yes	0	0	0	2	1	By matching	By matching	By matching	By matching	By matching	By MS/MS	By matching	By matching	By matching	By matching	By matching	By matching	By matching	By matching	By matching	By matching	By matching	By matching	By matching	By matching	By matching	By matching	By matching	By matching	By matching	By matching	By MS/MS	By MS/MS	By matching	By MS/MS	1	1	1	1	1	1	1
AADVENLSDDDEHRQNESR	Phospho (STY)	2278.91	0.908775	217	YCL014WBUD3SGDID:S000000520,ChrIIIfrom96281-101191,GenomeRelease64-2-1,VerifiedORF,"Proteininvolvedinbud-siteselection;requiredforaxialbuddingpattern;localizeswithseptinstobudneckinmitosisandmayconstituteanaxiallandmarkfornextroundofbudding"	yes	yes	0	0	0	1	1	By MS/MS	By MS/MS	By MS/MS	By MS/MS	By MS/MS	By MS/MS	By MS/MS	By matching	By matching	By matching	By matching	By matching	By MS/MS	By MS/MS	By MS/MS	By matching	By MS/MS	By MS/MS	By matching	By matching	By matching	By matching	By matching	By matching	By matching	By matching	By MS/MS	By MS/MS	By MS/MS	By matching	1	1	1	1	1	1	1
AADYEGSAGCDDESTITTLEARGILIR	Phospho (STY)	2963.32	0.321961	645	YFL033CRIM15SGDID:S000001861,ChrVIfrom74427-69115,GenomeRelease64-2-1,reversecomplement,VerifiedORF,"Proteinkinaseinvolvedincellproliferationinresponsetonutrients;glucose-repressible;involvedinsignaltransductionduringcellproliferationinresponsetonutrients,specificallytheestablishmentofstationaryphase;identifiedasaregulatorofIME2;phosphorylatesIgo1pandIgo2p;substrateofPho80p-Pho85pkinase"	yes	yes	0	0	0	1	1	By matching	By matching	By matching	By matching	By matching	By matching	By matching	By matching	By matching	By matching	By matching	By matching	By matching	By matching	By matching	By matching	By matching	By matching	By matching	By matching	By matching	By matching	By matching	By matching	By matching	By matching	By matching	By MS/MS	By matching	By matching	1	1	1	1	1	1	1
AAEADQEEKEASKPDVSDEQTEEVALPK	Phospho (STY)	3122.38	0.381644	1668	YOL041CNOP12SGDID:S000005401,ChrXVfrom252646-251267,GenomeRelease64-2-1,reversecomplement,VerifiedORF,"Nucleolarproteininvolvedinpre-25SrRNAprocessing;alsoinvolvedinbiogenesisoflarge60Sribosomalsubunit;containsanRNArecognitionmotif(RRM);bindstoEbp2;similartoNop13pandNsr1p"	yes	yes	0	0	0	1	2	By matching	By matching	By matching	By MS/MS	By matching	By matching	By matching	By matching	By matching	By matching	By matching	By matching	By matching	By MS/MS	By matching	By matching	By matching	By matching	By matching	By matching	By matching	By matching	By matching	By matching	By matching	By MS/MS	By MS/MS		By matching	By matching	2	2	2	2	2	2	2
AAEAGETGAATSATEGDNNNNTAAGDK	Phospho (STY)	2587.03	0.0307408	291	YDL084WSUB2SGDID:S000002242,ChrIVfrom305237-306577,GenomeRelease64-2-1,VerifiedORF,"ComponentoftheTREXcomplexrequiredfornuclearmRNAexport;memberoftheDEAD-boxRNAhelicasesuperfamilyandisinvolvedinearlyandlatestepsofspliceosomeassembly;homologofthehumansplicingfactorhUAP56;relocalizesfromnucleustocytoplasmuponDNAreplicationstress"	yes	yes	0	0	0	1	0	By MS/MS	By MS/MS	By MS/MS	By MS/MS	By MS/MS	By MS/MS	By MS/MS	By MS/MS	By MS/MS	By MS/MS	By MS/MS	By MS/MS	By MS/MS	By MS/MS	By MS/MS	By MS/MS	By MS/MS	By MS/MS	By MS/MS	By MS/MS	By MS/MS	By MS/MS	By MS/MS	By MS/MS	By MS/MS	By MS/MS	By MS/MS	By MS/MS	By MS/MS	By MS/MS	1	1	1	1	1	1	1
AAEAGETGAATSATEGDNNNNTAAGDK	Unmodified	2507.06	0.0644103	291	YDL084WSUB2SGDID:S000002242,ChrIVfrom305237-306577,GenomeRelease64-2-1,VerifiedORF,"ComponentoftheTREXcomplexrequiredfornuclearmRNAexport;memberoftheDEAD-boxRNAhelicasesuperfamilyandisinvolvedinearlyandlatestepsofspliceosomeassembly;homologofthehumansplicingfactorhUAP56;relocalizesfromnucleustocytoplasmuponDNAreplicationstress"	yes	yes	0	0	0	0	0	By MS/MS	By MS/MS	By MS/MS	By MS/MS	By MS/MS	By MS/MS	By MS/MS	By MS/MS	By MS/MS	By MS/MS	By MS/MS	By MS/MS	By MS/MS	By MS/MS	By MS/MS	By MS/MS	By MS/MS	By MS/MS	By MS/MS	By MS/MS	By MS/MS	By MS/MS	By MS/MS	By MS/MS	By MS/MS	By MS/MS	By MS/MS	By MS/MS	By MS/MS	By MS/MS	4	4	4	4	4	5	4
AAEAGETGAATSATEGDNNNNTAAGDK	Deamidation (NQ)	2508.05	0.0484259	291	YDL084WSUB2SGDID:S000002242,ChrIVfrom305237-306577,GenomeRelease64-2-1,VerifiedORF,"ComponentoftheTREXcomplexrequiredfornuclearmRNAexport;memberoftheDEAD-boxRNAhelicasesuperfamilyandisinvolvedinearlyandlatestepsofspliceosomeassembly;homologofthehumansplicingfactorhUAP56;relocalizesfromnucleustocytoplasmuponDNAreplicationstress"	yes	yes	0	1	0	0	0	By MS/MS	By MS/MS	By matching	By MS/MS	By MS/MS	By MS/MS	By matching	By MS/MS	By MS/MS	By MS/MS	By matching	By MS/MS	By MS/MS	By MS/MS	By MS/MS	By matching	By matching	By matching	By MS/MS	By MS/MS	By MS/MS	By matching	By MS/MS	By matching	By MS/MS	By MS/MS	By MS/MS	By MS/MS	By MS/MS	By MS/MS	1	1	1	1	1	1	1
AAEAGETGAATSATEGDNNNNTAAGDKK	Phospho (STY)	2715.13	0.125704	291	YDL084WSUB2SGDID:S000002242,ChrIVfrom305237-306577,GenomeRelease64-2-1,VerifiedORF,"ComponentoftheTREXcomplexrequiredfornuclearmRNAexport;memberoftheDEAD-boxRNAhelicasesuperfamilyandisinvolvedinearlyandlatestepsofspliceosomeassembly;homologofthehumansplicingfactorhUAP56;relocalizesfromnucleustocytoplasmuponDNAreplicationstress"	yes	yes	0	0	0	1	1	By MS/MS	By MS/MS	By MS/MS	By MS/MS	By MS/MS	By MS/MS	By MS/MS	By MS/MS	By MS/MS	By MS/MS	By MS/MS	By MS/MS	By MS/MS	By MS/MS	By MS/MS	By MS/MS	By MS/MS	By MS/MS	By MS/MS	By MS/MS	By MS/MS	By MS/MS	By MS/MS	By MS/MS	By MS/MS	By MS/MS	By MS/MS	By MS/MS	By MS/MS	By MS/MS	1	1	1	1	1	1	1
AAEAGETGAATSATEGDNNNNTAAGDKK	Unmodified	2635.16	0.159373	291	YDL084WSUB2SGDID:S000002242,ChrIVfrom305237-306577,GenomeRelease64-2-1,VerifiedORF,"ComponentoftheTREXcomplexrequiredfornuclearmRNAexport;memberoftheDEAD-boxRNAhelicasesuperfamilyandisinvolvedinearlyandlatestepsofspliceosomeassembly;homologofthehumansplicingfactorhUAP56;relocalizesfromnucleustocytoplasmuponDNAreplicationstress"	yes	yes	0	0	0	0	1	By MS/MS	By MS/MS	By MS/MS	By MS/MS	By MS/MS	By MS/MS	By MS/MS	By MS/MS	By MS/MS	By MS/MS	By MS/MS	By MS/MS	By MS/MS	By MS/MS	By MS/MS	By MS/MS	By MS/MS	By MS/MS	By MS/MS	By MS/MS	By MS/MS	By MS/MS	By MS/MS	By MS/MS	By MS/MS	By MS/MS	By MS/MS	By MS/MS	By MS/MS	By MS/MS	4	4	4	4	4	4	4
AAEAGETGAATSATEGDNNNNTAAGDKK	Deamidation (NQ)	2636.14	0.143389	291	YDL084WSUB2SGDID:S000002242,ChrIVfrom305237-306577,GenomeRelease64-2-1,VerifiedORF,"ComponentoftheTREXcomplexrequiredfornuclearmRNAexport;memberoftheDEAD-boxRNAhelicasesuperfamilyandisinvolvedinearlyandlatestepsofspliceosomeassembly;homologofthehumansplicingfactorhUAP56;relocalizesfromnucleustocytoplasmuponDNAreplicationstress"	yes	yes	0	1	0	0	1	By MS/MS	By MS/MS	By MS/MS	By MS/MS	By MS/MS	By MS/MS	By MS/MS	By MS/MS	By MS/MS	By MS/MS	By matching	By MS/MS	By matching	By MS/MS	By matching	By matching	By MS/MS	By matching	By MS/MS	By MS/MS	By MS/MS	By MS/MS	By MS/MS	By MS/MS	By MS/MS	By matching	By MS/MS	By MS/MS	By MS/MS	By MS/MS	1	1	1	1	1	1	1
AAEENFNADDKTISDTAAVVGVK	Unmodified	2364.14	0.144499	1477	YMR205CPFK2SGDID:S000004818,ChrXIIIfrom674766-671887,GenomeRelease64-2-1,reversecomplement,VerifiedORF,"Betasubunitofheterooctamericphosphofructokinase;involvedinglycolysis;indispensableforanaerobicgrowth;activatedbyfructose-2,6-bisphosphateandAMP;mutationinhibitsglucoseinductionofcellcycle-relatedgenes"	yes	yes	0	0	0	0	1			By MS/MS		By matching	By MS/MS	By MS/MS		By MS/MS		By MS/MS	By MS/MS		By matching	By MS/MS	By MS/MS	By MS/MS	By matching	By MS/MS	By matching	By matching	By MS/MS					By matching	By matching	By matching				2		1	2	2
AAFNYQFDSIIEHSEK	Unmodified	1897.88	0.884642	765	YGR086CPIL1SGDID:S000003318,ChrVIIfrom650617-649598,GenomeRelease64-2-1,reversecomplement,VerifiedORF,"Eisosomecorecomponent;eisosomesarelargeimmobilecellcortexstructuresassociatedwithendocytosis;detectedinphosphorylatedstateinmitochondria;phosphorylatedonThr233uponPkc1phyperactivationinaSlt2pMAPK-dependentfashion;nullmutantshowsactivationofPkc1p/Ypk1pstressresistancepathways;memberofBARdomainfam…	yes	yes	0	0	0	0	0			By MS/MS				By MS/MS		By MS/MS		By MS/MS	By MS/MS			By matching	By matching	By matching		By MS/MS	By matching	By matching	By MS/MS											1				2
AAGANVDNVWADVYAK	Unmodified	1662.8	0.800185	309	YDL130WRPP1BSGDID:S000002288,ChrIVfrom229906-230019,230321-230527,GenomeRelease64-2-1,VerifiedORF,"RibosomalproteinP1beta;componentoftheribosomalstalk,whichisinvolvedininteractionoftranslationalelongationfactorswithribosome;free(non-ribosomal)P1stimulatesthephosphorylationoftheeIF2alphasubunit(Sui2p)byGcn2p;accumulationisregulatedbyphosphorylationandinteractionwiththeP2stalkcomponent"	yes	yes	0	0	0	0	0	By MS/MS	By MS/MS	By MS/MS	By matching	By MS/MS	By MS/MS	By MS/MS	By MS/MS	By MS/MS	By MS/MS	By MS/MS	By MS/MS	By matching	By MS/MS	By MS/MS	By MS/MS	By MS/MS	By MS/MS	By MS/MS	By MS/MS	By MS/MS	By MS/MS	By matching	By MS/MS	By matching	By matching	By matching	By matching	By MS/MS	By MS/MS	1	1	2	1	1	1	1
AAGDTNNSWDR	Unmodified	1205.51	0.506128	451	YDR272WGLO2SGDID:S000002680,ChrIVfrom1009010-1009834,GenomeRelease64-2-1,VerifiedORF,"CytoplasmicglyoxalaseII;catalyzesthehydrolysisofS-D-lactoylglutathioneintoglutathioneandD-lactate;GLO2hasaparalog,GLO4,thatarosefromthewholegenomeduplication"	yes	yes	0	0	0	0	0	By matching	By MS/MS	By MS/MS	By matching	By MS/MS	By MS/MS	By MS/MS	By MS/MS	By MS/MS	By matching	By MS/MS	By MS/MS	By MS/MS	By matching	By MS/MS	By MS/MS	By MS/MS	By MS/MS	By MS/MS	By MS/MS	By MS/MS	By MS/MS	By MS/MS	By MS/MS	By MS/MS	By MS/MS	By MS/MS	By matching	By matching	By matching	1	1	1	1	1	1	1
AAGFLLEK	Unmodified	847.48	0.480354	242	YCR012WPGK1SGDID:S000000605,ChrIIIfrom137746-138996,GenomeRelease64-2-1,VerifiedORF,"3-phosphoglyceratekinase;catalyzestransferofhigh-energyphosphorylgroupsfromtheacylphosphateof1,3-bisphosphoglyceratetoADPtoproduceATP;keyenzymeinglycolysisandgluconeogenesis"	yes	yes	0	0	0	0	0	By MS/MS	By matching	By matching	By MS/MS		By matching	By matching	By MS/MS	By matching	By matching	By MS/MS		By matching	By MS/MS	By matching	By MS/MS	By matching	By matching	By matching	By matching			By matching	By MS/MS	By matching	By matching		By MS/MS	By MS/MS	By MS/MS	1	1	1	1		1	1
AAGLTAAYAR	Unmodified	963.514	0.513779	1461	YMR142CRPL13BSGDID:S000004750,ChrXIIIfrom550801-550206,551207-551204,GenomeRelease64-2-1,reversecomplement,VerifiedORF,"Ribosomal60SsubunitproteinL13B;notessentialforviability;homologoustomammalianribosomalproteinL13,nobacterialhomolog;RPL13Bhasaparalog,RPL13A,thatarosefromthewholegenomeduplication";YDL082WRPL13ASGDID:S000002240,ChrIVfrom308424-308427,308793-309388,GenomeRelease64-2-1,VerifiedORF…	yes	no	0	0	0	0	0	By matching		By matching	By matching	By matching	By matching	By matching	By matching		By matching	By matching	By matching	By matching	By MS/MS	By matching	By matching	By matching		By matching	By matching				By matching	By matching	By matching	By matching	By MS/MS	By MS/MS	By matching	1		1	1	1	1	1
AAHQMDSITYSNNVTQQYIQPQSLQDISAVEDEIQNK	Acetyl (Protein N-term)	4247.99	0.99171	1776	YOR212WSTE4SGDID:S000005738,ChrXVfrom742910-744181,GenomeRelease64-2-1,VerifiedORF,"Gproteinbetasubunit;formsadimerwithSte18ptoactivatethematingsignalingpathway,formsaheterotrimerwithGpa1pandSte18ptodampensignaling;mayrecruitRho1ptothepolarizedgrowthsiteduringmating;containsWD40repeats"	yes	yes	1	0	0	0	0		By matching			By matching												By MS/MS		By matching		By matching			By matching			By matching					1			1
AAIEDGWVPGK	Unmodified	1141.58	0.576774	1331	YLR355CILV5SGDID:S000004347,ChrXIIfrom839253-838066,GenomeRelease64-2-1,reversecomplement,VerifiedORF,"AcetohydroxyacidreductoisomeraseandmtDNAbindingprotein;involvedinbranched-chainaminoacidbiosynthesisandmaintenanceofwild-typemitochondrialDNA;foundinmitochondrialnucleoids"	yes	yes	0	0	0	0	0	By matching	By matching	By matching	By matching			By matching	By matching		By MS/MS	By MS/MS	By matching	By matching	By MS/MS	By matching	By MS/MS	By matching	By matching	By matching	By matching				By MS/MS	By matching	By matching		By MS/MS	By MS/MS	By matching	1	1	1	1			1
AAIGSSPLNFPSSSQR	Phospho (STY)	1697.78	0.777414	1926	YPR019WMCM4SGDID:S000006223,ChrXVIfrom596750-599551,GenomeRelease64-2-1,VerifiedORF,"EssentialhelicasecomponentofheterohexamericMCM2-7complexes;MCM2-7complexesbindpre-replicationcomplexesonDNAandmeltDNApriortoreplication;formsanMcm4p-6p-7psubcomplex;showsnuclearaccumulationinG1;homologofS.pombeCdc21p"	yes	yes	0	0	0	1	0	By MS/MS	By MS/MS	By matching	By matching	By matching	By MS/MS	By MS/MS	By MS/MS	By MS/MS	By MS/MS	By MS/MS	By MS/MS	By matching	By MS/MS	By matching	By matching	By matching	By matching	By MS/MS	By matching	By MS/MS	By MS/MS	By MS/MS	By MS/MS	By matching	By matching	By matching	By matching	By matching	By matching	2	2	2	2	2	2	2
AAIVQIDATPFR	Unmodified	1300.71	0.713936	106	YER102WRPS8BSGDID:S000000904,ChrVfrom363100-363702,GenomeRelease64-2-1,VerifiedORF,"Proteincomponentofthesmall(40S)ribosomalsubunit;homologoustomammalianribosomalproteinS8,nobacterialhomolog;RPS8Bhasaparalog,RPS8A,thatarosefromthewholegenomeduplication";YBL072CRPS8ASGDID:S000000168,ChrIIfrom89125-88523,GenomeRelease64-2-1,reversecomplement,VerifiedORF,"Proteincomponentofthesmall(40S)ribosomalsubu…	yes	no	0	0	0	0	0	By matching	By matching	By matching	By matching	By matching	By matching	By matching	By matching	By matching	By matching	By matching	By matching	By matching	By matching	By matching	By matching	By MS/MS	By matching	By matching	By matching	By matching	By matching	By matching	By matching	By matching	By matching	By matching	By MS/MS	By MS/MS	By matching	1	1	1	1	1	1	1
AAKPFITWLETAESDDDEEDDE	Phospho (STY)	2605.03	0.0268842	1936	YPR041WTIF5SGDID:S000006245,ChrXVIfrom648704-649921,GenomeRelease64-2-1,VerifiedORF,"TranslationinitiationfactoreIF5;functionsbothasaGTPase-activatingproteintomediatehydrolysisofribosome-boundGTPandasaGDPdissociationinhibitortopreventrecyclingofeIF2"	yes	yes	0	0	0	1	1	By MS/MS	By MS/MS	By MS/MS	By MS/MS	By MS/MS	By MS/MS	By MS/MS	By MS/MS	By MS/MS	By MS/MS	By MS/MS	By MS/MS	By MS/MS	By MS/MS	By MS/MS	By MS/MS	By MS/MS	By MS/MS	By MS/MS	By MS/MS	By MS/MS	By MS/MS	By MS/MS	By MS/MS	By MS/MS	By MS/MS	By MS/MS	By MS/MS	By MS/MS	By MS/MS	2	2	2	2	2	2	2
AANLGGVAVSGLEMAQNSQR	Unmodified	1971.98	0.979622	1830	YOR375CGDH1SGDID:S000005902,ChrXVfrom1043042-1041678,GenomeRelease64-2-1,reversecomplement,VerifiedORF,"NADP(+)-dependentglutamatedehydrogenase;synthesizesglutamatefromammoniaandalpha-ketoglutarate;rateofalpha-ketoglutarateutilizationdiffersfromGdh3p;expressionregulatedbynitrogenandcarbonsources;GDH1hasaparalog,GDH3,thatarosefromthewholegenomeduplication"	yes	yes	0	0	0	0	0	By matching	By MS/MS	By MS/MS	By MS/MS	By MS/MS	By MS/MS	By MS/MS	By matching	By MS/MS		By MS/MS	By MS/MS	By MS/MS	By matching	By MS/MS	By MS/MS	By MS/MS	By matching	By MS/MS	By MS/MS	By matching	By MS/MS		By MS/MS	By MS/MS	By matching	By MS/MS	By MS/MS	By MS/MS	By MS/MS	1	1	1	1	1	1	1
AANMSDDESSLIK	Phospho (STY)	1459.59	0.59019	1369	YML007WYAP1SGDID:S000004466,ChrXIIIfrom253848-255800,GenomeRelease64-2-1,VerifiedORF,"Basicleucinezipper(bZIP)transcriptionfactor;requiredforoxidativestresstolerance;activatedbyH2O2throughthemultistepformationofdisulfidebondsandtransitfromthecytoplasmtothenucleus;Yap1pisdegradedinthenucleusaftertheoxidativestresshaspassed;mediatesresistancetocadmium;relativedistributiontothenucleusincreasesuponDN…	yes	yes	0	0	0	1	0	By matching	By matching	By matching	By matching	By matching	By matching	By matching	By MS/MS	By matching	By MS/MS	By matching	By MS/MS	By MS/MS	By matching	By matching	By matching	By matching	By matching	By matching	By matching	By matching	By matching	By matching	By matching	By matching	By matching	By matching	By matching	By matching	By matching	1	1	1	1	1	1	1
AANNMQNGYANNGR	Deamidation (NQ)	1494.63	0.626988	697	YGL082WYGL082WSGDID:S000003050,ChrVIIfrom355827-356972,GenomeRelease64-2-1,UncharacterizedORF,"Putativeproteinofunknownfunction;predictedprenylation/proteolysistargetofAfc1pandRce1p;greenfluorescentprotein(GFP)-fusionproteinlocalizestothecytoplasmandnucleus;notanessentialgene;YGL082Whasaparalog,YPL191C,thatarosefromthewholegenomeduplication"	yes	yes	0	1	0	0	0	By MS/MS	By MS/MS	By MS/MS	By MS/MS	By MS/MS	By MS/MS	By MS/MS	By MS/MS	By MS/MS	By MS/MS	By MS/MS	By MS/MS	By MS/MS	By MS/MS	By MS/MS	By MS/MS	By MS/MS	By MS/MS	By MS/MS	By MS/MS	By MS/MS	By MS/MS	By MS/MS	By MS/MS	By MS/MS	By MS/MS	By MS/MS	By MS/MS	By MS/MS	By MS/MS	2	2	2	2	2	2	2
AANNMQNGYANNGR	2 Deamidation (NQ)	1495.61	0.611004	697	YGL082WYGL082WSGDID:S000003050,ChrVIIfrom355827-356972,GenomeRelease64-2-1,UncharacterizedORF,"Putativeproteinofunknownfunction;predictedprenylation/proteolysistargetofAfc1pandRce1p;greenfluorescentprotein(GFP)-fusionproteinlocalizestothecytoplasmandnucleus;notanessentialgene;YGL082Whasaparalog,YPL191C,thatarosefromthewholegenomeduplication"	yes	yes	0	2	0	0	0	By MS/MS	By MS/MS	By matching	By MS/MS	By matching	By matching	By matching	By MS/MS	By matching	By matching	By matching	By matching	By matching	By matching	By matching	By matching	By matching	By matching	By matching	By matching	By matching	By matching	By matching	By matching	By matching	By matching	By matching	By matching	By matching	By matching	1	1	1	1	1	1	1
AANNMQNGYANNGR	Unmodified	1493.64	0.642972	697	YGL082WYGL082WSGDID:S000003050,ChrVIIfrom355827-356972,GenomeRelease64-2-1,UncharacterizedORF,"Putativeproteinofunknownfunction;predictedprenylation/proteolysistargetofAfc1pandRce1p;greenfluorescentprotein(GFP)-fusionproteinlocalizestothecytoplasmandnucleus;notanessentialgene;YGL082Whasaparalog,YPL191C,thatarosefromthewholegenomeduplication"	yes	yes	0	0	0	0	0	By MS/MS	By matching	By matching	By MS/MS	By matching	By matching	By matching	By MS/MS	By matching	By MS/MS	By matching	By matching	By matching	By matching	By matching	By matching	By matching	By MS/MS	By matching	By matching	By matching	By matching	By MS/MS	By MS/MS	By MS/MS	By matching		By matching	By matching	By matching	1	1	1	1	1	1	1
AANNMQNGYANNGR	Oxidation (M);Deamidation (NQ)	1510.62	0.621903	697	YGL082WYGL082WSGDID:S000003050,ChrVIIfrom355827-356972,GenomeRelease64-2-1,UncharacterizedORF,"Putativeproteinofunknownfunction;predictedprenylation/proteolysistargetofAfc1pandRce1p;greenfluorescentprotein(GFP)-fusionproteinlocalizestothecytoplasmandnucleus;notanessentialgene;YGL082Whasaparalog,YPL191C,thatarosefromthewholegenomeduplication"	yes	yes	0	1	1	0	0		By matching	By MS/MS	By MS/MS		By matching	By matching	By MS/MS	By matching	By MS/MS	By matching	By matching	By matching	By MS/MS	By matching	By matching	By matching		By matching	By matching	By MS/MS	By MS/MS	By MS/MS	By MS/MS	By matching	By MS/MS	By matching		By MS/MS			2	1	1		1	1
AANNMQNGYANNGR	Oxidation (M);2 Deamidation (NQ)	1511.61	0.605918	697	YGL082WYGL082WSGDID:S000003050,ChrVIIfrom355827-356972,GenomeRelease64-2-1,UncharacterizedORF,"Putativeproteinofunknownfunction;predictedprenylation/proteolysistargetofAfc1pandRce1p;greenfluorescentprotein(GFP)-fusionproteinlocalizestothecytoplasmandnucleus;notanessentialgene;YGL082Whasaparalog,YPL191C,thatarosefromthewholegenomeduplication"	yes	yes	0	2	1	0	0														By matching									By matching	By MS/MS	By matching		By matching		By matching
AAPESFHGSR	Phospho (STY)	1137.46	0.460437	1885	YPL180WTCO89SGDID:S000006101,ChrXVIfrom205248-207647,GenomeRelease64-2-1,VerifiedORF,"SubunitofTORC1(Tor1porTor2p-Kog1p-Lst8p-Tco89p);regulatesglobalH3K56ac;TORC1complexregulatesgrowthinresponsetonutrientavailability;cooperateswithSsd1pinthemaintenanceofcellularintegrity;deletionstrainsarehypersensitivetorapamycin"	yes	yes	0	0	0	1	0	By matching	By matching	By matching	By MS/MS	By matching	By matching	By MS/MS	By matching	By matching	By matching	By matching	By matching	By matching	By matching	By matching	By matching	By matching	By matching	By matching	By matching	By matching	By matching	By matching	By matching	By matching	By matching	By matching	By matching	By matching	By matching	1	1	1	1	1	1	1
AASDDSDDNNDENMDLD	Unmodified	1854.63	0.633374	174	YBR169CSSE2SGDID:S000000373,ChrIIfrom575996-573915,GenomeRelease64-2-1,reversecomplement,VerifiedORF,"Memberoftheheatshockprotein70(HSP70)family;maybeinvolvedinproteinfolding;localizedtothecytoplasm;SSE2hasaparalog,SSE1,thatarosefromthewholegenomeduplication"	yes	yes	0	0	0	0	0	By MS/MS	By MS/MS	By matching	By MS/MS	By MS/MS	By MS/MS	By MS/MS	By MS/MS	By MS/MS	By MS/MS	By MS/MS	By MS/MS	By MS/MS	By MS/MS	By MS/MS	By MS/MS	By MS/MS	By MS/MS	By MS/MS	By MS/MS	By MS/MS	By MS/MS	By MS/MS	By MS/MS	By MS/MS	By MS/MS	By MS/MS	By MS/MS	By MS/MS	By MS/MS	1	1	1	1	1	1	1
AASEPNGLQLASATSPTSSSAR	Phospho (STY)	2181.99	0.99032	1653	YNR047WFPK1SGDID:S000005330,ChrXIVfrom708523-711204,GenomeRelease64-2-1,VerifiedORF,"Ser/Thrproteinkinase;phosphorylatesseveralaminophospholipidtranslocasefamilymembers,regulatingphospholipidtranslocationandmembraneasymmetry;phosphorylatesandinhibitsupstreaminhibitorykinase,Ypk1p;localizestothecytoplasm,earlyendosome/TGNcompartmentsandthplasmamembrane;localizestotheshmootipwhereithasaredundantrol…	yes	yes	0	0	0	1	0	By MS/MS	By matching	By matching	By MS/MS	By MS/MS	By MS/MS	By MS/MS	By MS/MS	By MS/MS	By MS/MS	By MS/MS	By MS/MS	By MS/MS	By MS/MS	By matching	By MS/MS	By matching	By MS/MS	By matching	By MS/MS	By MS/MS	By MS/MS	By MS/MS	By MS/MS	By MS/MS	By MS/MS	By MS/MS	By MS/MS	By matching	By matching	2	1	1	1	2	1	1
AASEPNGLQLASATSPTSSSAR	2 Phospho (STY)	2261.96	0.95665	1653	YNR047WFPK1SGDID:S000005330,ChrXIVfrom708523-711204,GenomeRelease64-2-1,VerifiedORF,"Ser/Thrproteinkinase;phosphorylatesseveralaminophospholipidtranslocasefamilymembers,regulatingphospholipidtranslocationandmembraneasymmetry;phosphorylatesandinhibitsupstreaminhibitorykinase,Ypk1p;localizestothecytoplasm,earlyendosome/TGNcompartmentsandthplasmamembrane;localizestotheshmootipwhereithasaredundantrol…	yes	yes	0	0	0	2	0	By matching	By MS/MS	By matching	By matching	By matching	By matching	By MS/MS	By MS/MS	By MS/MS	By MS/MS	By MS/MS	By MS/MS	By MS/MS	By matching	By MS/MS	By MS/MS	By matching	By matching	By MS/MS	By MS/MS	By MS/MS	By MS/MS	By matching	By matching	By matching	By MS/MS	By MS/MS	By MS/MS	By MS/MS	By matching	1	1	1	1	1	1	1
AASPFSSMK	Phospho (STY)	1004.4	0.403833	175	YBR172CSMY2SGDID:S000000376,ChrIIfrom581372-579150,GenomeRelease64-2-1,reversecomplement,VerifiedORF,"GYFdomainprotein;involvedinCOPIIvesicleformation;interactswiththeSec23p/Sec24psubcomplex;overexpressionsuppressesthetemperaturesensitivityofamyo2mutant;similartoS.pombeMpd2;SMY2hasaparalog,SYH1,thatarosefromthewholegenomeduplication"	yes	yes	0	0	0	1	0	By matching	By matching	By matching	By matching	By matching	By matching	By matching	By matching	By matching	By matching	By matching	By matching	By matching	By matching	By MS/MS	By matching	By matching	By matching	By matching	By matching	By matching	By matching	By MS/MS	By matching	By matching	By matching	By matching	By matching	By matching	By matching	1	1	1	1	1	1	1
AASVSPSTKPLNTEPESSSVQPTVSSESSTTK	2 Phospho (STY)	3379.5	0.495701	156	YBR112CCYC8SGDID:S000000316,ChrIIfrom465770-462870,GenomeRelease64-2-1,reversecomplement,VerifiedORF,"Generaltranscriptionalco-repressor;actstogetherwithTup1p;alsoactsaspartofatranscriptionalco-activatorcomplexthatrecruitstheSWI/SNFandSAGAcomplexestopromoters;canformtheprion[OCT+]"	yes	yes	0	0	0	2	1	By MS/MS	By MS/MS	By MS/MS	By MS/MS	By MS/MS	By MS/MS	By matching	By matching	By matching	By MS/MS	By MS/MS	By MS/MS	By MS/MS	By matching	By MS/MS	By MS/MS	By MS/MS	By MS/MS	By matching	By matching	By MS/MS	By MS/MS	By matching	By MS/MS	By MS/MS	By MS/MS	By matching	By MS/MS	By MS/MS	By MS/MS	2	2	2	2	2	2	2
AASVSPSTKPLNTEPESSSVQPTVSSESSTTK	Phospho (STY)	3299.53	0.529371	156	YBR112CCYC8SGDID:S000000316,ChrIIfrom465770-462870,GenomeRelease64-2-1,reversecomplement,VerifiedORF,"Generaltranscriptionalco-repressor;actstogetherwithTup1p;alsoactsaspartofatranscriptionalco-activatorcomplexthatrecruitstheSWI/SNFandSAGAcomplexestopromoters;canformtheprion[OCT+]"	yes	yes	0	0	0	1	1	By matching	By MS/MS	By MS/MS	By matching	By MS/MS	By MS/MS	By MS/MS	By MS/MS	By matching	By MS/MS	By MS/MS	By MS/MS	By matching	By MS/MS	By MS/MS	By matching	By matching	By matching	By MS/MS	By MS/MS	By MS/MS	By MS/MS	By MS/MS	By MS/MS	By MS/MS	By MS/MS	By matching	By matching	By matching	By matching	1	1	1	1	1	1	1
AASYQNNNTNNNTAPR	Unmodified	1748.78	0.782637	880	YHR056CRSC30SGDID:S000001098,ChrVIIIfrom217834-215183,GenomeRelease64-2-1,reversecomplement,VerifiedORF,"ComponentoftheRSCchromatinremodelingcomplex;non-essentialgenerequiredforregulationofribosomalproteingenesandthecellwall/stressresponse;nullmutantsareosmosensitive;RSC30hasaparalog,RSC3,thatarosefromthewholegenomeduplication"	yes	yes	0	0	0	0	0	By MS/MS	By MS/MS	By MS/MS	By MS/MS	By MS/MS	By MS/MS	By matching	By MS/MS	By MS/MS	By MS/MS	By MS/MS	By MS/MS	By MS/MS	By MS/MS	By MS/MS	By MS/MS	By MS/MS	By MS/MS	By MS/MS	By MS/MS	By MS/MS	By matching	By MS/MS	By MS/MS	By MS/MS	By MS/MS	By matching	By matching	By matching	By MS/MS	2	2	1	2	2	2	1
AASYQNNNTNNNTAPR	Deamidation (NQ)	1749.77	0.766653	880	YHR056CRSC30SGDID:S000001098,ChrVIIIfrom217834-215183,GenomeRelease64-2-1,reversecomplement,VerifiedORF,"ComponentoftheRSCchromatinremodelingcomplex;non-essentialgenerequiredforregulationofribosomalproteingenesandthecellwall/stressresponse;nullmutantsareosmosensitive;RSC30hasaparalog,RSC3,thatarosefromthewholegenomeduplication"	yes	yes	0	1	0	0	0						By matching	By matching		By matching	By matching	By matching	By matching	By matching	By matching	By matching	By matching	By matching	By matching		By matching	By matching	By matching	By matching	By MS/MS												1	1
AATGGTPTPK	Phospho (STY)	979.438	0.437576	1526	YNL039WBDP1SGDID:S000004984,ChrXIVfrom555048-556832,GenomeRelease64-2-1,VerifiedORF,"EssentialsubunitofRNApolymeraseIIItranscriptionfactor(TFIIIB);TFIIIBisinvolvedintranscriptionofgenesencodingtRNAs,5SrRNA,U6snRNA,andothersmallRNAs"	yes	yes	0	0	0	1	0											By matching								By matching	By matching	By matching	By matching	By MS/MS	By matching			By matching	By matching	By matching
AAVEEGILPGGGTALVK	Unmodified	1580.88	0.877372	1300	YLR259CHSP60SGDID:S000004249,ChrXIIfrom665002-663284,GenomeRelease64-2-1,reversecomplement,VerifiedORF,"Tetradecamericmitochondrialchaperonin;requiredforATP-dependentfoldingofprecursorpolypeptidesandcomplexassembly;preventsaggregationandmediatesproteinrefoldingafterheatshock;roleinmtDNAtransmission;phosphorylated"	yes	yes	0	0	0	0	0	By matching			By matching				By matching		By matching	By matching			By MS/MS		By matching	By matching								By matching	By matching		By MS/MS	By MS/MS	By matching	1			1
ACDDKIMYVDYK	Unmodified	1519.67	0.668701	70	YAL038WCDC19SGDID:S000000036,ChrIfrom71786-73288,GenomeRelease64-2-1,VerifiedORF,"Pyruvatekinase;functionsasahomotetrameringlycolysistoconvertphosphoenolpyruvatetopyruvate,theinputforaerobic(TCAcycle)oranaerobic(glucosefermentation)respiration;regulatedviaallostericactivationbyfructosebisphosphate;CDC19hasaparalog,PYK2,thatarosefromthewholegenomeduplication"	yes	yes	0	0	0	0	1		By matching	By matching	By matching			By matching		By matching	By matching	By matching	By matching	By matching	By MS/MS	By matching	By matching	By matching		By matching	By matching				By matching	By matching			By MS/MS	By MS/MS	By matching		1	1	1			1
ACDTSNDNFPLQYDGSK	Unmodified	1930.8	0.80032	1652	YNR046WTRM112SGDID:S000005329,ChrXIVfrom707788-708195,GenomeRelease64-2-1,VerifiedORF,"ProteininvolvedinmethylationoftRNA,rRNA,andtranslationfactors;alsoinvolvedinribosomebiogenesis;subunitoftRNAmethyltransferase(MTase)complexesincombinationwithTrm9pandTrm11p;interactswithandstabilizes18SrRNAmethyltransferaseBud23p;subunitofcomplexwithMtq2pthatmethylatesSup45p(eRF1)intheternarycomplexeRF1-eRF3-GT…	yes	yes	0	0	0	0	0	By MS/MS	By MS/MS	By MS/MS	By MS/MS	By MS/MS	By MS/MS	By MS/MS	By MS/MS	By MS/MS	By MS/MS	By MS/MS	By MS/MS	By MS/MS	By MS/MS	By MS/MS	By MS/MS	By MS/MS	By MS/MS	By MS/MS	By MS/MS	By MS/MS	By MS/MS	By MS/MS	By MS/MS	By MS/MS	By MS/MS	By MS/MS	By MS/MS	By MS/MS	By MS/MS	2	2	2	2	2	2	2
ACDTSNDNFPLQYDGSK	Deamidation (NQ)	1931.78	0.784336	1652	YNR046WTRM112SGDID:S000005329,ChrXIVfrom707788-708195,GenomeRelease64-2-1,VerifiedORF,"ProteininvolvedinmethylationoftRNA,rRNA,andtranslationfactors;alsoinvolvedinribosomebiogenesis;subunitoftRNAmethyltransferase(MTase)complexesincombinationwithTrm9pandTrm11p;interactswithandstabilizes18SrRNAmethyltransferaseBud23p;subunitofcomplexwithMtq2pthatmethylatesSup45p(eRF1)intheternarycomplexeRF1-eRF3-GT…	yes	yes	0	1	0	0	0	By matching	By matching	By matching								By matching		By matching		By matching			By MS/MS													1	1	1
ACINASDTPDATDTSPAQEQSPAN	Phospho (STY)	2540	0.00102053	1427	YMR042WARG80SGDID:S000004645,ChrXIIIfrom352603-353136,GenomeRelease64-2-1,VerifiedORF,"Transcriptionfactorinvolvedinregulatingarginine-responsivegenes;actswithArg81pandArg82p"	yes	yes	0	0	0	1	0	By matching	By matching	By matching	By matching	By matching	By matching	By MS/MS	By matching	By matching	By matching	By matching	By matching	By matching	By matching	By matching	By matching	By matching	By matching	By matching	By matching	By matching	By matching	By matching	By matching	By matching	By matching	By matching	By matching	By matching	By matching	1	1	1	1	1	1	1
ACTNDGPNK	Phospho (STY);Deamidation (NQ)	1056.36	0.35834	1843	YPL027WSMA1SGDID:S000005948,ChrXVIfrom499665-500402,GenomeRelease64-2-1,VerifiedORF,"Proteinofunknownfunctioninvolvedinprosporemembraneassembly;involvedintheassemblyoftheprosporemembraneduringsporulation;interactswithSpo14p"	yes	yes	0	1	0	1	0	By matching	By matching	By matching	By matching	By matching	By matching	By matching	By matching	By matching	By matching	By matching		By matching	By matching	By matching	By matching	By matching	By matching	By matching	By matching	By matching	By matching	By matching	By matching		By matching		By matching		By MS/MS	1	1	1	1	1	1	1
ACVVYGGSPIGNQLR	Phospho (STY)	1669.76	0.764741	1774	YOR204WDED1SGDID:S000005730,ChrXVfrom722911-724725,GenomeRelease64-2-1,VerifiedORF,"ATP-dependentDEAD(Asp-Glu-Ala-Asp)-boxRNAhelicase;requiredfortranslationinitiationofallyeastmRNAs;bindstomRNAcap-associatedfactors,andbindingstimulatesDed1pRNA-dependentATPaseactivity;mutationinhumanhomologDBYisassociatedwithmaleinfertility;humanhomologDDX3Xcomplementsded1nullmutation;DED1hasaparalog,DBP1,thataros…	yes	yes	0	0	0	1	0	By matching	By matching	By matching	By matching	By matching	By MS/MS	By matching	By matching	By matching	By matching	By matching	By matching	By matching	By matching	By matching	By matching	By matching	By matching	By MS/MS	By matching	By matching	By matching	By matching	By matching	By MS/MS	By matching	By MS/MS	By MS/MS	By MS/MS	By matching	1	1	1	1	1	1	1
ADANSFAGPNLDDHQEDLLATK	Phospho (STY)	2421.05	0.0485631	1622	YNL287WSEC21SGDID:S000005231,ChrXIVfrom91994-94801,GenomeRelease64-2-1,VerifiedORF,"Gammasubunitofcoatomer;coatomerisaheptamericproteincomplexthattogetherwithArf1pformstheCOPIcoat;involvedinERtoGolgitransportofselectivecargo"	yes	yes	0	0	0	1	0													By MS/MS	By matching	By matching			By matching		By matching								By matching
ADAPIDK	Unmodified	728.37	0.370469	122	YBR011CIPP1SGDID:S000000215,ChrIIfrom257975-257112,GenomeRelease64-2-1,reversecomplement,VerifiedORF,"Cytoplasmicinorganicpyrophosphatase(PPase);homodimerthatcatalyzestherapidexchangeofoxygensfromPiwithwater,highlyexpressedandessentialforviability,active-siteresiduesshowidentitytothosefromE.coliPPase"	yes	yes	0	0	0	0	0														By MS/MS										By matching				By matching	By matching
ADDDSVTIISAGNDK	Unmodified	1519.7	0.700196	1450	YMR116CASC1SGDID:S000004722,ChrXIIIfrom499878-499456,500688-500152,GenomeRelease64-2-1,reversecomplement,VerifiedORF,"G-proteinbetasubunitandguaninedissociationinhibitorforGpa2p;orthologofRACK1thatinhibitstranslation;corecomponentofthesmall(40S)ribosomalsubunit;regulatesP-bodyformationinducedbyreplicationstress;repressesGcn4pintheabsenceofaminoacidstarvation"	yes	yes	0	0	0	0	0	By MS/MS	By MS/MS	By MS/MS	By MS/MS	By MS/MS	By MS/MS	By MS/MS	By MS/MS	By MS/MS	By MS/MS	By MS/MS	By MS/MS	By MS/MS	By MS/MS	By MS/MS	By MS/MS	By MS/MS	By MS/MS	By MS/MS	By MS/MS	By MS/MS	By MS/MS	By MS/MS	By MS/MS	By MS/MS	By MS/MS	By MS/MS	By MS/MS	By MS/MS	By MS/MS	2	2	2	2	2	2	2
ADDDSVTIISAGNDK	Phospho (STY)	1599.67	0.666526	1450	YMR116CASC1SGDID:S000004722,ChrXIIIfrom499878-499456,500688-500152,GenomeRelease64-2-1,reversecomplement,VerifiedORF,"G-proteinbetasubunitandguaninedissociationinhibitorforGpa2p;orthologofRACK1thatinhibitstranslation;corecomponentofthesmall(40S)ribosomalsubunit;regulatesP-bodyformationinducedbyreplicationstress;repressesGcn4pintheabsenceofaminoacidstarvation"	yes	yes	0	0	0	1	0		By matching		By matching	By matching	By MS/MS	By matching					By matching	By matching	By matching	By matching	By MS/MS		By MS/MS	By matching	By matching	By matching		By matching		By matching	By matching	By matching	By matching	By matching	By MS/MS		1		1	1	1	1
ADDDVSNNDEEVENGLDHGNSNDR	Phospho (STY)	2709.01	0.00598257	518	YDR457WTOM1SGDID:S000002865,ChrIVfrom1369790-1379596,GenomeRelease64-2-1,VerifiedORF,"E3ubiquitinligaseofthehect-domainclass;hasaroleinmRNAexportfromthenucleusandmayregulatetranscriptionalcoactivators;involvedindegradationofexcesshistones;interactswithDia2pandisrequiredforDia2pdegradation;requiredtotargetCdc6pforubiquitin-mediateddestructionduringG1phase"	yes	yes	0	0	0	1	0			By matching	By MS/MS	By matching	By matching	By matching	By matching	By matching	By MS/MS	By matching	By matching	By matching	By matching	By matching	By matching	By matching	By matching	By matching	By matching	By matching	By matching	By matching	By MS/MS	By MS/MS	By matching	By matching	By matching	By matching	By matching			1	1	1	1	1
ADDDVSNNDEEVENGLDHGNSNDRNNADPEK	Unmodified	3397.38	0.379884	518	YDR457WTOM1SGDID:S000002865,ChrIVfrom1369790-1379596,GenomeRelease64-2-1,VerifiedORF,"E3ubiquitinligaseofthehect-domainclass;hasaroleinmRNAexportfromthenucleusandmayregulatetranscriptionalcoactivators;involvedindegradationofexcesshistones;interactswithDia2pandisrequiredforDia2pdegradation;requiredtotargetCdc6pforubiquitin-mediateddestructionduringG1phase"	yes	yes	0	0	0	0	1	By matching	By matching	By matching	By matching	By matching	By matching	By matching	By matching	By matching	By matching	By matching	By matching	By matching	By matching	By matching	By matching	By matching	By MS/MS	By matching	By matching	By matching	By matching	By matching	By matching	By matching	By MS/MS	By matching	By matching	By matching	By matching	1	1	1	1	1	1	1
ADDEEDLSDENIQPELR	Phospho (STY)	2066.83	0.831754	1126	YKL112WABF1SGDID:S000001595,ChrXIfrom226570-228765,GenomeRelease64-2-1,VerifiedORF,"DNAbindingproteinwithpossiblechromatin-reorganizingactivity;involvedintranscriptionalactivation,genesilencing,andDNAreplicationandrepair"	yes	yes	0	0	0	1	0	By MS/MS	By MS/MS	By MS/MS	By MS/MS	By MS/MS	By MS/MS	By MS/MS	By MS/MS	By MS/MS	By MS/MS	By MS/MS	By MS/MS	By MS/MS	By MS/MS	By MS/MS	By MS/MS	By MS/MS	By MS/MS	By MS/MS	By MS/MS	By MS/MS	By MS/MS	By MS/MS	By MS/MS	By MS/MS	By MS/MS	By MS/MS	By MS/MS	By MS/MS	By MS/MS	2	2	2	2	2	2	2
ADEFDSFPAASAAAAEEEEDDDVDLFGSDDEEADAEAEK	Phospho (STY)	4201.6	0.596854	57	YAL003WEFB1SGDID:S000000003,ChrIfrom142174-142253,142620-143160,GenomeRelease64-2-1,VerifiedORF,"Translationelongationfactor1beta;stimulatesnucleotideexchangetoregenerateEF-1alpha-GTPforthenextelongationcycle;partoftheEF-1complex,whichfacilitatesbindingofaminoacyl-tRNAtotheribosomalAsite"	yes	yes	0	0	0	1	0			By MS/MS	By MS/MS	By MS/MS	By MS/MS	By MS/MS		By MS/MS		By MS/MS	By MS/MS	By MS/MS	By MS/MS	By MS/MS	By MS/MS		By MS/MS		By MS/MS	By MS/MS		By MS/MS	By MS/MS	By MS/MS		By MS/MS	By MS/MS	By MS/MS	By MS/MS			5	5	4	6	5
ADEFDSFPAASAAAAEEEEDDDVDLFGSDDEEADAEAEKLK	Phospho (STY)	4442.78	0.775881	57	YAL003WEFB1SGDID:S000000003,ChrIfrom142174-142253,142620-143160,GenomeRelease64-2-1,VerifiedORF,"Translationelongationfactor1beta;stimulatesnucleotideexchangetoregenerateEF-1alpha-GTPforthenextelongationcycle;partoftheEF-1complex,whichfacilitatesbindingofaminoacyl-tRNAtotheribosomalAsite"	yes	yes	0	0	0	1	1		By matching	By matching	By matching	By matching	By MS/MS	By MS/MS	By matching	By matching	By MS/MS	By MS/MS	By MS/MS	By MS/MS	By MS/MS	By MS/MS	By matching	By MS/MS	By MS/MS	By matching	By MS/MS	By matching	By MS/MS	By matching		By matching	By MS/MS	By MS/MS	By MS/MS	By MS/MS	By MS/MS		1	2	3	2	2	3
ADESDPVESK	Phospho (STY)	1155.43	0.433279	112	YBL091CMAP2SGDID:S000000187,ChrIIfrom48628-47363,GenomeRelease64-2-1,reversecomplement,VerifiedORF,"Methionineaminopeptidase;catalyzesthecotranslationalremovalofN-terminalmethioninefromnascentpolypeptides;functionispartiallyredundantwiththatofMap1p"	yes	yes	0	0	0	1	0	By MS/MS	By MS/MS	By MS/MS	By MS/MS	By MS/MS	By matching	By MS/MS	By matching	By matching	By MS/MS	By MS/MS	By MS/MS	By MS/MS	By MS/MS	By MS/MS	By MS/MS	By MS/MS	By MS/MS	By MS/MS	By MS/MS	By MS/MS	By MS/MS	By MS/MS	By MS/MS	By MS/MS	By MS/MS	By MS/MS	By MS/MS	By MS/MS	By MS/MS	1	1	1	1	1	1	1
ADGTGEAQVDNSPTTESNSR	Phospho (STY)	2114.84	0.838964	1326	YLR335WNUP2SGDID:S000004327,ChrXIIfrom797430-799592,GenomeRelease64-2-1,VerifiedORF,"Nucleoporininvolvedinnucleocytoplasmictransport;bindstoeitherthenucleoplasmicorcytoplasmicfacesofthenuclearporecomplexdependingonRan-GTPlevels;alsohasaroleinchromatinorganization"	yes	yes	0	0	0	1	0	By matching	By matching		By matching	By matching			By matching		By matching				By matching				By matching		By matching	By matching	By matching	By matching	By matching	By MS/MS	By matching	By MS/MS	By MS/MS	By MS/MS	By MS/MS	1	1		1	1
ADGTGEAQVDNSPTTESNSR	Unmodified	2034.87	0.872634	1326	YLR335WNUP2SGDID:S000004327,ChrXIIfrom797430-799592,GenomeRelease64-2-1,VerifiedORF,"Nucleoporininvolvedinnucleocytoplasmictransport;bindstoeitherthenucleoplasmicorcytoplasmicfacesofthenuclearporecomplexdependingonRan-GTPlevels;alsohasaroleinchromatinorganization"	yes	yes	0	0	0	0	0	By MS/MS	By MS/MS	By MS/MS	By MS/MS	By MS/MS	By MS/MS	By MS/MS	By MS/MS	By MS/MS	By MS/MS	By MS/MS	By MS/MS	By MS/MS	By MS/MS	By MS/MS	By MS/MS	By MS/MS	By MS/MS	By MS/MS	By MS/MS	By MS/MS	By MS/MS	By MS/MS	By MS/MS	By MS/MS	By MS/MS	By MS/MS	By MS/MS	By MS/MS	By MS/MS	2	2	2	2	2	2	2
ADIESYLEK	Unmodified	1066.52	0.518256	1542	YNL071WLAT1SGDID:S000005015,ChrXIVfrom491523-492971,GenomeRelease64-2-1,VerifiedORF,"Dihydrolipoamideacetyltransferasecomponent(E2)ofthePDC;thepyruvatedehydrogenasecomplex(PDC)catalyzestheoxidativedecarboxylationofpyruvatetoacetyl-CoA"	yes	yes	0	0	0	0	0							By matching							By matching														By MS/MS	By matching								1
ADILPTEEQEEMMAQETPNLTSTR	Phospho (STY)	2813.21	0.213656	1537	YNL061WNOP2SGDID:S000005005,ChrXIVfrom510540-512396,GenomeRelease64-2-1,VerifiedORF,"rRNAm5Cmethyltransferase;methylatescytosineatposition2870of25SrRNAwhileRcm1pmethylatescytosineatposition2278;containssevenbeta-strandmethyltransferasemotif;essentialforprocessingandmaturationof27Spre-rRNAandlargeribosomalsubunitbiogenesis;localizedtothenucleolus;constituentof66Spre-ribosomalparticles;homologofp12…	yes	yes	0	0	0	1	0	By matching	By matching	By matching	By matching	By matching	By matching	By matching	By matching	By matching	By matching	By matching	By matching	By matching	By MS/MS	By matching	By MS/MS	By matching	By matching	By matching	By matching	By matching	By matching	By matching	By matching	By matching	By matching	By matching	By matching	By matching		1	1	1	1	1	1	1
ADIPSSSSSSSPPPLPTR	Phospho (STY)	1861.85	0.845888	1972	YPR171WBSP1SGDID:S000006375,ChrXVIfrom883828-885558,GenomeRelease64-2-1,VerifiedORF,"Adapterthatlinkssynaptojaninstothecorticalactincytoskeleton;thesynaptojaninsareInp52pandInp53p"	yes	yes	0	0	0	1	0	By MS/MS	By MS/MS	By MS/MS	By MS/MS	By MS/MS	By MS/MS		By MS/MS		By MS/MS	By MS/MS	By MS/MS	By MS/MS	By MS/MS	By MS/MS	By MS/MS	By MS/MS	By MS/MS	By MS/MS	By MS/MS	By MS/MS	By MS/MS	By MS/MS	By MS/MS	By MS/MS	By MS/MS	By MS/MS	By MS/MS	By MS/MS	By MS/MS	2	1	2	1	2	2
ADIPSSSSSSSPPPLPTRR	Phospho (STY)	2017.95	0.946999	1972	YPR171WBSP1SGDID:S000006375,ChrXVIfrom883828-885558,GenomeRelease64-2-1,VerifiedORF,"Adapterthatlinkssynaptojaninstothecorticalactincytoskeleton;thesynaptojaninsareInp52pandInp53p"	yes	yes	0	0	0	1	1	By MS/MS	By MS/MS	By MS/MS	By MS/MS	By MS/MS	By matching	By MS/MS	By matching	By MS/MS	By MS/MS	By matching	By MS/MS	By MS/MS	By MS/MS	By matching	By matching	By MS/MS	By matching	By MS/MS	By MS/MS	By MS/MS	By MS/MS	By matching	By MS/MS	By MS/MS	By MS/MS	By MS/MS	By MS/MS	By MS/MS	By MS/MS	1	1	1	1	1	1	1
ADIQSSTFTNDDDDDNNTSNNNK	Unmodified	2544.01	0.0120404	818	YGR233CPHO81SGDID:S000003465,ChrVIIfrom958210-954674,GenomeRelease64-2-1,reversecomplement,VerifiedORF,"Cyclin-dependentkinase(CDK)inhibitor;regulatesPho80p-Pho85pandPcl7p-Pho85pcyclin-CDKcomplexesinresponsetophosphatelevels;inhibitoryactivityforPho80p-Pho85prequiresmyo-D-inositolheptakisphosphate(IP7)generatedbyVip1p;relativedistributiontothenucleusincreasesuponDNAreplicationstress"	yes	yes	0	0	0	0	0	By MS/MS	By MS/MS	By MS/MS	By MS/MS	By MS/MS	By MS/MS	By MS/MS	By MS/MS	By MS/MS	By MS/MS	By MS/MS	By MS/MS	By MS/MS	By MS/MS	By MS/MS	By MS/MS	By MS/MS	By MS/MS	By MS/MS	By MS/MS	By MS/MS	By MS/MS	By MS/MS	By MS/MS	By MS/MS	By MS/MS	By MS/MS	By MS/MS	By MS/MS	By MS/MS	1	1	1	1	1	1	1
ADITDKTAEQLENLNIQDDQK	Acetyl (Protein N-term)	2443.17	0.171442	622	YER165WPAB1SGDID:S000000967,ChrVfrom510373-512106,GenomeRelease64-2-1,VerifiedORF,"Poly(A)bindingprotein;partofthe3'-endRNA-processingcomplex,mediatesinteractionsbetweenthe5'capstructureandthe3'mRNApoly(A)tail,involvedincontrolofpoly(A)taillength,interactswithtranslationfactoreIF-4G;stimulates,butisnotrequiredforthedeadenylationactivityofthePan2p-Pan3ppoly(A)-ribonucleasecomplex"	yes	yes	1	0	0	0	1	By MS/MS	By MS/MS	By MS/MS	By MS/MS	By MS/MS	By MS/MS	By MS/MS	By MS/MS	By MS/MS	By MS/MS	By MS/MS	By MS/MS	By MS/MS	By MS/MS	By MS/MS	By MS/MS	By MS/MS	By MS/MS	By MS/MS	By MS/MS	By MS/MS	By MS/MS	By MS/MS	By MS/MS	By MS/MS	By MS/MS	By MS/MS	By MS/MS	By MS/MS	By MS/MS	2	2	2	2	2	2	2
ADITDKTAEQLENLNIQDDQK	Acetyl (Protein N-term);Deamidation (NQ)	2444.16	0.155457	622	YER165WPAB1SGDID:S000000967,ChrVfrom510373-512106,GenomeRelease64-2-1,VerifiedORF,"Poly(A)bindingprotein;partofthe3'-endRNA-processingcomplex,mediatesinteractionsbetweenthe5'capstructureandthe3'mRNApoly(A)tail,involvedincontrolofpoly(A)taillength,interactswithtranslationfactoreIF-4G;stimulates,butisnotrequiredforthedeadenylationactivityofthePan2p-Pan3ppoly(A)-ribonucleasecomplex"	yes	yes	1	1	0	0	1	By matching	By matching	By matching	By matching	By matching	By matching	By matching	By matching	By matching	By matching	By matching	By matching	By matching	By matching	By matching	By matching		By matching	By matching	By matching	By matching	By matching	By MS/MS	By MS/MS	By matching	By matching	By matching				1	1	1	1	1	1	1
ADLMLYVSK	Unmodified	1038.54	0.541968	493	YOR133WEFT1SGDID:S000005659,ChrXVfrom575098-577626,GenomeRelease64-2-1,VerifiedORF,"Elongationfactor2(EF-2),alsoencodedbyEFT2;catalyzesribosomaltranslocationduringproteinsynthesis;containsdiphthamide,theuniqueposttranslationallymodifiedhistidineresiduespecificallyADP-ribosylatedbydiphtheriatoxin;EFT1hasaparalog,EFT2,thatarosefromthewholegenomeduplication";YDR385WEFT2SGDID:S000002793,ChrIVfrom1243…	yes	no	0	0	0	0	0														By matching			By MS/MS											By matching	By matching
ADNNLLPSPSPQLTEDIK	2 Phospho (STY)	2110.92	0.922497	1597	YNL224CSQS1SGDID:S000005168,ChrXIVfrom227099-224796,GenomeRelease64-2-1,reversecomplement,VerifiedORF,"ProteinthatstimulatestheATPaseandhelicaseactivitiesofPrp43p;actswithPrp43ptostimulate18srRNAmaturationbyNob1p;overexpressionantagonizesthesuppressionofsplicingdefectsbyspp382mutants;componentofpre-ribosomalparticles;relocalizesfromnucleustonucleolusuponDNAreplicationstress"	yes	yes	0	0	0	2	0	By matching	By matching	By matching	By matching	By matching	By matching	By matching	By matching	By matching	By matching	By MS/MS		By matching	By matching	By matching	By matching	By matching	By matching	By MS/MS	By matching	By MS/MS	By matching	By matching	By MS/MS	By matching	By matching			By matching	By matching	1	1	1	1	1	1	1
ADQLANDTENSLKEFEGK	Unmodified	2007.94	0.938529	1061	YJR045CSSC1SGDID:S000003806,ChrXfrom521602-519638,GenomeRelease64-2-1,reversecomplement,VerifiedORF,"Hsp70familyATPase;constituentoftheimportmotorcomponentoftheTranslocaseoftheInnerMitochondrialmembrane(TIM23complex);involvedinproteintranslocationandfolding;subunitofSceIendonuclease;SSC1hasaparalog,ECM10,thatarosefromthewholegenomeduplication"	yes	yes	0	0	0	0	1	By matching	By matching	By MS/MS	By matching	By matching	By matching	By matching	By matching	By matching	By matching	By matching	By MS/MS	By matching	By matching	By matching	By matching	By MS/MS	By matching	By matching	By matching	By matching	By matching	By matching	By matching	By matching	By matching	By matching	By MS/MS	By matching	By matching	1	1	1	1	1	1	1
ADRDESSPYAAMLAAQDVAAK	Unmodified	2179.02	0.0215467	249	YCR031CRPS14ASGDID:S000000627,ChrIIIfrom177906-177500,178220-178214,GenomeRelease64-2-1,reversecomplement,VerifiedORF,"Proteincomponentofthesmall(40S)ribosomalsubunit;requiredforribosomeassemblyand20Spre-rRNAprocessing;mutationsconfercryptopleurineresistance;homologoustomammalianribosomalproteinS14andbacterialS11;RPS14Ahasaparalog,RPS14B,thatarosefromthewholegenomeduplication";YJL191WRPS14BSGDID:…	yes	no	0	0	0	0	1	By matching	By matching	By MS/MS	By MS/MS	By matching	By matching	By matching	By matching	By matching	By matching	By matching	By matching	By matching	By MS/MS	By matching	By matching	By MS/MS	By matching	By matching	By matching	By matching	By matching	By matching	By matching	By matching	By matching	By MS/MS	By MS/MS	By MS/MS	By matching	1	1	1	1	1	1	1
ADSGDTSSIHSSANNTK	Phospho (STY)	1770.71	0.705765	487	YDR372CVPS74SGDID:S000002780,ChrIVfrom1222149-1221112,GenomeRelease64-2-1,reversecomplement,VerifiedORF,"Golgiphosphatidylinositol-4-kinaseeffectorandPtdIns4Psensor;interactswiththecytosolicdomainsofcisandmedialglycosyltransferases,andinthePtdIns4P-boundstatemediatesthetargetingoftheseenzymestotheGolgi;interactswiththecatalyticdomainofSac1p,themajorcellularPtdIns4Pphosphatase,todirectdephosphosph…	yes	yes	0	0	0	1	0	By MS/MS	By MS/MS	By MS/MS	By MS/MS	By MS/MS	By MS/MS	By MS/MS	By MS/MS	By MS/MS	By MS/MS	By MS/MS	By MS/MS	By MS/MS	By MS/MS	By MS/MS	By MS/MS	By MS/MS	By MS/MS	By MS/MS	By MS/MS	By MS/MS	By MS/MS	By MS/MS	By MS/MS	By MS/MS	By MS/MS	By MS/MS	By MS/MS	By MS/MS	By MS/MS	2	3	3	3	3	4	3
ADSGDTSSIHSSANNTK	Unmodified	1690.74	0.739435	487	YDR372CVPS74SGDID:S000002780,ChrIVfrom1222149-1221112,GenomeRelease64-2-1,reversecomplement,VerifiedORF,"Golgiphosphatidylinositol-4-kinaseeffectorandPtdIns4Psensor;interactswiththecytosolicdomainsofcisandmedialglycosyltransferases,andinthePtdIns4P-boundstatemediatesthetargetingoftheseenzymestotheGolgi;interactswiththecatalyticdomainofSac1p,themajorcellularPtdIns4Pphosphatase,todirectdephosphosph…	yes	yes	0	0	0	0	0	By matching	By matching	By matching	By matching	By matching	By matching		By matching	By matching	By matching	By matching	By matching	By matching	By matching	By matching	By matching	By matching	By MS/MS		By matching	By matching	By matching	By matching	By matching	By matching	By matching	By matching	By matching	By matching	By matching	1	1	1	1	1	1
ADSGDTSSIHSSANNTK	2 Phospho (STY)	1850.67	0.672096	487	YDR372CVPS74SGDID:S000002780,ChrIVfrom1222149-1221112,GenomeRelease64-2-1,reversecomplement,VerifiedORF,"Golgiphosphatidylinositol-4-kinaseeffectorandPtdIns4Psensor;interactswiththecytosolicdomainsofcisandmedialglycosyltransferases,andinthePtdIns4P-boundstatemediatesthetargetingoftheseenzymestotheGolgi;interactswiththecatalyticdomainofSac1p,themajorcellularPtdIns4Pphosphatase,todirectdephosphosph…	yes	yes	0	0	0	2	0		By matching	By matching	By matching	By matching	By matching	By matching	By matching	By matching	By matching	By matching	By matching	By matching	By matching	By matching	By matching	By matching	By matching	By matching	By matching	By matching	By MS/MS	By matching		By matching	By matching	By matching	By matching	By matching	By matching		1	1	1	1	1	1
ADSGDTSSIHSSANNTKGDK	2 Phospho (STY)	2150.82	0.815465	487	YDR372CVPS74SGDID:S000002780,ChrIVfrom1222149-1221112,GenomeRelease64-2-1,reversecomplement,VerifiedORF,"Golgiphosphatidylinositol-4-kinaseeffectorandPtdIns4Psensor;interactswiththecytosolicdomainsofcisandmedialglycosyltransferases,andinthePtdIns4P-boundstatemediatesthetargetingoftheseenzymestotheGolgi;interactswiththecatalyticdomainofSac1p,themajorcellularPtdIns4Pphosphatase,todirectdephosphosph…	yes	yes	0	0	0	2	1	By matching	By MS/MS	By MS/MS	By MS/MS	By MS/MS	By MS/MS	By matching	By MS/MS	By MS/MS	By MS/MS	By MS/MS	By matching	By MS/MS	By MS/MS	By matching	By MS/MS	By MS/MS	By MS/MS	By MS/MS	By MS/MS	By MS/MS	By MS/MS	By MS/MS	By MS/MS	By MS/MS	By MS/MS	By MS/MS	By MS/MS	By MS/MS	By MS/MS	2	2	2	2	2	2	2
ADSGDTSSIHSSANNTKGDK	Phospho (STY)	2070.85	0.849135	487	YDR372CVPS74SGDID:S000002780,ChrIVfrom1222149-1221112,GenomeRelease64-2-1,reversecomplement,VerifiedORF,"Golgiphosphatidylinositol-4-kinaseeffectorandPtdIns4Psensor;interactswiththecytosolicdomainsofcisandmedialglycosyltransferases,andinthePtdIns4P-boundstatemediatesthetargetingoftheseenzymestotheGolgi;interactswiththecatalyticdomainofSac1p,themajorcellularPtdIns4Pphosphatase,todirectdephosphosph…	yes	yes	0	0	0	1	1	By MS/MS	By MS/MS	By MS/MS	By MS/MS	By MS/MS	By MS/MS	By MS/MS	By MS/MS	By MS/MS	By MS/MS	By MS/MS	By MS/MS	By MS/MS	By MS/MS	By MS/MS	By MS/MS	By MS/MS	By MS/MS	By MS/MS	By MS/MS	By MS/MS	By MS/MS	By MS/MS	By MS/MS	By MS/MS	By MS/MS	By MS/MS	By MS/MS	By MS/MS	By MS/MS	1	2	2	2	2	2	2
ADSGDTSSIHSSANNTKGDK	3 Phospho (STY)	2230.78	0.781796	487	YDR372CVPS74SGDID:S000002780,ChrIVfrom1222149-1221112,GenomeRelease64-2-1,reversecomplement,VerifiedORF,"Golgiphosphatidylinositol-4-kinaseeffectorandPtdIns4Psensor;interactswiththecytosolicdomainsofcisandmedialglycosyltransferases,andinthePtdIns4P-boundstatemediatesthetargetingoftheseenzymestotheGolgi;interactswiththecatalyticdomainofSac1p,themajorcellularPtdIns4Pphosphatase,todirectdephosphosph…	yes	yes	0	0	0	3	1									By matching	By matching	By MS/MS	By MS/MS	By matching	By MS/MS		By matching		By matching				By MS/MS						By MS/MS
ADTLKPLPSVTSFGSPR	2 Phospho (STY)	1931.88	0.87951	1244	YLR072WYLR072WSGDID:S000004062,ChrXIIfrom278862-280943,GenomeRelease64-2-1,UncharacterizedORF,"Proteinofunknownfunction;greenfluorescentprotein(GFP)-fusionproteinlocalizestothecytoplasminapunctatepattern;notanesssentialgene;YLR072Whasaparalog,YFL042C,thatarosefromthewholegenomeduplication"	yes	yes	0	0	0	2	1	By matching	By matching	By matching	By MS/MS	By MS/MS	By MS/MS	By matching	By MS/MS	By matching	By MS/MS	By MS/MS	By matching	By MS/MS	By MS/MS	By matching	By MS/MS	By MS/MS	By matching	By MS/MS	By matching	By matching	By matching	By MS/MS	By MS/MS	By MS/MS	By matching	By matching	By matching	By matching	By matching	1	1	1	1	1	1	1
ADTSIRLEGDELENK	Phospho (STY)	1768.79	0.788038	568	YER022WSRB4SGDID:S000000824,ChrVfrom198812-200875,GenomeRelease64-2-1,VerifiedORF,"SubunitoftheRNApolymeraseIImediatorcomplex;associateswithcorepolymerasesubunitstoformtheRNApolymeraseIIholoenzyme;requiredforbasalRNApolymeraseIItranscription;homozygosityofthehumanMED17L371Pmutationisassociatedwithinfantilecerebralandcerebellaratrophywithpoormyelination"	yes	yes	0	0	0	1	1	By matching	By matching	By matching	By matching	By matching	By matching	By matching	By matching	By matching	By matching	By matching	By matching	By matching	By matching	By matching	By matching	By matching	By matching	By matching	By matching	By matching	By matching	By matching	By MS/MS	By MS/MS	By MS/MS	By MS/MS	By matching	By matching	By MS/MS	1	1	1	1	1	1	1
ADVLTAFLNK	Unmodified	1090.6	0.60226	1037	YJL167WERG20SGDID:S000003703,ChrXfrom105014-106072,GenomeRelease64-2-1,VerifiedORF,"Farnesylpyrophosphatesynthetase;hasbothdimethylallyltranstransferaseandgeranyltranstransferaseactivities;catalyzestheformationofC15farnesylpyrophosphateunitsforisoprenoidandsterolbiosynthesis"	yes	yes	0	0	0	0	0						By matching								By MS/MS			By matching											By MS/MS	By MS/MS							1
AEAESLVAEAQLSNITR	Unmodified	1800.92	0.921756	765;1831	YGR086CPIL1SGDID:S000003318,ChrVIIfrom650617-649598,GenomeRelease64-2-1,reversecomplement,VerifiedORF,"Eisosomecorecomponent;eisosomesarelargeimmobilecellcortexstructuresassociatedwithendocytosis;detectedinphosphorylatedstateinmitochondria;phosphorylatedonThr233uponPkc1phyperactivationinaSlt2pMAPK-dependentfashion;nullmutantshowsactivationofPkc1p/Ypk1pstressresistancepathways;memberofBARdomainfam…	no	no	0	0	0	0	0			By MS/MS		By matching	By matching	By MS/MS	By matching	By MS/MS	By matching	By MS/MS	By MS/MS		By MS/MS	By MS/MS	By matching	By MS/MS		By MS/MS	By MS/MS	By MS/MS	By MS/MS		By matching	By matching		By matching	By MS/MS	By matching	By matching			2		1	2	2
AEALNISGEFFR	Unmodified	1352.67	0.672465	1541	YNL069CRPL16BSGDID:S000005013,ChrXIVfrom494524-493956,495001-494974,GenomeRelease64-2-1,reversecomplement,VerifiedORF,"Ribosomal60SsubunitproteinL16B;N-terminallyacetylated,binds5.8SrRNA;transcriptionallyregulatedbyRap1p;homologoustomammalianribosomalproteinL13AandbacterialL13;RPL16Bhasaparalog,RPL16A,thatarosefromthewholegenomeduplication"	yes	yes	0	0	0	0	0			By matching									By matching	By matching	By matching	By matching		By MS/MS		By matching					By matching			By matching	By matching	By MS/MS	By matching			1
AEDEAALAK	Unmodified	916.45	0.450176	1219	YLL045CRPL8BSGDID:S000003968,ChrXIIfrom48629-47859,GenomeRelease64-2-1,reversecomplement,VerifiedORF,"Ribosomal60SsubunitproteinL8B;requiredforprocessingof27SA3pre-rRNAto27SBpre-rRNAduringassemblyoflargeribosomalsubunit;depletionleadstoaturnoverofpre-rRNA;L8bindstoDomainIof25Sand5.8SrRNAs;mutationresultsindecreasedamountsoffree60Ssubunits;homologoustomammalianribosomalproteinL7A,nobacterialhomolo…	yes	no	0	0	0	0	0	By matching	By matching		By matching	By matching			By matching		By MS/MS				By MS/MS						By matching	By matching	By matching	By matching	By matching		By matching	By matching	By matching	By MS/MS	By matching	1	1		1	1
AEDESEDVEDVER	Phospho (STY)	1600.58	0.577771	369	YDR054CCDC34SGDID:S000002461,ChrIVfrom562327-561440,GenomeRelease64-2-1,reversecomplement,VerifiedORF,"Ubiquitin-conjugatingenzyme(E2);catalyticsubunitofSCFubiquitin-proteinligasecomplex(togetherwithSkp1p,Rbx1p,Cdc53p,andanF-boxprotein)thatregulatescellcycleprogressionbytargetingkeysubstratesfordegradation;proteinabundanceincreasesinresponsetoDNAreplicationstress"	yes	yes	0	0	0	1	0	By matching	By matching	By matching	By matching	By MS/MS	By MS/MS	By matching	By matching	By matching	By matching	By matching	By matching	By matching	By matching	By matching	By matching	By matching	By matching	By matching	By matching	By matching	By matching	By matching	By matching	By matching	By matching	By matching	By matching	By matching	By matching	1	1	1	1	1	1	1
AEEILER	Unmodified	858.445	0.444697	764	YPR102CRPL11ASGDID:S000006306,ChrXVIfrom731748-731224,GenomeRelease64-2-1,reversecomplement,VerifiedORF,"Ribosomal60SsubunitproteinL11A;expressedattwicethelevelofRpl11Bp;involvedinribosomalassembly;depletioncausesdegradationof60SproteinsandRNA;homologoustomammalianribosomalproteinL11andbacterialL5;RPL11Ahasaparalog,RPL11B,thatarosefromthewholegenomeduplication";YGR085CRPL11BSGDID:S000003317,ChrVI…	yes	no	0	0	0	0	0	By matching			By matching										By MS/MS				By matching					By matching	By matching		By matching		By matching			1			1
AEESTDFSQFEEERNNDQYK	Acetyl (Protein N-term)	2507.04	0.0360703	312	YDL135CRDI1SGDID:S000002294,ChrIVfrom219288-218680,GenomeRelease64-2-1,reversecomplement,VerifiedORF,"RhoGDPdissociationinhibitor;involvedinthelocalizationandregulationofCdc42pandRho1p;proteinabundanceincreasesinresponsetoDNAreplicationstress"	yes	yes	1	0	0	0	1	By MS/MS	By MS/MS	By MS/MS	By MS/MS	By MS/MS	By MS/MS	By MS/MS	By MS/MS	By MS/MS	By MS/MS	By MS/MS	By MS/MS	By MS/MS	By MS/MS	By MS/MS	By MS/MS	By MS/MS	By MS/MS	By MS/MS	By MS/MS	By MS/MS	By MS/MS	By MS/MS	By MS/MS	By MS/MS	By MS/MS	By MS/MS	By MS/MS	By MS/MS	By MS/MS	1	1	1	1	1	1	1
AEEWLYDEGFDSIK	Unmodified	1700.76	0.756982	1865	YPL106CSSE1SGDID:S000006027,ChrXVIfrom352275-350194,GenomeRelease64-2-1,reversecomplement,VerifiedORF,"ATPasecomponentofheatshockproteinHsp90chaperonecomplex;playsaroleindeterminingprionvariants;bindsunfoldedproteins;memberoftheheatshockprotein70(HSP70)family;localizedtothecytoplasm;deletionresultsinspindleelongationinSphase;SSE1hasaparalog,SSE2,thatarosefromthewholegenomeduplication"	yes	yes	0	0	0	0	0			By matching		By matching	By matching	By MS/MS		By MS/MS	By matching	By MS/MS	By MS/MS	By matching	By matching	By matching	By matching	By matching	By matching	By MS/MS	By matching	By matching	By MS/MS		By matching			By matching	By MS/MS	By MS/MS				1		1	1	1
AEGSHANSPDSSNSNGTTPISTKDSSSQLDNELNR	2 Phospho (STY)	3776.54	0.543607	541	YDR508CGNP1SGDID:S000002916,ChrIVfrom1468444-1466453,GenomeRelease64-2-1,reversecomplement,VerifiedORF,"High-affinityglutaminepermease;alsotransportsLeu,Ser,Thr,Cys,MetandAsn;expressionisfullydependentonGrr1pandmodulatedbytheSsy1p-Ptr3p-Ssy5p(SPS)sensorofextracellularaminoacids;GNP1hasaparalog,AGP1,thatarosefromthewholegenomeduplication"	yes	yes	0	0	0	2	1	By matching	By matching	By matching	By matching	By matching	By matching	By matching	By matching	By matching	By matching	By matching	By MS/MS	By matching	By matching	By matching	By matching	By MS/MS	By matching	By matching		By matching		By MS/MS	By matching	By matching	By MS/MS	By matching	By matching	By matching	By matching	1	1	1	1	1	1	1
AEGSHANSPDSSNSNGTTPISTKDSSSQLDNELNR	Phospho (STY);Deamidation (NQ)	3697.56	0.561292	541	YDR508CGNP1SGDID:S000002916,ChrIVfrom1468444-1466453,GenomeRelease64-2-1,reversecomplement,VerifiedORF,"High-affinityglutaminepermease;alsotransportsLeu,Ser,Thr,Cys,MetandAsn;expressionisfullydependentonGrr1pandmodulatedbytheSsy1p-Ptr3p-Ssy5p(SPS)sensorofextracellularaminoacids;GNP1hasaparalog,AGP1,thatarosefromthewholegenomeduplication"	yes	yes	0	1	0	1	1	By matching	By matching	By matching	By matching	By matching	By matching	By matching	By matching	By matching	By matching	By matching	By matching	By matching	By MS/MS	By matching	By matching	By matching	By matching	By matching	By matching	By matching	By matching	By matching	By matching	By matching	By matching	By matching	By matching	By matching	By matching	1	1	1	1	1	1	1
AEGSHANSPDSSNSNGTTPISTKDSSSQLDNELNR	Phospho (STY)	3696.58	0.577277	541	YDR508CGNP1SGDID:S000002916,ChrIVfrom1468444-1466453,GenomeRelease64-2-1,reversecomplement,VerifiedORF,"High-affinityglutaminepermease;alsotransportsLeu,Ser,Thr,Cys,MetandAsn;expressionisfullydependentonGrr1pandmodulatedbytheSsy1p-Ptr3p-Ssy5p(SPS)sensorofextracellularaminoacids;GNP1hasaparalog,AGP1,thatarosefromthewholegenomeduplication"	yes	yes	0	0	0	1	1	By matching	By matching	By matching	By matching	By matching	By matching	By matching	By matching	By matching	By matching	By matching	By matching	By matching	By matching	By matching	By matching	By matching	By matching	By matching	By matching	By matching	By matching	By matching	By matching	By matching	By matching	By MS/MS	By matching	By matching	By matching	1	1	1	1	1	1	1
AEINNPEVQYNFQFNNK	Unmodified	2067.97	0.965018	463	YDR322WMRPL35SGDID:S000002730,ChrIVfrom1110589-1111692,GenomeRelease64-2-1,VerifiedORF,"Mitochondrialribosomalproteinofthelargesubunit"	yes	yes	0	0	0	0	0	By matching		By MS/MS	By matching					By matching		By matching	By MS/MS	By matching		By matching		By matching	By matching	By matching	By matching	By matching	By matching									1		1	1
AELINNLGTIAK	Unmodified	1255.71	0.713601	1472;1906	YMR186WHSC82SGDID:S000004798,ChrXIIIfrom632355-634472,GenomeRelease64-2-1,VerifiedORF,"CytoplasmicchaperoneoftheHsp90family;playsaroleindeterminingprionvariants;redundantinfunctionandnearlyidenticalwithHsp82p,andtogethertheyareessential;expressedconstitutivelyat10-foldhigherbasallevelsthanHSP82andinduced2-3foldbyheatshock;containstwoacid-richunstructuredregionsthatpromotethesolubilityofchaperone-…	no	no	0	0	0	0	0	By matching	By matching	By matching	By matching	By matching		By matching			By MS/MS	By matching	By matching	By matching	By MS/MS	By matching	By matching	By MS/MS	By matching	By matching	By matching	By matching		By matching	By MS/MS	By matching	By matching	By matching	By MS/MS	By MS/MS	By MS/MS	1	1	1	1	1		1
AELSEQVQNLSINDNNENGYVPPHLR	Acetyl (Protein N-term)	2991.43	0.432241	1774	YOR204WDED1SGDID:S000005730,ChrXVfrom722911-724725,GenomeRelease64-2-1,VerifiedORF,"ATP-dependentDEAD(Asp-Glu-Ala-Asp)-boxRNAhelicase;requiredfortranslationinitiationofallyeastmRNAs;bindstomRNAcap-associatedfactors,andbindingstimulatesDed1pRNA-dependentATPaseactivity;mutationinhumanhomologDBYisassociatedwithmaleinfertility;humanhomologDDX3Xcomplementsded1nullmutation;DED1hasaparalog,DBP1,thataros…	yes	yes	1	0	0	0	0	By MS/MS	By MS/MS	By MS/MS	By MS/MS	By MS/MS	By MS/MS	By MS/MS	By MS/MS	By MS/MS	By MS/MS	By MS/MS	By MS/MS	By MS/MS	By MS/MS	By MS/MS	By MS/MS	By MS/MS	By MS/MS	By MS/MS	By MS/MS	By MS/MS	By MS/MS	By MS/MS	By MS/MS	By MS/MS	By MS/MS	By MS/MS	By MS/MS	By MS/MS	By MS/MS	4	3	4	3	3	6	3
AENDYNSLQDKTQNELSK	Phospho (STY);4 Deamidation (NQ)	2179.87	0.868199	899	YHR114WBZZ1SGDID:S000001156,ChrVIIIfrom338083-339984,GenomeRelease64-2-1,VerifiedORF,"SH3domainproteinimplicatedinregulatingactinpolymerization;abletorecruitactinpolymerizationmachinerythroughitsSH3domains;colocalizeswithcorticalactinpatchesandLas17p;interactswithtypeImyosins"	yes	yes	0	4	0	1	1	By matching	By matching	By matching	By matching	By matching	By matching	By matching	By matching	By matching	By matching	By matching	By matching	By matching	By matching	By matching	By matching	By matching	By matching	By matching	By matching	By matching	By MS/MS	By matching	By matching	By matching		By matching	By matching	By MS/MS	By MS/MS	1	1	1	1	1	1	1
AENNNPNSEMEDK	Unmodified	1490.59	0.59435	1210	YLL021WSPA2SGDID:S000003944,ChrXIIfrom100947-105347,GenomeRelease64-2-1,VerifiedORF,"Componentofthepolarisome;functionsinactincytoskeletalorganizationduringpolarizedgrowth;actsasascaffoldforMkk1pandMpk1pcellwallintegritysignalingcomponents;potentialCdc28psubstrate;codingsequencecontainslengthpolymorphismsindifferentstrains;SPA2hasaparalog,SPH1,thatarosefromthewholegenomeduplication"	yes	yes	0	0	0	0	0	By MS/MS	By MS/MS	By MS/MS	By MS/MS	By MS/MS	By MS/MS	By matching	By MS/MS	By MS/MS	By MS/MS	By MS/MS	By MS/MS	By matching	By MS/MS	By MS/MS	By MS/MS	By MS/MS	By MS/MS	By matching	By matching	By matching	By MS/MS	By matching	By MS/MS	By matching	By MS/MS	By MS/MS	By MS/MS	By matching	By MS/MS	1	1	1	1	1	1	1
AEQLYEGPADDANCIAIK	Unmodified	1976.91	0.914956	493	YOR133WEFT1SGDID:S000005659,ChrXVfrom575098-577626,GenomeRelease64-2-1,VerifiedORF,"Elongationfactor2(EF-2),alsoencodedbyEFT2;catalyzesribosomaltranslocationduringproteinsynthesis;containsdiphthamide,theuniqueposttranslationallymodifiedhistidineresiduespecificallyADP-ribosylatedbydiphtheriatoxin;EFT1hasaparalog,EFT2,thatarosefromthewholegenomeduplication";YDR385WEFT2SGDID:S000002793,ChrIVfrom1243…	yes	no	0	0	0	0	0	By MS/MS	By MS/MS	By MS/MS	By MS/MS	By matching	By matching	By matching	By matching	By MS/MS	By MS/MS	By matching	By matching	By matching	By MS/MS	By matching	By matching	By MS/MS	By matching	By matching	By matching	By matching	By matching	By matching	By MS/MS	By MS/MS	By matching	By matching	By MS/MS	By MS/MS	By MS/MS	2	2	2	2	2	2	2
AESAPLQGQMDPPAYDQVIGQNDNDGLGR	Unmodified	3055.39	0.394141	720	YGL161CYIP5SGDID:S000003129,ChrVIIfrom200142-199210,GenomeRelease64-2-1,reversecomplement,VerifiedORF,"ProteinthatinteractswithRabGTPases;localizedtolateGolgivesicles;computationalanalysisoflarge-scaleprotein-proteininteractiondatasuggestsapossibleroleinvesicle-mediatedtransport"	yes	yes	0	0	0	0	0	By MS/MS	By MS/MS	By MS/MS	By MS/MS	By MS/MS	By MS/MS	By MS/MS	By MS/MS	By MS/MS	By MS/MS	By MS/MS	By MS/MS	By MS/MS	By MS/MS	By MS/MS	By MS/MS	By MS/MS	By MS/MS	By MS/MS	By MS/MS	By MS/MS	By MS/MS	By MS/MS	By MS/MS	By MS/MS	By MS/MS	By MS/MS	By MS/MS	By MS/MS	By MS/MS	2	2	2	2	2	2	2
AESAPLQGQMDPPAYDQVIGQNDNDGLGR	Oxidation (M)	3071.39	0.389056	720	YGL161CYIP5SGDID:S000003129,ChrVIIfrom200142-199210,GenomeRelease64-2-1,reversecomplement,VerifiedORF,"ProteinthatinteractswithRabGTPases;localizedtolateGolgivesicles;computationalanalysisoflarge-scaleprotein-proteininteractiondatasuggestsapossibleroleinvesicle-mediatedtransport"	yes	yes	0	0	1	0	0	By matching	By matching	By matching	By matching	By MS/MS	By matching	By MS/MS	By MS/MS	By MS/MS	By MS/MS	By MS/MS	By matching	By matching	By matching	By matching	By matching	By matching	By matching	By MS/MS	By MS/MS	By MS/MS	By MS/MS	By MS/MS	By MS/MS	By matching	By matching	By matching	By matching	By matching	By matching	1	1	1	1	1	1	1
AESDAVAEANDIDD	Unmodified	1433.58	0.579412	763	YGR082WTOM20SGDID:S000003314,ChrVIIfrom644044-644595,GenomeRelease64-2-1,VerifiedORF,"ComponentoftheTOM(translocaseofoutermembrane)complex;responsibleforrecognitionandinitialimportstepsforallmitochondriallydirectedproteins;actsasareceptorforincomingprecursorproteins"	yes	yes	0	0	0	0	0	By MS/MS	By MS/MS	By MS/MS	By MS/MS	By MS/MS	By MS/MS	By MS/MS	By MS/MS	By MS/MS	By MS/MS	By MS/MS	By MS/MS	By MS/MS	By MS/MS	By MS/MS	By MS/MS	By MS/MS	By MS/MS	By MS/MS	By MS/MS	By MS/MS	By MS/MS	By MS/MS	By MS/MS	By MS/MS	By MS/MS	By MS/MS	By MS/MS	By MS/MS	By MS/MS	1	1	1	1	1	1	1
AESDAVAEANDIDD	Phospho (STY)	1513.55	0.545742	763	YGR082WTOM20SGDID:S000003314,ChrVIIfrom644044-644595,GenomeRelease64-2-1,VerifiedORF,"ComponentoftheTOM(translocaseofoutermembrane)complex;responsibleforrecognitionandinitialimportstepsforallmitochondriallydirectedproteins;actsasareceptorforincomingprecursorproteins"	yes	yes	0	0	0	1	0	By MS/MS	By MS/MS	By MS/MS	By MS/MS	By MS/MS	By MS/MS	By MS/MS	By MS/MS	By MS/MS	By MS/MS	By MS/MS	By MS/MS	By MS/MS	By MS/MS	By MS/MS	By MS/MS	By MS/MS	By MS/MS	By MS/MS	By MS/MS	By MS/MS	By MS/MS	By MS/MS	By MS/MS	By MS/MS	By MS/MS	By MS/MS	By MS/MS	By MS/MS	By MS/MS	1	1	1	1	1	1	1
AESVEPVENNVETAK	Phospho (STY)	1694.74	0.740025	521	YDR464WSPP41SGDID:S000002872,ChrIVfrom1388872-1393179,GenomeRelease64-2-1,VerifiedORF,"Proteinofunknownfunction;involvedinnegativeregulationofexpressionofspliceosomecomponentsPRP4andPRP3;relocalizestothecytosolinresponsetohypoxia"	yes	yes	0	0	0	1	0	By matching	By matching	By matching	By matching	By matching	By matching	By matching	By matching	By MS/MS	By matching	By matching	By matching	By matching	By matching		By matching	By matching	By matching	By matching	By matching	By matching	By matching	By matching	By matching	By matching	By matching	By matching	By matching	By matching	By matching	1	1	1	1	1	1	1
AETAAQDVQQK	Unmodified	1187.58	0.57823	1690	YOL109WZEO1SGDID:S000005469,ChrXVfrom110297-110638,GenomeRelease64-2-1,VerifiedORF,"Peripheralmembraneproteinoftheplasmamembrane;interactswithMid2p;regulatesthecellintegritypathwaymediatedbyPkc1pandSlt2p;theauthenticproteinisdetectedinaphosphorylatedstateinhighlypurifiedmitochondria"	yes	yes	0	0	0	0	0	By MS/MS	By MS/MS	By matching	By MS/MS	By matching	By MS/MS	By MS/MS	By MS/MS	By MS/MS	By MS/MS	By MS/MS	By matching	By MS/MS	By MS/MS	By MS/MS	By MS/MS	By MS/MS	By MS/MS	By MS/MS	By MS/MS	By MS/MS	By matching	By MS/MS	By MS/MS	By MS/MS	By MS/MS	By MS/MS	By MS/MS	By MS/MS	By MS/MS	1	1	1	1	1	1	1
AETAAQDVQQKLEETKESLQNK	Phospho (STY)	2567.21	0.211606	1690	YOL109WZEO1SGDID:S000005469,ChrXVfrom110297-110638,GenomeRelease64-2-1,VerifiedORF,"Peripheralmembraneproteinoftheplasmamembrane;interactswithMid2p;regulatesthecellintegritypathwaymediatedbyPkc1pandSlt2p;theauthenticproteinisdetectedinaphosphorylatedstateinhighlypurifiedmitochondria"	yes	yes	0	0	0	1	2	By MS/MS	By MS/MS	By MS/MS	By MS/MS	By matching	By MS/MS	By MS/MS	By matching	By matching	By matching	By matching	By matching	By matching	By matching	By MS/MS	By matching	By matching	By matching	By matching	By MS/MS	By matching	By matching	By matching	By matching	By matching	By matching	By matching	By matching	By matching	By matching	2	2	2	2	2	2	2
AETVSQLQGLTAK	Phospho (STY)	1424.69	0.691225	1113	YKL064WMNR2SGDID:S000001547,ChrXIfrom317764-320673,GenomeRelease64-2-1,VerifiedORF,"Vacuolarmembraneproteinrequiredformagnesiumhomeostasis;putativemagnesiumtransporter;hassimilaritytoAlr1pandAlr2p,whichmediateinfluxofMg2+andotherdivalentcations"	yes	yes	0	0	0	1	0	By MS/MS	By MS/MS	By MS/MS	By MS/MS	By MS/MS	By MS/MS	By MS/MS	By MS/MS	By MS/MS	By MS/MS		By MS/MS	By matching	By MS/MS	By MS/MS	By MS/MS	By MS/MS	By MS/MS	By MS/MS		By MS/MS	By MS/MS	By MS/MS	By matching	By MS/MS	By MS/MS	By MS/MS	By MS/MS	By MS/MS	By matching	1	1	1	1	1	1	1
AEVSDVGNAILDGADCVMLSGETAK	Oxidation (M)	2537.16	0.162533	70	YAL038WCDC19SGDID:S000000036,ChrIfrom71786-73288,GenomeRelease64-2-1,VerifiedORF,"Pyruvatekinase;functionsasahomotetrameringlycolysistoconvertphosphoenolpyruvatetopyruvate,theinputforaerobic(TCAcycle)oranaerobic(glucosefermentation)respiration;regulatedviaallostericactivationbyfructosebisphosphate;CDC19hasaparalog,PYK2,thatarosefromthewholegenomeduplication"	yes	yes	0	0	1	0	0	By MS/MS	By matching	By MS/MS	By MS/MS	By MS/MS	By MS/MS	By MS/MS	By MS/MS	By MS/MS	By matching	By MS/MS	By MS/MS	By matching	By MS/MS	By MS/MS	By MS/MS	By MS/MS	By MS/MS	By MS/MS	By MS/MS	By MS/MS	By MS/MS	By MS/MS	By MS/MS	By MS/MS	By matching	By MS/MS	By MS/MS	By MS/MS	By MS/MS	1	1	2	1	2	1	2
AEVSDVGNAILDGADCVMLSGETAK	Unmodified	2521.17	0.167619	70	YAL038WCDC19SGDID:S000000036,ChrIfrom71786-73288,GenomeRelease64-2-1,VerifiedORF,"Pyruvatekinase;functionsasahomotetrameringlycolysistoconvertphosphoenolpyruvatetopyruvate,theinputforaerobic(TCAcycle)oranaerobic(glucosefermentation)respiration;regulatedviaallostericactivationbyfructosebisphosphate;CDC19hasaparalog,PYK2,thatarosefromthewholegenomeduplication"	yes	yes	0	0	0	0	0			By MS/MS		By MS/MS	By MS/MS	By MS/MS	By matching	By MS/MS		By MS/MS	By MS/MS	By matching	By matching	By MS/MS	By MS/MS	By MS/MS		By MS/MS	By MS/MS	By MS/MS	By MS/MS	By MS/MS	By MS/MS	By matching		By matching	By MS/MS	By matching				3		2	3	3
AEVTESPSSR	Phospho (STY)	1141.47	0.465248	1972	YPR171WBSP1SGDID:S000006375,ChrXVIfrom883828-885558,GenomeRelease64-2-1,VerifiedORF,"Adapterthatlinkssynaptojaninstothecorticalactincytoskeleton;thesynaptojaninsareInp52pandInp53p"	yes	yes	0	0	0	1	0	By matching	By MS/MS	By MS/MS	By matching	By matching	By matching	By matching	By matching	By matching	By matching	By MS/MS	By MS/MS	By matching	By matching	By MS/MS	By matching	By MS/MS	By matching	By matching	By matching	By matching	By matching	By matching	By matching	By matching	By MS/MS	By MS/MS	By MS/MS	By MS/MS	By MS/MS	1	1	1	1	1	1	1
AFDSSSNVSSSK	Phospho (STY)	1294.51	0.507841	1561	YNL118CDCP2SGDID:S000005062,ChrXIVfrom405564-402652,GenomeRelease64-2-1,reversecomplement,VerifiedORF,"CatalyticsubunitoftheDcp1p-Dcp2pdecappingenzymecomplex;removesthe5'capstructurefrommRNAspriortotheirdegradation;alsoentersthenucleusandpositivelyregulatestranscriptioninitiation;nudixhydrolasefamilymember;formscytoplasmicfociuponDNAreplicationstress"	yes	yes	0	0	0	1	0	By matching		By matching	By matching	By matching	By matching	By matching		By matching	By matching	By matching	By matching	By matching	By matching	By matching	By matching	By matching	By matching	By matching	By matching	By matching	By matching	By MS/MS	By matching	By matching	By matching	By matching	By matching			1		1	1	1	1	1
AFDSSSNVSSSKDLLQMLR	2 Phospho (STY)	2243.95	0.953479	1561	YNL118CDCP2SGDID:S000005062,ChrXIVfrom405564-402652,GenomeRelease64-2-1,reversecomplement,VerifiedORF,"CatalyticsubunitoftheDcp1p-Dcp2pdecappingenzymecomplex;removesthe5'capstructurefrommRNAspriortotheirdegradation;alsoentersthenucleusandpositivelyregulatestranscriptioninitiation;nudixhydrolasefamilymember;formscytoplasmicfociuponDNAreplicationstress"	yes	yes	0	0	0	2	1						By matching	By matching		By matching	By matching	By matching	By matching	By matching	By matching	By matching	By matching	By matching		By matching		By matching	By matching	By MS/MS	By matching				By matching	By matching	By matching						1	1
AFESFLRPPSTPDLPSDDDNFAANSR	Phospho (STY)	2945.29	0.286896	1265	YLR149CYLR149CSGDID:S000004139,ChrXIIfrom439823-437631,GenomeRelease64-2-1,reversecomplement,VerifiedORF,"Proteinofunknownfunction;overexpressioncausesacellcycledelayorarrest;nullmutationresultsinadecreaseinplasmamembraneelectrontransport;YLR149Cisnotanessentialgene;proteinabundanceincreasesinresponsetoDNAreplicationstress"	yes	yes	0	0	0	1	1		By matching	By matching	By matching	By matching	By matching	By matching	By matching	By matching	By matching	By matching	By MS/MS			By matching	By matching			By matching	By matching	By matching	By matching	By matching	By matching	By matching	By matching	By matching	By matching	By matching			1	1	1	1	1	1
AFFPSRQSPLPK	Phospho (STY)	1453.71	0.711901	460	YDR309CGIC2SGDID:S000002717,ChrIVfrom1080199-1079048,GenomeRelease64-2-1,reversecomplement,VerifiedORF,"Redundantrho-likeGTPaseCdc42peffector;involvedininitiationofbuddingandcellularpolarization;interactswithCdc42pviatheCdc42/Rac-interactivebinding(CRIB)domainandwithPI(4,5)P2viaapolybasicregion;GIC2hasaparalog,GIC1,thatarosefromthewholegenomeduplication"	yes	yes	0	0	0	1	1	By matching	By matching	By matching	By matching	By matching	By matching	By matching	By matching	By matching	By matching	By matching	By matching	By MS/MS		By matching	By matching	By matching	By matching	By matching	By matching	By matching	By matching	By matching	By matching	By matching	By matching	By MS/MS	By matching	By matching	By matching	1	1	1	1	1	1	1
AFGDYNDNYTPGWK	Unmodified	1646.7	0.700136	865	YHR020WYHR020WSGDID:S000001062,ChrVIIIfrom143996-146062,GenomeRelease64-2-1,VerifiedORF,"Prolyl-tRNAsynthetase;N-terminaldomainshowsweakhomologytoprokaryoticposttransfereditingdomain,butdoesnotpossessposttransfereditingactivity;mayinteractwithribosomes,basedonco-purificationexperiments"	yes	yes	0	0	0	0	0	By MS/MS	By MS/MS	By MS/MS	By MS/MS	By MS/MS	By MS/MS	By MS/MS	By MS/MS	By MS/MS	By MS/MS	By MS/MS	By MS/MS	By MS/MS	By matching	By MS/MS	By MS/MS	By MS/MS	By MS/MS	By MS/MS	By MS/MS	By MS/MS	By MS/MS	By MS/MS	By MS/MS	By MS/MS	By MS/MS	By matching	By MS/MS	By MS/MS	By MS/MS	1	1	2	1	1	1	1
AFGGQTK	Deamidation (NQ)	708.344	0.344254	1140	YKL148CSDH1SGDID:S000001631,ChrXIfrom171129-169207,GenomeRelease64-2-1,reversecomplement,VerifiedORF,"Flavoproteinsubunitofsuccinatedehydrogenase;couplestheoxidationofsuccinatetothetransferofelectronstoubiquinoneaspartoftheTCAcycleandthemitochondrialrespiratorychain;FADbindingtoSdh1pisrequiredfortheassemblyofthesuccinatedehydrogenasesubunits;SDH1hasaparalog,YJL045W,thatarosefromthewholegenomedupl…	yes	yes	0	1	0	0	0	By matching	By matching	By matching	By matching	By matching	By matching	By matching	By matching	By matching	By matching	By matching	By matching	By matching	By matching	By matching	By matching	By matching	By MS/MS	By matching		By matching	By MS/MS	By matching	By matching			By matching	By matching	By matching		1	1	1	1	1	1	1
AFKPLESDADKYNDVIEDESDDDNMSTDEAK	2 Phospho (STY)	3665.42	0.416524	1861	YPL085WSEC16SGDID:S000006006,ChrXVIfrom387067-393654,GenomeRelease64-2-1,VerifiedORF,"COPIIvesiclecoatproteinrequiredforERtransportvesiclebudding;essentialfactorinendoplasmicreticulumexitsite(ERES)formation,aswellasinCOPII-mediatedER-to-Golgitraffic;boundtoperipheryofERmembranesandmayacttostabilizeinitialCOPIIcomplexes;interactswithSec23p,Sec24pandSec31p"	yes	yes	0	0	0	2	2											By MS/MS		By MS/MS
AFLIEEQK	Unmodified	976.523	0.522947	583	YIL052CRPL34BSGDID:S000001314,ChrIXfrom256554-256226,257063-257027,GenomeRelease64-2-1,reversecomplement,VerifiedORF,"Ribosomal60SsubunitproteinL34B;homologoustomammalianribosomalproteinL34,nobacterialhomolog;RPL34Bhasaparalog,RPL34A,thatarosefromthewholegenomeduplication";YER056C-ARPL34ASGDID:S000002135,ChrVfrom269751-269423,270185-270149,GenomeRelease64-2-1,reversecomplement,VerifiedORF,"Riboso…	yes	no	0	0	0	0	0	By matching	By matching	By matching	By matching	By matching	By matching	By matching	By matching	By matching	By matching	By matching	By matching	By MS/MS	By MS/MS	By matching	By matching	By matching	By matching	By matching	By matching	By matching		By matching	By matching	By matching	By matching	By matching	By matching	By matching	By matching	1	1	1	1	1	1	1
AFQSAYPEFSR	Unmodified	1301.6	0.604051	57	YAL003WEFB1SGDID:S000000003,ChrIfrom142174-142253,142620-143160,GenomeRelease64-2-1,VerifiedORF,"Translationelongationfactor1beta;stimulatesnucleotideexchangetoregenerateEF-1alpha-GTPforthenextelongationcycle;partoftheEF-1complex,whichfacilitatesbindingofaminoacyl-tRNAtotheribosomalAsite"	yes	yes	0	0	0	0	0	By MS/MS	By MS/MS	By matching	By matching	By MS/MS	By matching	By MS/MS	By matching	By MS/MS	By MS/MS	By MS/MS	By matching	By MS/MS	By MS/MS	By MS/MS	By MS/MS	By MS/MS	By MS/MS	By MS/MS	By MS/MS	By MS/MS	By MS/MS	By MS/MS	By MS/MS	By MS/MS	By MS/MS	By MS/MS	By MS/MS	By MS/MS	By MS/MS	1	1	1	1	1	1	1
AFSIIPSQR	Phospho (STY)	1097.53	0.52706	1036	YJL165CHAL5SGDID:S000003701,ChrXfrom109461-106894,GenomeRelease64-2-1,reversecomplement,VerifiedORF,"Putativeproteinkinase;overexpressionincreasessodiumandlithiumtolerance,whereasgenedisruptionincreasescationandlowpHsensitivityandimpairspotassiumuptake,suggestingaroleinregulationofTrk1pand/orTrk2ptransporters;HAL5hasaparalog,KKQ8,thatarosefromthewholegenomeduplication"	yes	yes	0	0	0	1	0	By MS/MS	By MS/MS	By MS/MS	By MS/MS	By MS/MS	By MS/MS	By MS/MS	By MS/MS	By MS/MS	By MS/MS	By MS/MS	By MS/MS	By MS/MS	By MS/MS	By matching	By MS/MS	By matching	By MS/MS	By MS/MS	By MS/MS	By MS/MS	By MS/MS	By MS/MS	By MS/MS	By MS/MS	By MS/MS	By MS/MS	By MS/MS	By MS/MS	By MS/MS	1	1	1	1	1	1	1
AFSITSTSGQLSSLSR	Phospho (STY)	1720.8	0.803294	715	YGL140CYGL140CSGDID:S000003108,ChrVIIfrom245012-241353,GenomeRelease64-2-1,reversecomplement,UncharacterizedORF,"Putativeproteinofunknownfunction;non-essentialgene;containsmultiplepredictedtransmembranedomains"	yes	yes	0	0	0	1	0	By matching	By matching	By matching	By matching	By MS/MS	By matching	By matching	By matching	By MS/MS	By matching	By MS/MS	By matching	By matching	By MS/MS	By MS/MS	By matching	By matching	By matching	By MS/MS	By matching	By MS/MS	By MS/MS	By matching	By MS/MS	By matching	By MS/MS	By MS/MS	By matching	By matching	By matching	1	1	1	1	1	1	1
AFSITSTSGQLSSLSR	2 Phospho (STY)	1800.77	0.769625	715	YGL140CYGL140CSGDID:S000003108,ChrVIIfrom245012-241353,GenomeRelease64-2-1,reversecomplement,UncharacterizedORF,"Putativeproteinofunknownfunction;non-essentialgene;containsmultiplepredictedtransmembranedomains"	yes	yes	0	0	0	2	0	By matching	By matching	By matching	By matching	By matching	By MS/MS	By matching	By matching	By MS/MS	By matching	By matching	By MS/MS	By matching	By matching	By matching	By matching	By matching	By MS/MS	By MS/MS	By matching	By matching	By matching	By matching	By MS/MS	By matching	By matching	By matching	By matching	By matching	By matching	1	1	1	1	1	1	1
AFSNGSWNGIDPIDR	Phospho (STY)	1727.73	0.730464	1829	YOR374WALD4SGDID:S000005901,ChrXVfrom1039840-1041399,GenomeRelease64-2-1,VerifiedORF,"Mitochondrialaldehydedehydrogenase;requiredforgrowthonethanolandconversionofacetaldehydetoacetate;phosphorylated;activityisK+dependent;utilizesNADP+orNAD+equallyascoenzymes;expressionisglucoserepressed;cansubstituteforcytosolicNADP-dependentaldehydedehydrogenasewhendirectedtothecytosol"	yes	yes	0	0	0	1	0	By matching	By matching		By matching	By matching	By matching	By MS/MS	By MS/MS	By matching	By MS/MS	By MS/MS	By MS/MS	By matching	By matching			By matching		By matching	By matching	By matching	By MS/MS	By MS/MS	By matching	By matching	By matching	By matching	By matching		By matching	1	1		1	1	1	1
AFSPVYQNIPLESR	Phospho (STY)	1699.8	0.797087	915	YHR159WTDA11SGDID:S000001202,ChrVIIIfrom417549-419063,GenomeRelease64-2-1,UncharacterizedORF,"Putativeproteinofunknownfunction;greenfluorescentprotein(GFP)-fusionproteinlocalizestothecytoplasm;potentialCdc28psubstrate;nullmutantissensitivetoexpressionofthetop1-T722Aallele"	yes	yes	0	0	0	1	0	By matching	By matching	By matching	By MS/MS	By MS/MS	By MS/MS	By MS/MS	By MS/MS	By MS/MS	By MS/MS	By MS/MS	By MS/MS	By matching	By matching	By matching	By MS/MS	By MS/MS	By MS/MS	By matching	By MS/MS	By MS/MS	By MS/MS	By MS/MS	By MS/MS	By MS/MS	By MS/MS	By MS/MS	By MS/MS	By MS/MS	By matching	2	2	1	2	2	2	2
AFSSVHSESGK	Phospho (STY)	1214.5	0.496882	397	YDR128WMTC5SGDID:S000002535,ChrIVfrom709549-712995,GenomeRelease64-2-1,VerifiedORF,"SubunitoftheSEA(Seh1-associated)complex;SEAisacoatomer-relatedcomplexthatassociatesdynamicallywiththevacuole;hasN-terminalWD-40repeatsandaC-terminalRINGmotif;mtc5issyntheticallysickwithcdc13-1;relativedistributiontovacuolarmembranepunctaedecreasesuponDNAreplicationstress"	yes	yes	0	0	0	1	0	By MS/MS	By MS/MS		By MS/MS	By MS/MS	By MS/MS		By matching	By MS/MS	By matching	By MS/MS	By MS/MS	By MS/MS	By MS/MS		By MS/MS	By MS/MS	By MS/MS		By matching	By MS/MS	By MS/MS	By MS/MS	By MS/MS	By MS/MS	By matching	By matching	By MS/MS	By MS/MS	By matching	1	1		1	1	1
AGAAPRPSAISSASSGTPPPPEEDVPENNGILISIK	Phospho (STY)	3605.76	0.761436	672	YFR051CRET2SGDID:S000001947,ChrVIfrom251803-250163,GenomeRelease64-2-1,reversecomplement,VerifiedORF,"Deltasubunitofthecoatomercomplex(COPI);COPIcoatsGolgi-derivedtransportvesicles;involvedinretrogradetransportbetweenGolgiandER"	yes	yes	0	0	0	1	1					By matching			By matching	By matching	By matching	By MS/MS	By matching				By matching			By MS/MS	By MS/MS		By MS/MS	By MS/MS	By MS/MS		By matching				By matching					1
AGAEIVPK	Unmodified	783.449	0.449054	242	YCR012WPGK1SGDID:S000000605,ChrIIIfrom137746-138996,GenomeRelease64-2-1,VerifiedORF,"3-phosphoglyceratekinase;catalyzestransferofhigh-energyphosphorylgroupsfromtheacylphosphateof1,3-bisphosphoglyceratetoADPtoproduceATP;keyenzymeinglycolysisandgluconeogenesis"	yes	yes	0	0	0	0	0							By matching								By MS/MS				By matching					By MS/MS				By MS/MS	By MS/MS								1
AGAGHSNTLQVSTV	Unmodified	1340.67	0.668442	70	YAL038WCDC19SGDID:S000000036,ChrIfrom71786-73288,GenomeRelease64-2-1,VerifiedORF,"Pyruvatekinase;functionsasahomotetrameringlycolysistoconvertphosphoenolpyruvatetopyruvate,theinputforaerobic(TCAcycle)oranaerobic(glucosefermentation)respiration;regulatedviaallostericactivationbyfructosebisphosphate;CDC19hasaparalog,PYK2,thatarosefromthewholegenomeduplication"	yes	yes	0	0	0	0	0	By MS/MS	By matching	By MS/MS	By matching	By MS/MS	By MS/MS	By MS/MS	By MS/MS	By MS/MS	By MS/MS	By MS/MS	By MS/MS	By MS/MS	By MS/MS	By MS/MS	By MS/MS	By MS/MS	By matching	By MS/MS	By MS/MS	By MS/MS	By MS/MS	By matching	By MS/MS	By MS/MS	By matching	By matching	By MS/MS	By MS/MS	By matching	1	1	1	1	1	1	1
AGANSMIQNVVDSDTISETAAR	Unmodified	2249.06	0.0593887	1212	YLL026WHSP104SGDID:S000003949,ChrXIIfrom88623-91349,GenomeRelease64-2-1,VerifiedORF,"Disaggregase;heatshockproteinthatcooperateswithYdj1p(Hsp40)andSsa1p(Hsp70)torefoldandreactivatepreviouslydenatured,aggregatedproteins;responsivetostressesincluding:heat,ethanol,andsodiumarsenite;involvedin[PSI+]propagation;proteinbecomesmoreabundantandformscytoplasmicfociinresponsetoDNAreplicationstress;potentiat…	yes	yes	0	0	0	0	0	By matching	By matching	By MS/MS		By matching	By matching	By MS/MS		By MS/MS	By matching	By MS/MS	By MS/MS		By matching	By matching	By matching	By matching		By MS/MS	By matching	By matching	By MS/MS		By matching	By matching		By matching	By matching	By matching	By matching	1	1	1		1	1	1
AGAVAPEDIWVR	Unmodified	1282.67	0.666986	1328	YLR340WRPP0SGDID:S000004332,ChrXIIfrom805887-806825,GenomeRelease64-2-1,VerifiedORF,"ConservedribosomalproteinP0oftheribosomalstalk;involvedininteractionbetweentranslationalelongationfactorsandtheribosome;phosphorylatedonserine302;homologoustomammalianribosomalproteinLP0andbacterialL10"	yes	yes	0	0	0	0	0	By matching	By MS/MS		By matching	By matching	By matching	By matching	By matching	By matching	By MS/MS	By MS/MS	By matching	By matching	By MS/MS	By matching	By matching	By MS/MS	By matching	By matching	By matching				By MS/MS	By MS/MS	By matching	By matching	By MS/MS	By MS/MS	By matching	1	1		1	1	1	1
AGDASTAKPPPNSTNSSGADNSASSNQ	Unmodified	2532.1	0.0960448	1017	YJL104WPAM16SGDID:S000003640,ChrXfrom227327-227776,GenomeRelease64-2-1,VerifiedORF,"Subunitoftheimportmotor(PAMcomplex);thePAMcomplexisacomponentoftheTranslocaseoftheInnerMitochondrialmembrane(TIM23complex);formsa1:1subcomplexwithPam18pandinhibitsitscochaperoneactivity;containsaJ-likedomain"	yes	yes	0	0	0	0	1	By MS/MS	By MS/MS	By MS/MS	By MS/MS	By MS/MS	By MS/MS	By MS/MS	By MS/MS	By MS/MS	By MS/MS	By MS/MS	By MS/MS	By MS/MS	By MS/MS	By MS/MS	By MS/MS	By MS/MS	By MS/MS	By MS/MS	By MS/MS	By MS/MS	By MS/MS	By MS/MS	By MS/MS	By MS/MS	By MS/MS	By MS/MS	By MS/MS	By MS/MS	By MS/MS	2	2	2	2	2	2	2
AGDASTAKPPPNSTNSSGADNSASSNQ	Deamidation (NQ)	2533.08	0.0800604	1017	YJL104WPAM16SGDID:S000003640,ChrXfrom227327-227776,GenomeRelease64-2-1,VerifiedORF,"Subunitoftheimportmotor(PAMcomplex);thePAMcomplexisacomponentoftheTranslocaseoftheInnerMitochondrialmembrane(TIM23complex);formsa1:1subcomplexwithPam18pandinhibitsitscochaperoneactivity;containsaJ-likedomain"	yes	yes	0	1	0	0	1																By MS/MS	By MS/MS
AGDSDNVSLPK	Acetyl (Protein N-term);Phospho (STY)	1223.51	0.507112	497	YDR397CNCB2SGDID:S000002805,ChrIVfrom1266769-1266366,1266898-1266862,GenomeRelease64-2-1,reversecomplement,VerifiedORF,"SubunitofaheterodimericNC2transcriptionregulatorcomplex;complexbindstoTBPandcanrepresstranscriptionbypreventingpreinitiationcomplexassemblyorstimulateactivatedtranscription;homologoustohumanNC2beta;complexalsoincludesBur6p"	yes	yes	1	0	0	1	0																							By MS/MS
AGDSILIVSK	2 Phospho (STY)	1161.51	0.508372	13		yes	yes	0	0	0	2	0				By MS/MS																					By MS/MS		By MS/MS	By MS/MS						2
AGELTQEELER	Unmodified	1273.62	0.61501	515	YML026CRPS18BSGDID:S000004488,ChrXIIIfrom223380-222987,223828-223782,GenomeRelease64-2-1,reversecomplement,VerifiedORF,"Proteincomponentofthesmall(40S)ribosomalsubunit;homologoustomammalianribosomalproteinS18andbacterialS13;RPS18Bhasaparalog,RPS18A,thatarosefromthewholegenomeduplication;proteinabundanceincreasesinresponsetoDNAreplicationstress";YDR450WRPS18ASGDID:S000002858,ChrIVfrom1359923-13599…	yes	no	0	0	0	0	0	By MS/MS	By MS/MS	By MS/MS	By MS/MS	By MS/MS	By MS/MS	By MS/MS	By MS/MS	By MS/MS	By MS/MS	By MS/MS	By MS/MS	By MS/MS	By MS/MS	By MS/MS	By MS/MS	By MS/MS	By MS/MS	By MS/MS	By MS/MS	By MS/MS	By MS/MS	By MS/MS	By MS/MS	By MS/MS	By MS/MS	By MS/MS	By MS/MS	By MS/MS	By MS/MS	1	1	1	1	1	1	1
AGEQRPVYFYCGDGVSDLSAAK	Unmodified	2389.1	0.10086	1520	YNL010WYNL010WSGDID:S000004955,ChrXIVfrom613635-614360,GenomeRelease64-2-1,UncharacterizedORF,"Putativeproteinofunknownfunction;similartophosphoserinephosphatases;greenfluorescentprotein(GFP)-fusionproteinlocalizestothecytoplasmandnucleus;homozygousdiploidmutantshowsanincreaseinglycogenaccumulation"	yes	yes	0	0	0	0	1			By matching			By matching	By matching			By matching		By matching		By matching			By matching		By MS/MS									By matching					1			1	1
AGGECITLDQLAVR	Unmodified	1501.76	0.755877	1626	YOL120CRPL18ASGDID:S000005480,ChrXVfrom93843-93395,94402-94291,GenomeRelease64-2-1,reversecomplement,VerifiedORF,"Ribosomal60SsubunitproteinL18A;intronofRPL18Apre-mRNAformsstem-loopstructuresthatareatargetforRnt1pcleavageleadingtodegradation;homologoustomammalianribosomalproteinL18,nobacterialhomolog;RPL18Ahasaparalog,RPL18B,thatarosefromthewholegenomeduplication";YNL301CRPL18BSGDID:S000005245,Ch…	yes	no	0	0	0	0	0	By matching	By matching	By MS/MS	By matching	By matching	By MS/MS	By matching	By matching	By matching	By matching	By MS/MS	By MS/MS	By matching	By MS/MS	By MS/MS	By matching	By MS/MS	By matching	By MS/MS	By matching	By matching	By matching	By matching	By matching	By matching	By matching	By matching	By MS/MS	By MS/MS	By matching	1	1	1	1	1	1	1
AGHQTSAESWGTGR	Unmodified	1443.65	0.649104	129	YBR031WRPL4ASGDID:S000000235,ChrIIfrom300166-301254,GenomeRelease64-2-1,VerifiedORF,"Ribosomal60SsubunitproteinL4A;N-terminallyacetylated;homologoustomammalianribosomalproteinL4andbacterialL4;RPL4Ahasaparalog,RPL4B,thatarosefromthewholegenomeduplication";YDR012WRPL4BSGDID:S000002419,ChrIVfrom471853-472941,GenomeRelease64-2-1,VerifiedORF,"Ribosomal60SsubunitproteinL4B;homologoustomammalianribosoma…	yes	no	0	0	0	0	0			By MS/MS			By matching	By matching		By matching		By MS/MS	By matching			By MS/MS		By matching		By MS/MS	By matching													1			1	1
AGKFPTPVSHNDDLYGK	Unmodified	1844.91	0.905712	712	YPL220WRPL1ASGDID:S000006141,ChrXVIfrom135790-136443,GenomeRelease64-2-1,VerifiedORF,"Ribosomal60SsubunitproteinL1A;N-terminallyacetylated;homologoustomammalianribosomalproteinL10AandbacterialL1;RPL1Ahasaparalog,RPL1B,thatarosefromthewholegenomeduplication;rpl1arpl1bdoublenullmutationislethal";YGL135WRPL1BSGDID:S000003103,ChrVIIfrom254641-255294,GenomeRelease64-2-1,VerifiedORF,"Ribosomal60Ssubuni…	yes	no	0	0	0	0	1	By matching		By matching								By matching		By matching	By matching		By matching		By matching	By matching			By matching		By matching	By matching			By MS/MS	By matching	By matching	1		1
AGKFSNTLSNLLPSISAK	2 Phospho (STY);2 Deamidation (NQ)	2008.92	0.915955	1078	YJR091CJSN1SGDID:S000003851,ChrXfrom598336-595061,GenomeRelease64-2-1,reversecomplement,VerifiedORF,"MemberofthePuffamilyofRNA-bindingproteins;interactswithmRNAsencodingmembrane-associatedproteins;involvedinlocalizingtheArp2/3complextomitochondria;overexpressioncausesincreasedsensitivitytobenomyl;JSN1hasaparalog,PUF2,thatarosefromthewholegenomeduplication"	yes	yes	0	2	0	2	1																								By MS/MS
AGLDNVDAESK	Phospho (STY)	1197.49	0.491462	1904	YPL237WSUI3SGDID:S000006158,ChrXVIfrom100496-101353,GenomeRelease64-2-1,VerifiedORF,"BetasubunitofthetranslationinitiationfactoreIF2;involvedintheidentificationofthestartcodon;proposedtobeinvolvedinmRNAbinding"	yes	yes	0	0	0	1	0	By matching	By MS/MS	By matching	By MS/MS	By MS/MS	By matching	By matching	By MS/MS	By MS/MS	By MS/MS	By MS/MS	By MS/MS	By matching	By matching	By matching	By matching	By matching	By matching	By MS/MS	By matching	By MS/MS	By MS/MS	By MS/MS	By matching	By matching	By MS/MS	By matching	By matching	By matching	By matching	1	1	1	1	1	1	1
AGLDNVDAESKEGTPSANSSIQQEVGLPYSELLSR	2 Phospho (STY)	3820.71	0.708153	1904	YPL237WSUI3SGDID:S000006158,ChrXVIfrom100496-101353,GenomeRelease64-2-1,VerifiedORF,"BetasubunitofthetranslationinitiationfactoreIF2;involvedintheidentificationofthestartcodon;proposedtobeinvolvedinmRNAbinding"	yes	yes	0	0	0	2	1	By matching	By matching	By matching	By matching	By matching	By matching	By MS/MS	By MS/MS	By matching	By MS/MS	By MS/MS	By matching	By matching	By matching	By matching			By matching		By MS/MS	By MS/MS	By matching		By MS/MS	By MS/MS	By MS/MS	By matching	By matching	By MS/MS	By matching	1	1	1	2	2	2	1
AGLLGIEEENDNDVITDNR	Unmodified	2085.98	0.981456	915	YHR159WTDA11SGDID:S000001202,ChrVIIIfrom417549-419063,GenomeRelease64-2-1,UncharacterizedORF,"Putativeproteinofunknownfunction;greenfluorescentprotein(GFP)-fusionproteinlocalizestothecytoplasm;potentialCdc28psubstrate;nullmutantissensitivetoexpressionofthetop1-T722Aallele"	yes	yes	0	0	0	0	0	By MS/MS	By matching	By matching	By matching	By matching	By matching	By matching	By matching	By matching	By matching	By matching	By matching	By matching	By matching	By matching	By matching	By matching	By matching	By matching	By matching	By matching	By matching	By matching	By matching	By matching	By matching	By matching	By matching	By matching	By matching	1	1	1	1	1	1	1
AGNTGLATAFFNSENSNIVK	Unmodified	2054.01	0.00688288	1774	YOR204WDED1SGDID:S000005730,ChrXVfrom722911-724725,GenomeRelease64-2-1,VerifiedORF,"ATP-dependentDEAD(Asp-Glu-Ala-Asp)-boxRNAhelicase;requiredfortranslationinitiationofallyeastmRNAs;bindstomRNAcap-associatedfactors,andbindingstimulatesDed1pRNA-dependentATPaseactivity;mutationinhumanhomologDBYisassociatedwithmaleinfertility;humanhomologDDX3Xcomplementsded1nullmutation;DED1hasaparalog,DBP1,thataros…	yes	yes	0	0	0	0	0							By matching		By matching		By matching	By MS/MS			By matching		By matching		By matching			By matching						By matching									1
AGSATFDK	Phospho (STY)	875.343	0.342613	323	YDL164CCDC9SGDID:S000002323,ChrIVfrom167254-164987,GenomeRelease64-2-1,reversecomplement,VerifiedORF,"DNAligasefoundinthenucleusandmitochondria;anessentialenzymethatjoinsOkazakifragmentsduringDNAreplication;alsoactsinribonucleotideexcisionrepair,baseexcisionrepair,andrecombination,"	yes	yes	0	0	0	1	0															By MS/MS
AGSFGAPSSPTSGIPNPK	Phospho (STY)	1750.79	0.79273	1884	YPL179WPPQ1SGDID:S000006100,ChrXVIfrom208157-209806,GenomeRelease64-2-1,VerifiedORF,"Proteinphosphatasethatregulatesthematingresponse;negativelyregulatestheMAPkinasesignalingcascadeduringmating;memberoftheserine/threoninephosphatasePP1family"	yes	yes	0	0	0	1	0	By matching	By matching	By matching	By matching	By matching	By matching	By matching	By matching	By matching	By matching	By matching	By matching	By matching	By matching	By matching	By matching	By matching		By matching	By matching	By matching	By matching	By matching	By matching	By matching	By matching	By matching	By matching	By MS/MS	By matching	1	1	1	1	1	1	1
AGSFLSSSFR	Phospho (STY)	1137.49	0.485589	117	YBL103CRTG3SGDID:S000000199,ChrIIfrom23536-22076,GenomeRelease64-2-1,reversecomplement,VerifiedORF,"bHLH/Ziptranscriptionfactorforretrograde(RTG)andTORpathways;formsacomplexwithanotherbHLH/Zipprotein,Rtg1p,toactivatethepathways;targetofHog1p"	yes	yes	0	0	0	1	0	By MS/MS	By matching	By MS/MS	By MS/MS	By matching	By MS/MS	By MS/MS	By MS/MS	By MS/MS	By MS/MS	By MS/MS	By matching	By MS/MS	By matching	By matching	By matching	By MS/MS	By matching	By MS/MS	By matching	By MS/MS	By MS/MS	By MS/MS	By MS/MS	By MS/MS	By MS/MS	By MS/MS	By matching	By matching	By MS/MS	2	2	2	2	2	2	2
AGSFLSSSFR	2 Phospho (STY)	1217.45	0.451919	117	YBL103CRTG3SGDID:S000000199,ChrIIfrom23536-22076,GenomeRelease64-2-1,reversecomplement,VerifiedORF,"bHLH/Ziptranscriptionfactorforretrograde(RTG)andTORpathways;formsacomplexwithanotherbHLH/Zipprotein,Rtg1p,toactivatethepathways;targetofHog1p"	yes	yes	0	0	0	2	0	By matching	By matching	By matching	By matching	By matching	By matching	By matching	By matching	By MS/MS	By matching	By matching	By matching	By matching	By MS/MS	By matching	By matching	By matching	By MS/MS	By matching	By matching	By matching	By matching	By matching	By matching	By matching	By matching	By matching	By matching	By matching	By matching	1	1	1	1	1	1	1
AGTTVIGGGVGAIGK	Phospho (STY)	1336.68	0.675181	1733	YOR086CTCB1SGDID:S000005612,ChrXVfrom486779-483219,GenomeRelease64-2-1,reversecomplement,VerifiedORF,"Lipid-bindingERproteininvolvedinER-plasmamembranetethering;oneof6proteins(Ist2p,Scs2p,Scs22p,Tcb1p,Tcb2p,Tcb3p)thatconnectERtoplasmamembraneandregulatePI4PlevelsbycontrollingaccessofSac1pphosphatasetoitssubstratePI4PinPM;contains3calciumandlipidbindingdomains;non-taggedproteinalsolocalizestomitoc…	yes	yes	0	0	0	1	0		By matching		By matching				By matching	By matching			By matching		By matching							By matching				By matching	By matching	By matching	By MS/MS	By MS/MS	By MS/MS		1		1
AGTTVIGGGVGAIGK	2 Phospho (STY)	1416.64	0.641511	1733	YOR086CTCB1SGDID:S000005612,ChrXVfrom486779-483219,GenomeRelease64-2-1,reversecomplement,VerifiedORF,"Lipid-bindingERproteininvolvedinER-plasmamembranetethering;oneof6proteins(Ist2p,Scs2p,Scs22p,Tcb1p,Tcb2p,Tcb3p)thatconnectERtoplasmamembraneandregulatePI4PlevelsbycontrollingaccessofSac1pphosphatasetoitssubstratePI4PinPM;contains3calciumandlipidbindingdomains;non-taggedproteinalsolocalizestomitoc…	yes	yes	0	0	0	2	0	By matching	By matching			By matching			By matching	By matching	By matching	By matching	By matching						By matching							By matching	By matching		By matching	By matching	By MS/MS	1	1			1
AHFPAITPLSR	Phospho (STY)	1288.63	0.632922	325	YDL167CNRP1SGDID:S000002326,ChrIVfrom163154-160995,GenomeRelease64-2-1,reversecomplement,VerifiedORF,"PutativeRNAbindingproteinofunknownfunction;localizestostressgranulesinducedbyglucosedeprivation;predictedtobeinvolvedinribosomebiogenesis"	yes	yes	0	0	0	1	0	By matching	By matching	By MS/MS	By MS/MS	By matching	By matching	By matching	By matching	By matching	By MS/MS	By MS/MS	By matching	By matching	By matching	By matching	By MS/MS	By matching	By MS/MS	By matching	By matching	By matching	By MS/MS	By MS/MS	By MS/MS	By matching	By MS/MS	By matching	By MS/MS	By MS/MS	By MS/MS	1	1	1	1	1	1	1
AHKTIIATGGYGR	2 Phospho (STY)	1503.66	0.663644	1140	YKL148CSDH1SGDID:S000001631,ChrXIfrom171129-169207,GenomeRelease64-2-1,reversecomplement,VerifiedORF,"Flavoproteinsubunitofsuccinatedehydrogenase;couplestheoxidationofsuccinatetothetransferofelectronstoubiquinoneaspartoftheTCAcycleandthemitochondrialrespiratorychain;FADbindingtoSdh1pisrequiredfortheassemblyofthesuccinatedehydrogenasesubunits;SDH1hasaparalog,YJL045W,thatarosefromthewholegenomedupl…	yes	yes	0	0	0	2	1						By MS/MS															By MS/MS															1
AHLAEIQLNGGSISEK	Deamidation (NQ)	1666.85	0.852614	1727	YOR063WRPL3SGDID:S000005589,ChrXVfrom444686-445849,GenomeRelease64-2-1,VerifiedORF,"Ribosomal60SsubunitproteinL3;homologoustomammalianribosomalproteinL3andbacterialL3;playsanimportantroleinfunctionofeIF5Binstimulating3'endprocessingof18SrRNAincontextof80Sribosomesthathavenotyetengagedintranslation;involvedinreplicationandmaintenanceofkillerdoublestrandedRNAvirus"	yes	yes	0	1	0	0	0	By matching	By matching	By MS/MS	By matching	By matching	By matching	By matching		By matching	By matching	By matching		By matching	By matching	By matching	By matching	By MS/MS	By matching	By matching	By matching		By matching		By matching	By matching	By matching	By matching	By matching	By MS/MS	By matching	1	1	1	1	1	1	1
AHLAEIQLNGGSISEK	Unmodified	1665.87	0.868598	1727	YOR063WRPL3SGDID:S000005589,ChrXVfrom444686-445849,GenomeRelease64-2-1,VerifiedORF,"Ribosomal60SsubunitproteinL3;homologoustomammalianribosomalproteinL3andbacterialL3;playsanimportantroleinfunctionofeIF5Binstimulating3'endprocessingof18SrRNAincontextof80Sribosomesthathavenotyetengagedintranslation;involvedinreplicationandmaintenanceofkillerdoublestrandedRNAvirus"	yes	yes	0	0	0	0	0	By matching	By matching	By matching	By matching	By matching	By MS/MS	By MS/MS		By MS/MS		By MS/MS	By MS/MS		By matching	By MS/MS	By matching	By MS/MS		By MS/MS	By matching		By matching		By matching	By matching	By matching	By matching	By MS/MS	By MS/MS	By matching	1	1	1	1	1	1	1
AHLASNSSRSPSVSPVR	2 Phospho (STY)	1910.84	0.840104	68	YAL031CGIP4SGDID:S000000029,ChrIfrom87031-84749,GenomeRelease64-2-1,reversecomplement,VerifiedORF,"Cytoplasmicproteinthatregulatesproteinphosphatase1Glc7p;proteinoverexpressionrelocalizesGlc7pfromthenucleusandpreventschromosomesegregation;potentialCdc28psubstrate"	yes	yes	0	0	0	2	1	By matching	By matching	By matching	By matching	By matching	By MS/MS	By MS/MS	By matching	By matching	By matching	By matching	By MS/MS	By matching	By matching	By matching	By matching	By matching	By matching	By matching	By matching	By MS/MS	By matching	By matching	By matching	By matching	By matching	By matching	By MS/MS	By matching	By matching	1	1	1	1	1	1	1
AHLISSQLSQWNYNNNR	Unmodified	2043.99	0.987485	176	YBR179CFZO1SGDID:S000000383,ChrIIfrom589114-586547,GenomeRelease64-2-1,reversecomplement,VerifiedORF,"Mitofusin;integralmembraneproteininvolvedinmitochondrialoutermembranetetheringandfusion;roleinmitochondrialgenomemaintenance;efficienttetheringanddegradationofFzo1prequiresanintactN-terminalGTPasedomain;targetedfordestructionbytheubiquitinligaseSCF-Mdm30pandthecytosolicubiquitin-proteasomesystem"	yes	yes	0	0	0	0	0			By matching				By matching		By matching		By MS/MS	By matching					By matching		By matching	By matching		By matching			By matching		By matching						1				1
AHNVSTFNNSPGPDNDLIR	Unmodified	2066.98	0.97698	1430	YMR045CYMR045CSGDID:S000004648,ChrXIIIfrom361321-357359,362627-361323,GenomeRelease64-2-1,reversecomplement,transposable_element_gene,"RetrotransposonTYAGagandTYBPolgenes;transcribed/translatedasoneunit;polyproteinisprocessedtomakeanucleocapsid-likeprotein(Gag),reversetranscriptase(RT),protease(PR),andintegrase(IN);similartoretroviralgenes";YBL005W-BYBL005W-BSGDID:S000002147,ChrIIfrom221330-22263…	yes	no	0	0	0	0	0	By MS/MS	By MS/MS	By matching	By MS/MS	By matching	By matching	By MS/MS	By matching	By matching		By matching	By matching		By MS/MS	By MS/MS	By MS/MS		By MS/MS	By matching	By matching	By MS/MS	By matching	By MS/MS	By MS/MS		By MS/MS	By MS/MS			By MS/MS	1	1	1	1	1	1	1
AHNVSTFNNSPGPDNDLIR	Phospho (STY)	2146.94	0.94331	1430	YMR045CYMR045CSGDID:S000004648,ChrXIIIfrom361321-357359,362627-361323,GenomeRelease64-2-1,reversecomplement,transposable_element_gene,"RetrotransposonTYAGagandTYBPolgenes;transcribed/translatedasoneunit;polyproteinisprocessedtomakeanucleocapsid-likeprotein(Gag),reversetranscriptase(RT),protease(PR),andintegrase(IN);similartoretroviralgenes";YBL005W-BYBL005W-BSGDID:S000002147,ChrIIfrom221330-22263…	yes	no	0	0	0	1	0	By MS/MS	By MS/MS	By MS/MS	By MS/MS	By MS/MS	By MS/MS	By MS/MS	By matching	By MS/MS	By MS/MS	By matching	By MS/MS	By MS/MS		By MS/MS	By matching	By MS/MS	By MS/MS	By MS/MS	By matching	By matching	By matching	By MS/MS	By MS/MS	By MS/MS	By MS/MS	By MS/MS	By matching	By MS/MS	By matching	1	1	1	1	1	1	1
AHNVSTSINSPSTDNDSISK	Phospho (STY)	2152.93	0.927385	433	YDR210C-DYDR210C-DSGDID:S000007410,ChrIVfrom882621-878659,883927-882623,GenomeRelease64-2-1,reversecomplement,transposable_element_gene,"RetrotransposonTYAGagandTYBPolgenes;transcribed/translatedasoneunit;polyproteinisprocessedtomakeanucleocapsid-likeprotein(Gag),reversetranscriptase(RT),protease(PR),andintegrase(IN);similartoretroviralgenes";YDR210C-CYDR210C-CSGDID:S000007409,ChrIVfrom883927-882…	yes	no	0	0	0	1	0	By matching	By matching	By matching	By matching	By matching	By matching	By matching	By matching	By MS/MS	By matching	By matching	By matching	By matching	By matching	By matching	By matching	By matching	By matching	By matching	By matching	By matching	By matching	By matching	By matching	By matching	By matching	By MS/MS	By matching	By matching	By matching	1	1	1	1	1	1	1
AHNVSTSNNFPGPDNDLIR	Unmodified	2066.98	0.97698	416	YDR170W-AYDR170W-ASGDID:S000007227,ChrIVfrom803195-804517,GenomeRelease64-2-1,transposable_element_gene,"RetrotransposonTYAGaggene;Gagisanucleocapsidproteinthatisthestructuralconstituentofvirus-likeparticles(VLPs);similartoretroviralGag;YDR170W-Aispartofamutantretrotransposon;distributioninthecytoplasmbecomesirregularratherthanpunctateuponDNAreplicationstress"	yes	yes	0	0	0	0	0										By MS/MS			By matching				By matching								By matching			By matching	By matching
AHNVSTSNNSPSTDNDSISK	Unmodified	2073.92	0.919918	483;1966;388	YPL257W-BYPL257W-BSGDID:S000007358,ChrXVIfrom56748-58052,58054-62016,GenomeRelease64-2-1,transposable_element_gene,"RetrotransposonTYAGagandTYBPolgenes;transcribed/translatedasoneunit;polyproteinisprocessedtomakeanucleocapsid-likeprotein(Gag),reversetranscriptase(RT),protease(PR),andintegrase(IN);similartoretroviralgenes";YLR157C-BYLR157C-BSGDID:S000007374,ChrXIIfrom480295-476333,481601-480297,Ge…	no	no	0	0	0	0	0	By MS/MS	By MS/MS	By MS/MS	By MS/MS	By MS/MS	By MS/MS	By MS/MS	By MS/MS	By MS/MS	By MS/MS	By MS/MS	By MS/MS	By MS/MS	By MS/MS	By MS/MS	By MS/MS	By MS/MS	By MS/MS	By MS/MS	By MS/MS	By MS/MS	By MS/MS	By MS/MS	By MS/MS	By MS/MS	By MS/MS	By MS/MS	By MS/MS	By MS/MS	By MS/MS	3	3	3	3	3	3	3
AHNVSTSNNSPSTDNDSISK	Phospho (STY)	2153.89	0.886249	483;1966;388	YPL257W-BYPL257W-BSGDID:S000007358,ChrXVIfrom56748-58052,58054-62016,GenomeRelease64-2-1,transposable_element_gene,"RetrotransposonTYAGagandTYBPolgenes;transcribed/translatedasoneunit;polyproteinisprocessedtomakeanucleocapsid-likeprotein(Gag),reversetranscriptase(RT),protease(PR),andintegrase(IN);similartoretroviralgenes";YLR157C-BYLR157C-BSGDID:S000007374,ChrXIIfrom480295-476333,481601-480297,Ge…	no	no	0	0	0	1	0	By MS/MS	By MS/MS	By MS/MS	By MS/MS	By MS/MS	By MS/MS	By MS/MS	By MS/MS	By MS/MS	By MS/MS	By MS/MS	By MS/MS	By MS/MS	By MS/MS	By MS/MS	By MS/MS	By MS/MS	By MS/MS	By MS/MS	By MS/MS	By MS/MS	By MS/MS	By MS/MS	By MS/MS	By MS/MS	By MS/MS	By MS/MS	By MS/MS	By MS/MS	By MS/MS	4	4	4	2	4	4	4
AHNVSTSNNSPSTDNDSISK	Deamidation (NQ)	2074.9	0.903934	483;1966;388	YPL257W-BYPL257W-BSGDID:S000007358,ChrXVIfrom56748-58052,58054-62016,GenomeRelease64-2-1,transposable_element_gene,"RetrotransposonTYAGagandTYBPolgenes;transcribed/translatedasoneunit;polyproteinisprocessedtomakeanucleocapsid-likeprotein(Gag),reversetranscriptase(RT),protease(PR),andintegrase(IN);similartoretroviralgenes";YLR157C-BYLR157C-BSGDID:S000007374,ChrXIIfrom480295-476333,481601-480297,Ge…	no	no	0	1	0	0	0	By MS/MS	By MS/MS	By MS/MS	By MS/MS	By MS/MS	By MS/MS	By MS/MS	By MS/MS	By MS/MS	By MS/MS	By MS/MS	By MS/MS	By MS/MS	By MS/MS	By MS/MS	By MS/MS	By MS/MS	By MS/MS	By MS/MS	By MS/MS	By MS/MS	By MS/MS	By MS/MS	By MS/MS	By MS/MS	By MS/MS	By MS/MS	By MS/MS	By MS/MS	By MS/MS	3	3	3	3	3	3	3
AHNVSTSNNSPSTDNDSISK	Phospho (STY);Deamidation (NQ)	2154.87	0.870264	483;1966;388	YPL257W-BYPL257W-BSGDID:S000007358,ChrXVIfrom56748-58052,58054-62016,GenomeRelease64-2-1,transposable_element_gene,"RetrotransposonTYAGagandTYBPolgenes;transcribed/translatedasoneunit;polyproteinisprocessedtomakeanucleocapsid-likeprotein(Gag),reversetranscriptase(RT),protease(PR),andintegrase(IN);similartoretroviralgenes";YLR157C-BYLR157C-BSGDID:S000007374,ChrXIIfrom480295-476333,481601-480297,Ge…	no	no	0	1	0	1	0	By MS/MS	By MS/MS	By MS/MS	By matching	By MS/MS	By MS/MS	By matching	By MS/MS	By MS/MS	By MS/MS		By MS/MS	By matching	By matching	By MS/MS	By matching	By MS/MS	By matching	By MS/MS	By matching	By matching	By MS/MS	By MS/MS	By MS/MS	By matching	By MS/MS	By MS/MS	By MS/MS	By MS/MS	By MS/MS	1	1	1	1	1	1	1
AHNVSTSNNSPSTDNDSISK	2 Phospho (STY)	2233.85	0.852579	483;1966;388	YPL257W-BYPL257W-BSGDID:S000007358,ChrXVIfrom56748-58052,58054-62016,GenomeRelease64-2-1,transposable_element_gene,"RetrotransposonTYAGagandTYBPolgenes;transcribed/translatedasoneunit;polyproteinisprocessedtomakeanucleocapsid-likeprotein(Gag),reversetranscriptase(RT),protease(PR),andintegrase(IN);similartoretroviralgenes";YLR157C-BYLR157C-BSGDID:S000007374,ChrXIIfrom480295-476333,481601-480297,Ge…	no	no	0	0	0	2	0	By matching	By matching		By matching	By MS/MS	By MS/MS		By MS/MS	By matching	By MS/MS	By matching		By MS/MS	By MS/MS		By matching	By matching	By matching		By MS/MS	By MS/MS	By MS/MS	By matching	By matching	By MS/MS	By matching	By MS/MS	By matching	By matching	By matching	1	1		1	1	1
AHNVSTSNNSPSTDNDSISKSTTEPIQLNNK	Phospho (STY)	3379.52	0.516514	483;1966;388	YPL257W-BYPL257W-BSGDID:S000007358,ChrXVIfrom56748-58052,58054-62016,GenomeRelease64-2-1,transposable_element_gene,"RetrotransposonTYAGagandTYBPolgenes;transcribed/translatedasoneunit;polyproteinisprocessedtomakeanucleocapsid-likeprotein(Gag),reversetranscriptase(RT),protease(PR),andintegrase(IN);similartoretroviralgenes";YLR157C-BYLR157C-BSGDID:S000007374,ChrXIIfrom480295-476333,481601-480297,Ge…	no	no	0	0	0	1	1	By MS/MS	By matching	By matching	By matching	By MS/MS	By matching	By MS/MS	By matching	By matching	By matching	By matching	By matching	By MS/MS	By matching	By matching	By MS/MS	By matching	By matching	By MS/MS	By MS/MS	By matching	By matching	By MS/MS	By matching	By MS/MS	By matching	By matching	By MS/MS	By MS/MS	By MS/MS	1	1	1	1	1	1	1
AHNVSTSNNSSGPDNDLIR	Unmodified	1996.92	0.919859	1621	YNL284C-BYNL284C-BSGDID:S000007387,ChrXIVfrom100926-96964,102232-100928,GenomeRelease64-2-1,reversecomplement,transposable_element_gene,"RetrotransposonTYAGagandTYBPolgenes;transcribed/translatedasoneunit;polyproteinisprocessedtomakeanucleocapsid-likeprotein(Gag),reversetranscriptase(RT),protease(PR),andintegrase(IN);similartoretroviralgenes";YNL284C-AYNL284C-ASGDID:S000007386,ChrXIVfrom102232-10…	yes	no	0	0	0	0	0	By MS/MS	By MS/MS	By MS/MS	By MS/MS	By MS/MS	By MS/MS	By MS/MS	By MS/MS	By MS/MS	By MS/MS	By MS/MS	By MS/MS	By MS/MS	By MS/MS	By MS/MS	By MS/MS	By MS/MS	By MS/MS	By MS/MS	By MS/MS	By MS/MS	By MS/MS	By MS/MS	By MS/MS	By MS/MS	By MS/MS	By MS/MS	By MS/MS	By MS/MS	By MS/MS	1	1	1	1	1	1	1
AHSCNNSSYVDSNK	Unmodified	1581.65	0.647783	1964	YPR149WNCE102SGDID:S000006353,ChrXVIfrom829918-830439,GenomeRelease64-2-1,VerifiedORF,"Proteinofunknownfunction;containstransmembranedomains;involvedinsecretionofproteinsthatlackclassicalsecretorysignalsequences;componentofthedetergent-insolubleglycolipid-enrichedcomplexes(DIGs);NCE102hasaparalog,FHN1,thatarosefromthewholegenomeduplication"	yes	yes	0	0	0	0	0	By MS/MS	By MS/MS		By MS/MS	By MS/MS	By matching		By MS/MS	By matching	By MS/MS	By matching	By matching	By MS/MS	By MS/MS		By MS/MS	By MS/MS	By MS/MS		By matching	By MS/MS	By matching	By MS/MS	By MS/MS	By MS/MS	By matching	By matching	By MS/MS	By matching	By MS/MS	2	2		2	2	2
AHSCNNSSYVDSNK	Deamidation (NQ)	1582.63	0.631799	1964	YPR149WNCE102SGDID:S000006353,ChrXVIfrom829918-830439,GenomeRelease64-2-1,VerifiedORF,"Proteinofunknownfunction;containstransmembranedomains;involvedinsecretionofproteinsthatlackclassicalsecretorysignalsequences;componentofthedetergent-insolubleglycolipid-enrichedcomplexes(DIGs);NCE102hasaparalog,FHN1,thatarosefromthewholegenomeduplication"	yes	yes	0	1	0	0	0		By MS/MS	By matching	By matching	By MS/MS	By MS/MS	By MS/MS	By MS/MS	By MS/MS	By MS/MS	By MS/MS	By MS/MS	By matching	By MS/MS	By matching	By matching	By matching	By MS/MS	By matching		By MS/MS	By MS/MS	By MS/MS	By MS/MS	By MS/MS	By MS/MS	By matching	By matching	By matching	By matching		2	1	1	1	1	1
AHSCNNSSYVDSNKITQGSGTR	Unmodified	2382.06	0.0618483	1964	YPR149WNCE102SGDID:S000006353,ChrXVIfrom829918-830439,GenomeRelease64-2-1,VerifiedORF,"Proteinofunknownfunction;containstransmembranedomains;involvedinsecretionofproteinsthatlackclassicalsecretorysignalsequences;componentofthedetergent-insolubleglycolipid-enrichedcomplexes(DIGs);NCE102hasaparalog,FHN1,thatarosefromthewholegenomeduplication"	yes	yes	0	0	0	0	1			By matching		By matching	By matching	By MS/MS	By matching	By matching	By matching	By MS/MS	By matching	By matching		By matching	By matching	By matching	By matching	By MS/MS	By matching	By matching	By matching	By matching	By matching	By matching	By matching	By matching	By matching	By matching	By matching			1		1	1	1
AHSPQTDLKDDHDESTPDPQSK	Phospho (STY)	2527.05	0.0500196	1114	YKL068WNUP100SGDID:S000001551,ChrXIfrom310199-313078,GenomeRelease64-2-1,VerifiedORF,"FG-nucleoporincomponentofcentralcoreofthenuclearporecomplex;contributesdirectlytonucleocytoplasmictransportandmaintenanceofthenuclearporecomplex(NPC)permeabilitybarrierandisinvolvedingenetetheringatthenuclearperiphery;NUP100hasaparalog,NUP116,thatarosefromthewholegenomeduplication"	yes	yes	0	0	0	1	1	By matching		By MS/MS	By MS/MS	By MS/MS	By MS/MS	By MS/MS	By MS/MS	By MS/MS	By MS/MS	By MS/MS			By MS/MS		By MS/MS	By MS/MS	By MS/MS	By MS/MS	By MS/MS	By matching		By matching	By matching	By MS/MS	By matching	By MS/MS		By matching	By MS/MS	1		1	1	1	1	1
AHSSMVGFDLPQR	Unmodified	1443.69	0.692883	242	YCR012WPGK1SGDID:S000000605,ChrIIIfrom137746-138996,GenomeRelease64-2-1,VerifiedORF,"3-phosphoglyceratekinase;catalyzestransferofhigh-energyphosphorylgroupsfromtheacylphosphateof1,3-bisphosphoglyceratetoADPtoproduceATP;keyenzymeinglycolysisandgluconeogenesis"	yes	yes	0	0	0	0	0	By matching		By matching				By matching		By matching	By matching	By matching	By matching	By matching	By matching	By matching	By matching	By matching		By matching	By matching		By matching			By matching	By matching	By matching	By MS/MS	By matching	By matching	1		1				1
AIANGQVDGFPTQEECR	Unmodified	1890.85	0.853025	1296	YLR249WYEF3SGDID:S000004239,ChrXIIfrom636780-639914,GenomeRelease64-2-1,VerifiedORF,"Translationelongationfactor3;containstwoABCcassettes;bindsandhydrolyzesATP;YEF3hasaparalog,HEF3,thatarosefromthewholegenomeduplication"	yes	yes	0	0	0	0	0														By matching			By matching							By matching		By matching		By MS/MS
AIASSPSLNSNLSK	Phospho (STY)	1467.7	0.697038	1967	YPR159WKRE6SGDID:S000006363,ChrXVIfrom857583-859745,GenomeRelease64-2-1,VerifiedORF,"TypeIIintegralmembraneprotein;requiredforbeta-1,6glucanbiosynthesis;putativebeta-glucansynthase;localizestoER,plasmamembrane,sitesofpolarizedgrowthandsecretoryvesicles;functionallyredundantwithSkn1p;KRE6hasaparalog,SKN1,thatarosefromthewholegenomeduplication"	yes	yes	0	0	0	1	0	By MS/MS	By MS/MS	By MS/MS	By MS/MS	By MS/MS	By MS/MS	By MS/MS	By MS/MS	By MS/MS	By MS/MS	By MS/MS	By MS/MS	By MS/MS	By MS/MS	By MS/MS	By MS/MS	By MS/MS	By MS/MS	By MS/MS	By MS/MS	By MS/MS	By MS/MS	By MS/MS	By MS/MS	By MS/MS	By MS/MS	By MS/MS	By MS/MS	By MS/MS	By MS/MS	1	1	1	1	1	1	1
AIDEQFGSLDELIK	Unmodified	1576.8	0.798453	861	YHR008CSOD2SGDID:S000001050,ChrVIIIfrom123590-122889,GenomeRelease64-2-1,reversecomplement,VerifiedORF,"Mitochondrialmanganesesuperoxidedismutase;protectscellsagainstoxygentoxicity;phosphorylated"	yes	yes	0	0	0	0	0							By MS/MS					By MS/MS										By MS/MS															1
AIEGPSR	Unmodified	728.382	0.381703	1261	YLR138WNHA1SGDID:S000004128,ChrXIIfrom418437-421394,GenomeRelease64-2-1,VerifiedORF,"Na+/H+antiporter;involvedinsodiumandpotassiumeffluxthroughtheplasmamembrane;requiredforalkalicationtoleranceatacidicpH"	yes	yes	0	0	0	0	0										By MS/MS				By matching				By matching	By matching		By MS/MS	By matching	By matching	By MS/MS		By MS/MS	By MS/MS
AIENINNSK	Unmodified	1001.51	0.514173	850	YHL011CPRS3SGDID:S000001003,ChrVIIIfrom81616-80654,GenomeRelease64-2-1,reversecomplement,VerifiedORF,"5-phospho-ribosyl-1(alpha)-pyrophosphatesynthetase;synthesizesPRPP,whichisrequiredfornucleotide,histidine,andtryptophanbiosynthesis;oneoffiverelatedenzymes,whichareactiveasheteromultimericcomplexes"	yes	yes	0	0	0	0	0	By MS/MS	By MS/MS	By MS/MS	By MS/MS	By MS/MS	By MS/MS	By MS/MS	By MS/MS	By MS/MS	By MS/MS	By matching	By MS/MS	By matching	By matching	By MS/MS	By matching	By MS/MS	By MS/MS	By matching	By MS/MS	By MS/MS	By MS/MS	By MS/MS	By matching	By matching	By MS/MS	By MS/MS	By matching	By MS/MS	By MS/MS	1	1	1	1	1	1	1
AIEQLNYTPIK	Unmodified	1288.7	0.702702	622	YER165WPAB1SGDID:S000000967,ChrVfrom510373-512106,GenomeRelease64-2-1,VerifiedORF,"Poly(A)bindingprotein;partofthe3'-endRNA-processingcomplex,mediatesinteractionsbetweenthe5'capstructureandthe3'mRNApoly(A)tail,involvedincontrolofpoly(A)taillength,interactswithtranslationfactoreIF-4G;stimulates,butisnotrequiredforthedeadenylationactivityofthePan2p-Pan3ppoly(A)-ribonucleasecomplex"	yes	yes	0	0	0	0	0										By matching	By matching			By matching			By matching								By matching			By MS/MS	By matching
AIFPNTVDGDLLK	Unmodified	1401.75	0.750381	1154	YKL182WFAS1SGDID:S000001665,ChrXIfrom100671-106826,GenomeRelease64-2-1,VerifiedORF,"Betasubunitoffattyacidsynthetase;complexcatalyzesthesynthesisoflong-chainsaturatedfattyacids;containsacetyltransacylase,dehydratase,enoylreductase,malonyltransacylase,andpalmitoyltransacylaseactivities"	yes	yes	0	0	0	0	0														By matching			By matching	By matching		By matching				By matching				By MS/MS	By matching
AIGALASNNSGVDEHNQILNK	Unmodified	2164.09	0.0872585	1018	YJL109CUTP10SGDID:S000003645,ChrXfrom217309-212000,GenomeRelease64-2-1,reversecomplement,VerifiedORF,"Nucleolarprotein;componentofthesmallsubunit(SSU)processomecontainingtheU3snoRNAthatisinvolvedinprocessingofpre-18SrRNA;mutanthasincreasedaneuploidytolerance"	yes	yes	0	0	0	0	0	By matching	By matching	By matching	By matching	By matching	By matching	By matching	By matching	By matching	By MS/MS	By matching	By matching	By matching	By MS/MS	By matching	By MS/MS	By matching	By matching	By matching	By matching	By matching	By matching	By matching	By matching	By matching	By matching	By matching	By matching	By matching	By matching	1	1	1	1	1	1	1
AIHASPSTKSIHK	2 Phospho (STY)	1535.69	0.689858	1122	YKL101WHSL1SGDID:S000001584,ChrXIfrom248920-253476,GenomeRelease64-2-1,VerifiedORF,"Nim1p-relatedproteinkinase;regulatesthemorphogenesisandseptincheckpoints;associateswiththeassembledseptinfilament;requiredalongwithHsl7pforbudneckrecruitment,phosphorylation,anddegradationofSwe1p"	yes	yes	0	0	0	2	1	By matching	By matching		By matching	By matching	By matching		By matching	By matching	By matching			By matching	By matching		By matching		By MS/MS		By matching	By matching	By matching	By matching	By matching	By matching	By matching	By matching	By matching	By MS/MS	By matching	1	1		1	1	1
AIIVLSTSGTTPR	Phospho (STY)	1394.72	0.717046	70	YAL038WCDC19SGDID:S000000036,ChrIfrom71786-73288,GenomeRelease64-2-1,VerifiedORF,"Pyruvatekinase;functionsasahomotetrameringlycolysistoconvertphosphoenolpyruvatetopyruvate,theinputforaerobic(TCAcycle)oranaerobic(glucosefermentation)respiration;regulatedviaallostericactivationbyfructosebisphosphate;CDC19hasaparalog,PYK2,thatarosefromthewholegenomeduplication"	yes	yes	0	0	0	1	0	By MS/MS	By MS/MS	By MS/MS	By MS/MS	By MS/MS	By MS/MS	By MS/MS	By matching	By MS/MS	By MS/MS	By MS/MS	By MS/MS	By MS/MS	By MS/MS	By MS/MS	By MS/MS	By MS/MS	By MS/MS	By MS/MS	By MS/MS	By MS/MS	By MS/MS	By MS/MS	By MS/MS	By MS/MS	By MS/MS	By MS/MS	By MS/MS	By MS/MS	By MS/MS	1	1	1	1	1	1	1
AILDLNLPK	Unmodified	995.602	0.601532	1284	YLR197WNOP56SGDID:S000004187,ChrXIIfrom546097-547611,GenomeRelease64-2-1,VerifiedORF,"Essentialevolutionarily-conservednucleolarprotein;componentoftheboxC/DsnoRNPcomplexesthatdirect2'-O-methylationofpre-rRNAduringitsmaturation;overexpressioncausesspindleorientationdefects"	yes	yes	0	0	0	0	0														By matching														By MS/MS	By MS/MS
AIMPIIEGHDVLAQAQSGTGK	Unmodified	2135.1	0.104488	1029	YKR059WTIF1SGDID:S000001767,ChrXIfrom554987-556174,GenomeRelease64-2-1,VerifiedORF,"TranslationinitiationfactoreIF4A;DEA(D/H)-boxRNAhelicasethatcouplesATPaseactivitytoRNAbindingandunwinding;formsadumbbellstructureoftwocompactdomainsconnectedbyalinker;interactswitheIF4G;proteinabundanceincreasesinresponsetoDNAreplicationstress;TIF1hasaparalog,TIF2,thatarosefromthewholegenomeduplication";YJL138CTIF…	yes	no	0	0	0	0	0	By MS/MS	By matching	By MS/MS	By MS/MS	By MS/MS	By MS/MS	By MS/MS	By matching	By MS/MS	By matching	By MS/MS	By MS/MS	By MS/MS	By MS/MS	By MS/MS	By MS/MS	By MS/MS	By MS/MS	By MS/MS	By MS/MS	By MS/MS	By MS/MS	By matching	By matching	By MS/MS	By MS/MS	By MS/MS	By MS/MS	By MS/MS	By MS/MS	1	1	1	1	1	1	1
AIMPIIEGHDVLAQAQSGTGK	Oxidation (M)	2151.1	0.0994031	1029	YKR059WTIF1SGDID:S000001767,ChrXIfrom554987-556174,GenomeRelease64-2-1,VerifiedORF,"TranslationinitiationfactoreIF4A;DEA(D/H)-boxRNAhelicasethatcouplesATPaseactivitytoRNAbindingandunwinding;formsadumbbellstructureoftwocompactdomainsconnectedbyalinker;interactswitheIF4G;proteinabundanceincreasesinresponsetoDNAreplicationstress;TIF1hasaparalog,TIF2,thatarosefromthewholegenomeduplication";YJL138CTIF…	yes	no	0	0	1	0	0	By MS/MS	By matching	By MS/MS	By matching	By MS/MS	By matching	By MS/MS	By MS/MS	By MS/MS	By matching	By MS/MS	By MS/MS	By matching	By MS/MS	By MS/MS	By MS/MS	By MS/MS	By matching	By MS/MS	By MS/MS	By MS/MS	By MS/MS	By matching	By MS/MS	By matching	By matching	By MS/MS	By MS/MS	By MS/MS	By matching	1	1	1	1	1	1	1
AINSPIIRPSSSNGVPTTSR	2 Phospho (STY)	2213.02	0.0242764	1210	YLL021WSPA2SGDID:S000003944,ChrXIIfrom100947-105347,GenomeRelease64-2-1,VerifiedORF,"Componentofthepolarisome;functionsinactincytoskeletalorganizationduringpolarizedgrowth;actsasascaffoldforMkk1pandMpk1pcellwallintegritysignalingcomponents;potentialCdc28psubstrate;codingsequencecontainslengthpolymorphismsindifferentstrains;SPA2hasaparalog,SPH1,thatarosefromthewholegenomeduplication"	yes	yes	0	0	0	2	1	By matching	By MS/MS	By MS/MS	By MS/MS	By MS/MS	By MS/MS	By MS/MS	By MS/MS	By MS/MS	By MS/MS	By MS/MS	By MS/MS	By MS/MS	By matching	By matching	By MS/MS	By MS/MS	By MS/MS	By MS/MS	By matching	By MS/MS	By MS/MS	By MS/MS	By MS/MS	By matching	By matching	By MS/MS	By MS/MS	By MS/MS	By MS/MS	1	1	1	1	1	1	1
AINSPIIRPSSSNGVPTTSR	Phospho (STY);Deamidation (NQ)	2134.04	0.0419616	1210	YLL021WSPA2SGDID:S000003944,ChrXIIfrom100947-105347,GenomeRelease64-2-1,VerifiedORF,"Componentofthepolarisome;functionsinactincytoskeletalorganizationduringpolarizedgrowth;actsasascaffoldforMkk1pandMpk1pcellwallintegritysignalingcomponents;potentialCdc28psubstrate;codingsequencecontainslengthpolymorphismsindifferentstrains;SPA2hasaparalog,SPH1,thatarosefromthewholegenomeduplication"	yes	yes	0	1	0	1	1	By MS/MS	By MS/MS	By matching	By MS/MS	By MS/MS	By MS/MS	By matching	By MS/MS	By MS/MS	By matching	By MS/MS	By MS/MS	By MS/MS	By MS/MS	By MS/MS	By MS/MS	By MS/MS	By matching	By MS/MS	By MS/MS	By MS/MS	By matching	By MS/MS	By matching	By matching	By matching	By matching	By matching	By matching	By matching	1	1	1	1	1	1	1
AINSPIIRPSSSNGVPTTSR	Phospho (STY)	2133.06	0.057946	1210	YLL021WSPA2SGDID:S000003944,ChrXIIfrom100947-105347,GenomeRelease64-2-1,VerifiedORF,"Componentofthepolarisome;functionsinactincytoskeletalorganizationduringpolarizedgrowth;actsasascaffoldforMkk1pandMpk1pcellwallintegritysignalingcomponents;potentialCdc28psubstrate;codingsequencecontainslengthpolymorphismsindifferentstrains;SPA2hasaparalog,SPH1,thatarosefromthewholegenomeduplication"	yes	yes	0	0	0	1	1	By matching	By matching	By matching	By matching	By matching	By MS/MS	By matching	By MS/MS	By matching	By MS/MS	By MS/MS	By matching	By MS/MS	By matching	By MS/MS	By matching	By matching	By MS/MS	By MS/MS	By matching	By MS/MS	By MS/MS	By matching	By matching	By matching	By MS/MS	By MS/MS	By matching	By MS/MS	By matching	2	2	2	2	2	2	2
AINSPIIRPSSSNGVPTTSR	2 Phospho (STY);Deamidation (NQ)	2214.01	0.00829196	1210	YLL021WSPA2SGDID:S000003944,ChrXIIfrom100947-105347,GenomeRelease64-2-1,VerifiedORF,"Componentofthepolarisome;functionsinactincytoskeletalorganizationduringpolarizedgrowth;actsasascaffoldforMkk1pandMpk1pcellwallintegritysignalingcomponents;potentialCdc28psubstrate;codingsequencecontainslengthpolymorphismsindifferentstrains;SPA2hasaparalog,SPH1,thatarosefromthewholegenomeduplication"	yes	yes	0	1	0	2	1	By matching	By matching	By matching	By matching	By matching	By matching	By matching	By matching	By matching	By MS/MS	By matching	By matching	By matching	By matching	By MS/MS	By MS/MS	By MS/MS	By matching	By MS/MS	By MS/MS	By MS/MS	By MS/MS	By MS/MS	By MS/MS	By matching	By MS/MS	By matching	By matching	By matching	By matching	1	1	1	1	1	1	1
AIPAPHEILTSNVVTR	Phospho (STY)	1796.92	0.918599	300	YDL108WKIN28SGDID:S000002266,ChrIVfrom267698-267725,267807-268699,GenomeRelease64-2-1,VerifiedORF,"Serine/threonineproteinkinase,subunitoftranscriptionfactorTFIIH;involvedintranscriptioninitiationatRNApolymeraseIIpromoters;phosphorylatesSer5residueofthePolIIC-terminaldomain(CTD)atgenepromoters;relocalizestothecytosolinresponsetohypoxia"	yes	yes	0	0	0	1	0	By matching	By MS/MS	By MS/MS	By MS/MS	By MS/MS	By MS/MS	By MS/MS	By matching	By MS/MS	By MS/MS	By matching	By MS/MS	By MS/MS	By MS/MS	By matching	By MS/MS	By MS/MS	By MS/MS	By MS/MS	By MS/MS	By MS/MS	By matching	By matching	By MS/MS	By MS/MS	By MS/MS	By MS/MS	By matching	By matching	By MS/MS	2	2	2	2	2	2	2
AIQTANIALEK	Unmodified	1170.66	0.660838	1141	YKL152CGPM1SGDID:S000001635,ChrXIfrom164385-163642,GenomeRelease64-2-1,reversecomplement,VerifiedORF,"Tetramericphosphoglyceratemutase;mediatestheconversionof3-phosphoglycerateto2-phosphoglycerateduringglycolysisandthereversereactionduringgluconeogenesis"	yes	yes	0	0	0	0	0	By matching	By matching	By matching	By matching	By matching	By matching	By matching	By MS/MS	By matching	By matching	By matching	By matching	By matching	By MS/MS	By matching	By matching	By matching	By matching	By matching	By matching	By matching	By matching	By matching	By matching	By matching	By matching	By matching	By MS/MS	By MS/MS	By matching	1	1	1	1	1	1	1
AIRSGNEEESGNEQVNHNDEAEEDPLLTR	Phospho (STY)	3331.42	0.422614	449	YDR264CAKR1SGDID:S000002672,ChrIVfrom998323-996029,GenomeRelease64-2-1,reversecomplement,VerifiedORF,"Palmitoyltransferaseinvolvedinproteinpalmitoylation;actsasanegativeregulatorofpheromoneresponsepathway;requiredforendocytosisofpheromonereceptors;involvedincellshapecontrol;containsankyrinrepeats;AKR1hasaparalog,AKR2,thatarosefromthewholegenomeduplication"	yes	yes	0	0	0	1	1	By MS/MS	By MS/MS			By matching	By MS/MS	By matching	By MS/MS	By matching	By MS/MS	By matching	By MS/MS	By MS/MS	By MS/MS	By MS/MS	By MS/MS		By MS/MS	By matching	By MS/MS	By MS/MS	By matching		By MS/MS	By MS/MS	By MS/MS	By MS/MS	By MS/MS	By MS/MS	By MS/MS	1	1			1	1	1
AIRSGNEEESGNEQVNHNDEAEEDPLLTR	2 Phospho (STY)	3411.39	0.388944	449	YDR264CAKR1SGDID:S000002672,ChrIVfrom998323-996029,GenomeRelease64-2-1,reversecomplement,VerifiedORF,"Palmitoyltransferaseinvolvedinproteinpalmitoylation;actsasanegativeregulatorofpheromoneresponsepathway;requiredforendocytosisofpheromonereceptors;involvedincellshapecontrol;containsankyrinrepeats;AKR1hasaparalog,AKR2,thatarosefromthewholegenomeduplication"	yes	yes	0	0	0	2	1	By matching	By matching	By matching	By matching	By matching	By matching	By matching	By matching	By MS/MS	By matching	By matching	By matching	By matching	By matching	By matching	By matching	By matching	By matching	By matching	By matching	By MS/MS	By MS/MS	By MS/MS	By matching	By MS/MS	By matching	By matching	By matching	By matching	By matching	1	1	1	1	1	1	1
AISAQADKQDISSSTR	Unmodified	1676.83	0.832941	1903	YPL231WFAS2SGDID:S000006152,ChrXVIfrom108652-114315,GenomeRelease64-2-1,VerifiedORF,"Alphasubunitoffattyacidsynthetase;complexcatalyzesthesynthesisoflong-chainsaturatedfattyacids;containstheacyl-carrierproteindomainandbeta-ketoacylreductase,beta-ketoacylsynthaseandself-pantetheinylationactivities"	yes	yes	0	0	0	0	1	By matching	By matching	By MS/MS	By matching	By MS/MS	By MS/MS	By MS/MS	By matching	By MS/MS	By matching	By matching	By MS/MS	By matching	By MS/MS	By MS/MS	By MS/MS	By matching		By matching	By MS/MS	By MS/MS	By MS/MS	By matching	By matching	By matching	By matching	By matching	By MS/MS	By MS/MS	By matching	1	1	1	1	1	1	1
AISHQNVGNNNR	Unmodified	1322.64	0.643959	1314	YLR309CIMH1SGDID:S000004300,ChrXIIfrom751769-749034,GenomeRelease64-2-1,reversecomplement,VerifiedORF,"Proteininvolvedinvesiculartransport;mediatestransportbetweenanendosomalcompartmentandtheGolgi,containsaGolgi-localization(GRIP)domainthatinteractswithactivatedArl1p-GTPtolocalizeImh1ptotheGolgi"	yes	yes	0	0	0	0	0		By matching	By MS/MS				By MS/MS		By matching	By MS/MS	By MS/MS	By MS/MS	By matching	By matching	By matching	By matching	By MS/MS	By MS/MS	By MS/MS		By matching	By matching	By MS/MS	By MS/MS		By matching	By matching	By matching	By matching			1	1				1
AISPDITLFNK	Phospho (STY)	1297.63	0.631919	506	YDR428CBNA7SGDID:S000002836,ChrIVfrom1324239-1323454,GenomeRelease64-2-1,reversecomplement,VerifiedORF,"Formylkynurenineformamidase;involvedinthedenovobiosynthesisofNADfromtryptophanviakynurenine"	yes	yes	0	0	0	1	0	By MS/MS	By MS/MS	By MS/MS	By MS/MS	By MS/MS	By MS/MS	By MS/MS	By MS/MS	By MS/MS	By MS/MS	By MS/MS	By MS/MS	By MS/MS	By MS/MS	By MS/MS	By MS/MS	By MS/MS	By MS/MS	By MS/MS	By MS/MS	By MS/MS	By MS/MS	By MS/MS	By MS/MS	By MS/MS	By MS/MS	By MS/MS	By MS/MS	By MS/MS	By MS/MS	1	1	1	1	1	1	1
AISSDQLFGR	Phospho (STY)	1172.52	0.522703	608	YER122CGLO3SGDID:S000000924,ChrVfrom404352-402871,GenomeRelease64-2-1,reversecomplement,VerifiedORF,"ADP-ribosylationfactorGTPaseactivatingprotein(ARFGAP);involvedinER-Golgitransport;sharesfunctionalsimilaritywithGcs1p"	yes	yes	0	0	0	1	0	By matching	By matching	By matching	By matching	By matching	By matching	By MS/MS	By MS/MS	By matching	By MS/MS	By matching	By MS/MS	By MS/MS	By matching	By MS/MS	By MS/MS	By matching	By MS/MS	By MS/MS	By MS/MS	By MS/MS	By MS/MS	By MS/MS	By MS/MS	By matching	By MS/MS	By matching	By matching	By matching	By MS/MS	1	1	1	1	1	1	1
AISSDQLFGRGSFDEAANR	Phospho (STY)	2119.93	0.932411	608	YER122CGLO3SGDID:S000000924,ChrVfrom404352-402871,GenomeRelease64-2-1,reversecomplement,VerifiedORF,"ADP-ribosylationfactorGTPaseactivatingprotein(ARFGAP);involvedinER-Golgitransport;sharesfunctionalsimilaritywithGcs1p"	yes	yes	0	0	0	1	1	By MS/MS	By MS/MS	By MS/MS	By MS/MS	By MS/MS	By MS/MS	By MS/MS	By MS/MS	By MS/MS	By MS/MS	By MS/MS	By MS/MS	By MS/MS	By MS/MS	By MS/MS	By MS/MS	By MS/MS	By MS/MS	By MS/MS	By matching	By MS/MS	By MS/MS	By MS/MS	By MS/MS	By MS/MS	By MS/MS	By MS/MS	By MS/MS	By MS/MS	By MS/MS	2	2	1	2	2	2	1
AISTSKKLYLR	3 Phospho (STY)	1518.66	0.664963	1335	YLR362WSTE11SGDID:S000004354,ChrXIIfrom849866-852019,GenomeRelease64-2-1,VerifiedORF,"SignaltransducingMEKkinase;involvedinpheromoneresponseandpseudohyphal/invasivegrowthpathwayswhereitphosphorylatesSte7p,andthehighosmolarityresponsepathway,viaphosphorylationofPbs2p;regulatedbySte20pandSte50p;proteinabundanceincreasesinresponsetoDNAreplicationstress"	yes	yes	0	0	0	3	2	By MS/MS				By MS/MS									By MS/MS	By MS/MS	By MS/MS	By MS/MS														1				1
AITEAINYMKSNDSVK	Oxidation (M);2 Phospho (STY)	1958.81	0.809775	1814	YOR335CALA1SGDID:S000005862,ChrXVfrom949109-946233,GenomeRelease64-2-1,reversecomplement,VerifiedORF,"Cytoplasmicandmitochondrialalanyl-tRNAsynthetase;requiredforproteinsynthesis;pointmutation(cdc64-1allele)causescellcyclearrestatG1;lethalityofnullmutationisfunctionallycomplementedbyhumanhomologAARS;mutationsinhumanhomologAARSareassociatedwithautoimmunediseasepolymyositis/dermatomyositis"	yes	yes	0	0	1	2	1																													By MS/MS
AIVQVFEGTSGIDVK	Unmodified	1561.84	0.835173	161	YBR127CVMA2SGDID:S000000331,ChrIIfrom492822-491269,GenomeRelease64-2-1,reversecomplement,VerifiedORF,"SubunitBofV1peripheralmembranedomainofvacuolarH+-ATPase;anelectrogenicprotonpumpfoundthroughouttheendomembranesystem;containsnucleotidebindingsites;alsodetectedinthecytoplasm;proteinabundanceincreasesinresponsetoDNAreplicationstress"	yes	yes	0	0	0	0	0			By matching			By matching	By MS/MS		By matching		By matching	By MS/MS		By matching	By matching		By matching		By matching	By matching		By MS/MS						By matching					1			1	1
AKAGDASTAKPPPNSTNSSGADNSASSNQ	Unmodified	2731.23	0.228122	1017	YJL104WPAM16SGDID:S000003640,ChrXfrom227327-227776,GenomeRelease64-2-1,VerifiedORF,"Subunitoftheimportmotor(PAMcomplex);thePAMcomplexisacomponentoftheTranslocaseoftheInnerMitochondrialmembrane(TIM23complex);formsa1:1subcomplexwithPam18pandinhibitsitscochaperoneactivity;containsaJ-likedomain"	yes	yes	0	0	0	0	2	By MS/MS	By MS/MS	By matching	By MS/MS	By matching	By matching	By matching	By MS/MS	By MS/MS	By MS/MS	By matching	By matching	By MS/MS	By MS/MS	By matching	By MS/MS	By matching	By matching	By matching	By MS/MS	By MS/MS	By MS/MS	By MS/MS	By MS/MS	By MS/MS	By MS/MS	By matching	By matching	By MS/MS	By MS/MS	1	1	1	1	1	1	1
AKAGDASTAKPPPNSTNSSGADNSASSNQ	Deamidation (NQ)	2732.21	0.212137	1017	YJL104WPAM16SGDID:S000003640,ChrXfrom227327-227776,GenomeRelease64-2-1,VerifiedORF,"Subunitoftheimportmotor(PAMcomplex);thePAMcomplexisacomponentoftheTranslocaseoftheInnerMitochondrialmembrane(TIM23complex);formsa1:1subcomplexwithPam18pandinhibitsitscochaperoneactivity;containsaJ-likedomain"	yes	yes	0	1	0	0	2									By matching		By matching	By matching								By matching				By matching	By matching	By matching		By matching		By MS/MS
AKEDDLQLADTASIEEQPQTQGPIR	Phospho (STY)	2832.32	0.317862	432	YDR208WMSS4SGDID:S000002616,ChrIVfrom868224-870563,GenomeRelease64-2-1,VerifiedORF,"Phosphatidylinositol-4-phosphate5-kinase;involvedinactincytoskeletonorganizationandcellmorphogenesis;multicopysuppressorofstt4mutation"	yes	yes	0	0	0	1	1	By MS/MS	By MS/MS	By MS/MS	By MS/MS	By MS/MS	By matching	By MS/MS	By MS/MS	By MS/MS	By MS/MS	By MS/MS	By MS/MS	By MS/MS	By MS/MS	By matching	By MS/MS	By MS/MS	By MS/MS	By MS/MS	By MS/MS	By MS/MS	By MS/MS	By MS/MS	By MS/MS	By MS/MS	By MS/MS	By MS/MS	By MS/MS	By MS/MS	By MS/MS	1	1	1	1	1	1	1
AKGVIPERAPSPTAK	Phospho (STY)	1600.83	0.833807	1795	YOR281CPLP2SGDID:S000005807,ChrXVfrom847129-846269,GenomeRelease64-2-1,reversecomplement,VerifiedORF,"ProteinthatinteractswiththeCCTcomplextostimulateactinfolding;hassimilaritytophosducins;nullmutantlethalityiscomplementedbymousephosducin-likeproteinMgcPhLP;CCTisshortforchaperonincontainingTCP-1;essentialgene"	yes	yes	0	0	0	1	2	By matching	By matching	By matching	By matching	By matching	By matching	By matching	By MS/MS	By matching	By matching	By matching	By matching	By matching	By matching	By matching	By matching	By matching	By matching	By matching	By matching	By matching	By matching	By matching	By matching	By matching	By matching	By matching	By matching	By matching	By matching	1	1	1	1	1	1	1
AKNPLTHSTPK	Unmodified	1192.66	0.656421	1219	YLL045CRPL8BSGDID:S000003968,ChrXIIfrom48629-47859,GenomeRelease64-2-1,reversecomplement,VerifiedORF,"Ribosomal60SsubunitproteinL8B;requiredforprocessingof27SA3pre-rRNAto27SBpre-rRNAduringassemblyoflargeribosomalsubunit;depletionleadstoaturnoverofpre-rRNA;L8bindstoDomainIof25Sand5.8SrRNAs;mutationresultsindecreasedamountsoffree60Ssubunits;homologoustomammalianribosomalproteinL7A,nobacterialhomolo…	yes	yes	0	0	0	0	1														By matching											By matching			By MS/MS	By matching
AKNSPEPNEFLR	Phospho (STY)	1480.67	0.671158	1891	YPL195WAPL5SGDID:S000006116,ChrXVIfrom176223-179021,GenomeRelease64-2-1,VerifiedORF,"Deltaadaptin-likesubunitoftheclathrinassociatedproteincomplex;functionsintransportofalkalinephosphatasetothevacuoleviathealternatepathway;suppressoroflossofcaseinkinase1function;theclathrinassociatedproteincomplexisalsoknownasAP-3"	yes	yes	0	0	0	1	1	By MS/MS	By MS/MS	By MS/MS	By MS/MS	By MS/MS	By MS/MS	By MS/MS	By MS/MS	By MS/MS	By MS/MS	By MS/MS	By MS/MS	By MS/MS	By MS/MS	By MS/MS	By MS/MS	By MS/MS	By MS/MS	By MS/MS	By MS/MS	By MS/MS	By MS/MS	By MS/MS	By MS/MS	By MS/MS	By MS/MS	By MS/MS	By MS/MS	By MS/MS	By MS/MS	2	2	2	2	2	2	2
AKNSPEPNEFLRDQSTDI	Phospho (STY)	2139.95	0.947392	1891	YPL195WAPL5SGDID:S000006116,ChrXVIfrom176223-179021,GenomeRelease64-2-1,VerifiedORF,"Deltaadaptin-likesubunitoftheclathrinassociatedproteincomplex;functionsintransportofalkalinephosphatasetothevacuoleviathealternatepathway;suppressoroflossofcaseinkinase1function;theclathrinassociatedproteincomplexisalsoknownasAP-3"	yes	yes	0	0	0	1	2							By MS/MS	By matching		By MS/MS	By matching	By matching			By matching	By matching			By matching	By MS/MS	By MS/MS		By MS/MS		By matching	By matching	By matching	By matching									1
AKPPTTSTSLDFQR	Phospho (STY)	1627.76	0.760701	1216	YLL038CENT4SGDID:S000003961,ChrXIIfrom66518-65775,GenomeRelease64-2-1,reversecomplement,VerifiedORF,"Proteinofunknownfunction;containsanN-terminalepsin-likedomain;proposedtobeinvolvedinthetraffickingofArn1pintheabsenceofferrichrome"	yes	yes	0	0	0	1	1	By matching	By matching	By matching	By matching	By matching	By matching	By matching	By matching	By matching			By MS/MS	By matching	By matching	By matching	By matching			By matching		By MS/MS	By matching			By matching				By matching	By MS/MS	1	1	1	1	1	1	1
AKQPVKDGPLSTNVEAK	Unmodified	1780.97	0.968313	1534	YNL055CPOR1SGDID:S000005000,ChrXIVfrom518845-517994,GenomeRelease64-2-1,reversecomplement,VerifiedORF,"Mitochondrialporin(voltage-dependentanionchannel);outermembraneproteinrequiredformaintenanceofmitochondrialosmoticstabilityandmitochondrialmembranepermeability;couplestheglutathionepoolsoftheintermembranespace(IMS)andthecytosol;interactswithOm45andOm14intheoutermembrane;phosphorylated;proteinabu…	yes	yes	0	0	0	0	2					By matching			By matching						By matching		By matching				By matching				By matching	By matching	By matching		By MS/MS	By MS/MS	By matching					1
AKRPVSNPSGSPK	Phospho (STY)	1403.69	0.692228	1375	YML027WYOX1SGDID:S000004489,ChrXIIIfrom221406-222563,GenomeRelease64-2-1,VerifiedORF,"Homeoboxtranscriptionalrepressor;bindstoMcm1pandtoearlycellcycleboxes(ECBs)inthepromotersofcellcycle-regulatedgenesexpressedinM/G1phase;expressioniscellcycle-regulated;potentialCdc28psubstrate;relocalizesfromnucleustocytoplasmuponDNAreplicationstress;YOX1hasaparalog,YHP1,thatarosefromthewholegenomeduplication"	yes	yes	0	0	0	1	2			By matching		By matching	By matching		By matching	By matching		By matching	By matching	By matching		By matching	By MS/MS	By matching	By MS/MS	By matching	By matching	By matching	By matching			By matching	By matching			By matching	By matching			1		1	1
AKSEAEVHTSEEDIDESNNVNGK	2 Phospho (STY)	2661.05	0.0480441	1210	YLL021WSPA2SGDID:S000003944,ChrXIIfrom100947-105347,GenomeRelease64-2-1,VerifiedORF,"Componentofthepolarisome;functionsinactincytoskeletalorganizationduringpolarizedgrowth;actsasascaffoldforMkk1pandMpk1pcellwallintegritysignalingcomponents;potentialCdc28psubstrate;codingsequencecontainslengthpolymorphismsindifferentstrains;SPA2hasaparalog,SPH1,thatarosefromthewholegenomeduplication"	yes	yes	0	0	0	2	1	By MS/MS	By MS/MS	By MS/MS	By MS/MS	By MS/MS	By MS/MS	By MS/MS	By MS/MS	By MS/MS	By MS/MS	By MS/MS	By MS/MS	By MS/MS	By MS/MS	By MS/MS	By MS/MS	By MS/MS	By matching	By MS/MS	By MS/MS	By MS/MS	By MS/MS	By matching	By MS/MS	By MS/MS	By MS/MS	By MS/MS	By MS/MS	By MS/MS	By MS/MS	1	1	1	1	1	1	1
ALAAEDDEATREIIDR	Unmodified	1786.87	0.869721	600	YER110CKAP123SGDID:S000000912,ChrVfrom382103-378762,GenomeRelease64-2-1,reversecomplement,VerifiedORF,"Karyopherinbeta;mediatesnuclearimportofribosomalproteinspriortoassemblyintoribosomesandimportofhistonesH3andH4;localizestothenuclearpore,nucleus,andcytoplasm;exhibitsgeneticinteractionswithRAI1"	yes	yes	0	0	0	0	1	By matching		By matching		By matching	By MS/MS	By MS/MS		By MS/MS		By MS/MS	By MS/MS	By matching	By matching	By MS/MS	By matching	By MS/MS		By MS/MS	By matching	By matching	By matching	By matching	By matching	By matching		By matching	By MS/MS	By matching	By matching	1		1		1	1	1
ALALSSASTR	2 Phospho (STY)	1135.47	0.46757	1038	YJL168CSET2SGDID:S000003704,ChrXfrom104428-102227,GenomeRelease64-2-1,reversecomplement,VerifiedORF,"Histonemethyltransferasewitharoleintranscriptionalelongation;methylatesH3lysine36(H3K36),whichsuppressesincorporationofacetylatedhistonesandsignalsforthedeacetylationofthesehistoneswithintranscribedgenes;associateswiththeC-terminaldomain(CTD)ofRpo21p;H3K36me3(trimethylation)requiresSpt6p,proline38…	yes	yes	0	0	0	2	0							By MS/MS				By MS/MS	By matching	By matching		By matching	By matching	By matching	By matching	By MS/MS	By MS/MS		By MS/MS	By matching														1
ALDGQNLK	Unmodified	857.461	0.460681	289	YDL081CRPP1ASGDID:S000002239,ChrIVfrom310122-309802,GenomeRelease64-2-1,reversecomplement,VerifiedORF,"RibosomalstalkproteinP1alpha;involvedintheinteractionbetweentranslationalelongationfactorsandtheribosome;free(non-ribosomal)P1stimulatesthephosphorylationoftheeIF2alphasubunit(Sui2p)byGcn2p;accumulationofP1inthecytoplasmisregulatedbyphosphorylationandinteractionwiththeP2stalkcomponent"	yes	yes	0	0	0	0	0		By matching		By matching	By matching					By matching				By MS/MS										By matching	By matching		By matching	By matching	By matching			1		1	1
ALEDTTDTSNDHLSESDIDNK	Phospho (STY)	2398.97	0.964953	782	YGR128CUTP8SGDID:S000003360,ChrVIIfrom750091-747950,GenomeRelease64-2-1,reversecomplement,VerifiedORF,"NucleolarproteinrequiredforexportoftRNAsfromthenucleus;alsocopurifieswiththesmallsubunit(SSU)processomecontainingtheU3snoRNAthatisinvolvedinprocessingofpre-18SrRNA"	yes	yes	0	0	0	1	0	By MS/MS	By MS/MS	By MS/MS	By MS/MS	By MS/MS	By MS/MS	By MS/MS	By MS/MS	By MS/MS	By MS/MS	By MS/MS	By MS/MS	By MS/MS	By MS/MS	By MS/MS	By MS/MS	By MS/MS	By MS/MS	By matching	By matching	By MS/MS	By matching	By MS/MS	By matching	By MS/MS		By MS/MS	By MS/MS	By MS/MS	By MS/MS	1	1	1	1	1	1	1
ALEDTTDTSNDHLSESDIDNK	Unmodified	2319	0.998622	782	YGR128CUTP8SGDID:S000003360,ChrVIIfrom750091-747950,GenomeRelease64-2-1,reversecomplement,VerifiedORF,"NucleolarproteinrequiredforexportoftRNAsfromthenucleus;alsocopurifieswiththesmallsubunit(SSU)processomecontainingtheU3snoRNAthatisinvolvedinprocessingofpre-18SrRNA"	yes	yes	0	0	0	0	0	By matching	By MS/MS	By MS/MS	By matching	By MS/MS	By matching	By MS/MS	By matching	By matching	By matching	By MS/MS	By matching	By matching	By matching	By MS/MS	By matching	By MS/MS	By MS/MS		By matching	By matching		By matching	By matching	By matching	By matching	By matching	By matching	By matching	By matching	1	1	1	1	1	1	1
ALEEDNQQLQSPTAPPTE	Unmodified	1966.91	0.911979	1413	YML129CCOX14SGDID:S000004598,ChrXIIIfrom14753-14541,GenomeRelease64-2-1,reversecomplement,VerifiedORF,"Mitochondrialcytochromecoxidase(complexIV)assemblyfactor;alsoinvolvedintranslationalregulationofCox1pandpreventionofCox1paggregationbeforeassembly;associateswithcomplexIVassemblyintermediatesandcomplexIII/complexIVsupercomplexes;locatedinthemitochondrialmembrane"	yes	yes	0	0	0	0	0	By MS/MS	By matching	By matching	By matching	By matching	By matching	By matching	By MS/MS	By matching	By MS/MS	By MS/MS	By MS/MS	By matching	By matching	By MS/MS	By matching	By matching	By matching	By MS/MS	By MS/MS	By MS/MS	By matching	By MS/MS	By MS/MS	By matching	By matching	By matching	By matching	By matching	By matching	1	1	1	1	1	1	1
ALENTSEEDGDDDLSLFR	2 Phospho (STY)	2184.81	0.813734	604	YER116CSLX8SGDID:S000000918,ChrVfrom396172-395348,GenomeRelease64-2-1,reversecomplement,VerifiedORF,"SubunitofSlx5-Slx8SUMO-targetedubiquitinligase(STUbL)complex;stimulatedbypriorattachmentofSUMOtothesubstrate;containsaC-terminalRINGdomain;formsnuclearfociuponDNAreplicationstress;nullmutantsareaneuploid,haveametaphasedelay,andspindledefectsincluding:mispositionedspindles,fishhookspindles,andaberr…	yes	yes	0	0	0	2	0	By matching	By matching	By matching	By matching				By MS/MS		By matching	By matching		By matching			By MS/MS		By matching		By MS/MS	By matching		By matching	By matching			By matching			By matching	1	1	1	1
ALGFSPASK	Phospho (STY)	956.437	0.436848	1868	YPL115CBEM3SGDID:S000006036,ChrXVIfrom335486-332100,GenomeRelease64-2-1,reversecomplement,VerifiedORF,"RhoGTPaseactivatingprotein(RhoGAP);involvedincontrolofthecytoskeletonorganization;targetstheessentialRho-GTPaseCdc42p,whichcontrolsestablishmentandmaintenanceofcellpolarity,includingbud-siteassembly"	yes	yes	0	0	0	1	0	By MS/MS	By MS/MS	By MS/MS	By MS/MS	By MS/MS	By MS/MS	By MS/MS	By MS/MS	By MS/MS	By MS/MS	By MS/MS	By MS/MS	By MS/MS	By MS/MS	By MS/MS	By MS/MS	By MS/MS	By MS/MS	By MS/MS	By MS/MS	By MS/MS	By MS/MS	By MS/MS	By MS/MS	By MS/MS	By MS/MS	By MS/MS	By MS/MS	By MS/MS	By MS/MS	1	1	1	1	1	1	1
ALIELLSDDNK	Unmodified	1229.65	0.650332	1089	YJR125CENT3SGDID:S000003886,ChrXfrom655963-654737,GenomeRelease64-2-1,reversecomplement,VerifiedORF,"ProteincontaininganN-terminalepsin-likedomain;involvedinclathrinrecruitmentandtrafficbetweentheGolgiandendosomes;associateswiththeclathrinadaptorGga2p"	yes	yes	0	0	0	0	0	By matching	By matching								By MS/MS		By matching		By matching		By matching	By matching				By matching	By matching	By matching	By matching	By matching	By matching	By MS/MS	By MS/MS	By matching	By matching	1	1
ALLDEVVK	Unmodified	885.517	0.517133	242	YCR012WPGK1SGDID:S000000605,ChrIIIfrom137746-138996,GenomeRelease64-2-1,VerifiedORF,"3-phosphoglyceratekinase;catalyzestransferofhigh-energyphosphorylgroupsfromtheacylphosphateof1,3-bisphosphoglyceratetoADPtoproduceATP;keyenzymeinglycolysisandgluconeogenesis"	yes	yes	0	0	0	0	0	By matching	By matching	By matching	By matching	By matching	By matching	By matching	By matching	By matching	By matching	By matching	By matching	By matching	By MS/MS	By matching	By matching	By matching	By matching	By matching	By matching	By matching		By matching	By matching	By matching	By matching	By matching	By MS/MS	By MS/MS	By matching	1	1	1	1	1	1	1
ALLDIDTLDEK	Unmodified	1244.65	0.649998	1281	YLR192CHCR1SGDID:S000004182,ChrXIIfrom539589-538792,GenomeRelease64-2-1,reversecomplement,VerifiedORF,"eIF3jcomponentoftranslationinitiationfactor3(eIF3);dualfunctionproteininvolvedintranslationinitiationasasubstoichiometriccomponent(eIF3j)ofeIF3;requiredforprocessingof20Spre-rRNA;requiredatpost-transcriptionalstepforefficientretrotransposition;absenceresultsindecreasedTy1Gag:GFPproteinlevels;bin…	yes	yes	0	0	0	0	0														By matching			By matching											By MS/MS	By matching
ALLELLDDSPVTPGETRPAYDGYEASK	Unmodified	2906.42	0.418548	765	YGR086CPIL1SGDID:S000003318,ChrVIIfrom650617-649598,GenomeRelease64-2-1,reversecomplement,VerifiedORF,"Eisosomecorecomponent;eisosomesarelargeimmobilecellcortexstructuresassociatedwithendocytosis;detectedinphosphorylatedstateinmitochondria;phosphorylatedonThr233uponPkc1phyperactivationinaSlt2pMAPK-dependentfashion;nullmutantshowsactivationofPkc1p/Ypk1pstressresistancepathways;memberofBARdomainfam…	yes	yes	0	0	0	0	1																												By matching	By MS/MS
ALLELQVSK	Unmodified	999.596	0.596446	493	YOR133WEFT1SGDID:S000005659,ChrXVfrom575098-577626,GenomeRelease64-2-1,VerifiedORF,"Elongationfactor2(EF-2),alsoencodedbyEFT2;catalyzesribosomaltranslocationduringproteinsynthesis;containsdiphthamide,theuniqueposttranslationallymodifiedhistidineresiduespecificallyADP-ribosylatedbydiphtheriatoxin;EFT1hasaparalog,EFT2,thatarosefromthewholegenomeduplication";YDR385WEFT2SGDID:S000002793,ChrIVfrom1243…	yes	no	0	0	0	0	0					By matching									By matching			By matching							By matching	By matching			By MS/MS	By matching	By matching					1
ALLLCDENNNCLLTDNFK	Unmodified	2166.01	0.00853914	999	YJL044CGYP6SGDID:S000003580,ChrXfrom359676-358300,GenomeRelease64-2-1,reversecomplement,VerifiedORF,"GTPase-activatingprotein(GAP)foryeastRabfamilymemberYpt6p;involvedinvesiclemediatedproteintransport"	yes	yes	0	0	0	0	0	By MS/MS	By matching	By matching	By MS/MS	By matching	By matching	By matching	By MS/MS	By matching	By MS/MS	By matching	By matching	By MS/MS	By MS/MS	By matching	By MS/MS	By matching	By MS/MS	By matching	By MS/MS	By MS/MS	By matching	By MS/MS	By MS/MS	By MS/MS	By matching	By MS/MS	By MS/MS	By MS/MS	By MS/MS	2	2	2	2	2	2	1
ALLPHLTNAIVETNK	Unmodified	1632.92	0.919906	1296	YLR249WYEF3SGDID:S000004239,ChrXIIfrom636780-639914,GenomeRelease64-2-1,VerifiedORF,"Translationelongationfactor3;containstwoABCcassettes;bindsandhydrolyzesATP;YEF3hasaparalog,HEF3,thatarosefromthewholegenomeduplication"	yes	yes	0	0	0	0	0	By MS/MS	By MS/MS	By MS/MS	By MS/MS	By MS/MS	By MS/MS	By MS/MS		By MS/MS	By matching	By MS/MS	By MS/MS	By MS/MS	By MS/MS	By MS/MS	By MS/MS	By MS/MS	By MS/MS	By MS/MS	By MS/MS	By MS/MS	By MS/MS	By matching	By MS/MS	By MS/MS	By MS/MS	By MS/MS	By MS/MS	By MS/MS	By MS/MS	1	1	1	1	1	1	1
ALNEEAEAR	Unmodified	1001.48	0.477788	86	YBR084C-ARPL19ASGDID:S000002156,ChrIIfrom414753-414186,415261-415260,GenomeRelease64-2-1,reversecomplement,VerifiedORF,"Ribosomal60SsubunitproteinL19A;rpl19aandrpl19bsinglenullmutationsresultinslowgrowth,whilethedoublenullmutationislethal;homologoustomammalianribosomalproteinL19,nobacterialhomolog;RPL19Ahasaparalog,RPL19B,thatarosefromthewholegenomeduplication";YBL027WRPL19BSGDID:S000000123,ChrII…	yes	no	0	0	0	0	0	By matching	By matching	By MS/MS	By matching	By matching	By MS/MS	By matching		By matching		By matching	By matching	By MS/MS	By MS/MS	By MS/MS	By MS/MS	By MS/MS	By matching	By MS/MS	By matching	By matching				By MS/MS	By matching	By matching	By MS/MS	By matching	By matching	1	1	1	1	1	1	1
ALNGVSTDVQGTDFSEVSYDSVLER	Unmodified	2687.26	0.256234	1221	YLL050CCOF1SGDID:S000003973,ChrXIIfrom40221-39804,40414-40401,GenomeRelease64-2-1,reversecomplement,VerifiedORF,"Cofilin,involvedinpH-dependentactinfilamentdepolarization;bindsbothactinmonomersandfilamentsandseversfilaments;involvedintheselectivesorting,exportofthesecretorycargofromthelategolgi;geneticallyinteractswithpmr1;thoughttoberegulatedbyphosphorylationatSER4;ubiquitousandessentialineukary…	yes	yes	0	0	0	0	0	By matching	By matching	By MS/MS	By matching	By MS/MS	By MS/MS	By MS/MS	By MS/MS	By MS/MS	By matching	By MS/MS	By MS/MS	By matching	By MS/MS	By MS/MS	By MS/MS	By MS/MS	By matching	By MS/MS	By MS/MS	By MS/MS	By MS/MS	By MS/MS	By matching	By matching		By MS/MS				1	1	4	1	4	3	2
ALNNNNRNSIPPPTISSSK	Phospho (STY)	2103.01	0.0109958	1368	YML006CGIS4SGDID:S000004465,ChrXIIIfrom258416-256092,GenomeRelease64-2-1,reversecomplement,VerifiedORF,"CAAXboxcontainingproteinofunknownfunction;proposedtobeinvolvedintheRAS/cAMPsignalingpathway"	yes	yes	0	0	0	1	1	By matching		By MS/MS	By matching	By MS/MS	By MS/MS	By MS/MS	By MS/MS	By matching		By MS/MS		By MS/MS	By MS/MS	By MS/MS	By MS/MS	By matching					By MS/MS	By MS/MS		By MS/MS	By MS/MS	By MS/MS		By matching	By matching	1		1	1	1	1	1
ALPDAVTIIEPK	Unmodified	1265.72	0.723103	1582	YNL178WRPS3SGDID:S000005122,ChrXIVfrom302680-303402,GenomeRelease64-2-1,VerifiedORF,"Proteincomponentofthesmall(40S)ribosomalsubunit;hasapurinic/apyrimidinic(AP)endonucleaseactivity;essentialforviability;homologoustomammalianribosomalproteinS3andbacterialS3"	yes	yes	0	0	0	0	0				By matching						By matching	By matching			By MS/MS			By MS/MS							By matching	By matching	By matching		By MS/MS	By MS/MS					1
ALPDAVTIIEPKEEEPILAPSVK	Phospho (STY)	2538.32	0.323388	1582	YNL178WRPS3SGDID:S000005122,ChrXIVfrom302680-303402,GenomeRelease64-2-1,VerifiedORF,"Proteincomponentofthesmall(40S)ribosomalsubunit;hasapurinic/apyrimidinic(AP)endonucleaseactivity;essentialforviability;homologoustomammalianribosomalproteinS3andbacterialS3"	yes	yes	0	0	0	1	1	By MS/MS	By MS/MS	By MS/MS	By MS/MS	By MS/MS	By MS/MS	By MS/MS	By MS/MS	By MS/MS	By MS/MS	By MS/MS	By MS/MS	By MS/MS	By MS/MS	By MS/MS	By MS/MS	By MS/MS	By MS/MS	By MS/MS	By MS/MS	By MS/MS	By MS/MS	By MS/MS	By MS/MS	By MS/MS	By MS/MS	By MS/MS	By MS/MS	By MS/MS	By MS/MS	2	1	2	2	2	2	2
ALPDAVTIIEPKEEEPILAPSVK	Unmodified	2458.36	0.357058	1582	YNL178WRPS3SGDID:S000005122,ChrXIVfrom302680-303402,GenomeRelease64-2-1,VerifiedORF,"Proteincomponentofthesmall(40S)ribosomalsubunit;hasapurinic/apyrimidinic(AP)endonucleaseactivity;essentialforviability;homologoustomammalianribosomalproteinS3andbacterialS3"	yes	yes	0	0	0	0	1	By matching		By matching	By matching	By matching	By matching	By matching	By matching	By matching	By matching	By matching	By matching	By matching	By MS/MS	By MS/MS	By matching	By MS/MS	By matching	By matching	By MS/MS	By matching	By matching	By matching	By matching	By matching	By matching		By matching	By matching	By matching	1		1	1	1	1	1
ALQSLTSK	Phospho (STY)	926.447	0.447413	1486	YOR293WRPS10ASGDID:S000005819,ChrXVfrom867098-867149,867587-867852,GenomeRelease64-2-1,VerifiedORF,"Proteincomponentofthesmall(40S)ribosomalsubunit;homologoustomammalianribosomalproteinS10,nobacterialhomolog;RPS10Ahasaparalog,RPS10B,thatarosefromthewholegenomeduplication";YMR230WRPS10BSGDID:S000004843,ChrXIIIfrom732414-732465,732876-733141,GenomeRelease64-2-1,VerifiedORF,"Proteincomponentofthesma…	yes	no	0	0	0	1	0	By matching	By matching	By matching	By matching	By matching	By matching	By matching	By matching	By matching	By matching	By MS/MS	By matching	By matching	By matching	By matching	By matching	By matching	By matching	By matching	By matching	By matching	By MS/MS	By MS/MS	By matching	By matching	By matching	By matching	By matching	By matching	By matching	1	1	1	1	1	1	1
ALQSLTSK	Unmodified	846.481	0.481082	1486	YOR293WRPS10ASGDID:S000005819,ChrXVfrom867098-867149,867587-867852,GenomeRelease64-2-1,VerifiedORF,"Proteincomponentofthesmall(40S)ribosomalsubunit;homologoustomammalianribosomalproteinS10,nobacterialhomolog;RPS10Ahasaparalog,RPS10B,thatarosefromthewholegenomeduplication";YMR230WRPS10BSGDID:S000004843,ChrXIIIfrom732414-732465,732876-733141,GenomeRelease64-2-1,VerifiedORF,"Proteincomponentofthesma…	yes	no	0	0	0	0	0			By matching	By matching		By matching				By matching	By matching		By matching	By MS/MS		By matching	By matching	By matching		By matching								By matching	By matching	By matching			1	1		1
ALQSYFNTTETDKLNLSIR	4 Phospho (STY)	2533	0.998133	1478	YMR212CEFR3SGDID:S000004825,ChrXIIIfrom693043-690695,GenomeRelease64-2-1,reversecomplement,VerifiedORF,"ProteinrequiredforStt4-containingPIkinasecomplexlocalization;requiredforStt4-containingphosphoinositide(PI)kinasepatchassemblyattheplasmamembrane;recruitedtotheplasmamembraneviaaconservedbasicpatchnearitsN-terminus;exhibitssyntheticlethalgeneticinteractionswithPHO85;hassequencesimilaritytotheDr…	yes	yes	0	0	0	4	1																					By MS/MS
ALQSYFNTTETDKLNLSIR	4 Phospho (STY);Deamidation (NQ)	2533.98	0.982149	1478	YMR212CEFR3SGDID:S000004825,ChrXIIIfrom693043-690695,GenomeRelease64-2-1,reversecomplement,VerifiedORF,"ProteinrequiredforStt4-containingPIkinasecomplexlocalization;requiredforStt4-containingphosphoinositide(PI)kinasepatchassemblyattheplasmamembrane;recruitedtotheplasmamembraneviaaconservedbasicpatchnearitsN-terminus;exhibitssyntheticlethalgeneticinteractionswithPHO85;hassequencesimilaritytotheDr…	yes	yes	0	1	0	4	1	By matching	By matching	By matching	By matching	By matching	By matching	By matching	By matching	By matching	By matching	By matching	By matching	By matching	By matching	By matching	By matching	By matching	By matching	By matching	By matching	By matching	By matching	By MS/MS	By matching	By matching	By matching	By matching	By matching	By matching	By matching	1	1	1	1	1	1	1
ALSCGDEESEEDNNDSIDNNNNDKR	Unmodified	2853.12	0.12273	104	YBL066CSEF1SGDID:S000000162,ChrIIfrom100115-96669,GenomeRelease64-2-1,reversecomplement,VerifiedORF,"Putativetranscriptionfactor;hashomologinKluyveromyceslactis"	yes	yes	0	0	0	0	1	By MS/MS	By MS/MS	By MS/MS	By MS/MS	By MS/MS	By MS/MS	By MS/MS	By MS/MS	By MS/MS	By MS/MS	By MS/MS	By MS/MS	By MS/MS	By MS/MS	By MS/MS	By MS/MS	By MS/MS	By MS/MS	By MS/MS	By MS/MS	By MS/MS	By MS/MS	By MS/MS	By MS/MS	By MS/MS	By MS/MS	By MS/MS	By MS/MS	By MS/MS	By MS/MS	1	1	1	1	1	1	1
ALSLGPEESDNKLK	Phospho (STY)	1579.75	0.749468	528	YDR475CJIP4SGDID:S000002883,ChrIVfrom1410094-1407464,GenomeRelease64-2-1,reversecomplement,VerifiedORF,"Proteinofunknownfunction;previouslyannotatedastwoseparateORFs,YDR474CandYDR475C,whichweremergedasaresultofcorrectionstothesystematicreferencesequence;JIP4hasaparalog,YOR019W,thatarosefromthewholegenomeduplication"	yes	yes	0	0	0	1	1	By MS/MS		By MS/MS	By MS/MS	By matching	By MS/MS	By MS/MS		By matching	By matching	By matching		By MS/MS	By MS/MS	By MS/MS	By MS/MS	By matching	By MS/MS	By MS/MS	By MS/MS	By MS/MS	By MS/MS	By matching	By MS/MS	By MS/MS	By MS/MS	By MS/MS	By MS/MS	By MS/MS	By MS/MS	1		1	1	1	1	1
ALSLGQFINVGGMVKDLK	Phospho (STY);2 Deamidation (NQ)	1970.98	0.978816	1436	YMR071CTVP18SGDID:S000004675,ChrXIIIfrom411265-410762,GenomeRelease64-2-1,reversecomplement,VerifiedORF,"Integralmembraneprotein;localizedtolateGolgivesiclesalongwiththev-SNARETlg2p;mayinteractwithribosomes,basedonco-purificationexperiments;mayhavearoleinintracellularsteroltransport"	yes	yes	0	2	0	1	1																							By MS/MS	By MS/MS		By MS/MS				By MS/MS
ALSNNISQESLVAPAPEQGVPPAISR	Phospho (STY)	2724.35	0.348374	1399	YML100WTSL1SGDID:S000004566,ChrXIIIfrom70624-73920,GenomeRelease64-2-1,VerifiedORF,"Largesubunitoftrehalose6-phosphatesynthase/phosphatasecomplex;Tps1p-Tps2pcomplexconvertsuridine-5'-diphosphoglucoseandglucose6-phosphatetotrehalose;contributestosurvivaltoacutelethalheatstress;mutanthasaneuploidytolerance;proteinabundanceincreasesinresponsetoDNAreplicationstress;TSL1hasaparalog,TPS3,thatarosefromt…	yes	yes	0	0	0	1	0	By MS/MS	By MS/MS	By matching	By MS/MS	By MS/MS	By MS/MS	By MS/MS	By MS/MS	By MS/MS	By MS/MS	By MS/MS	By MS/MS	By matching	By matching	By matching	By matching	By matching	By matching	By MS/MS	By MS/MS	By MS/MS	By MS/MS	By MS/MS	By MS/MS	By MS/MS	By MS/MS	By MS/MS	By MS/MS	By MS/MS	By MS/MS	1	1	1	2	2	2	2
ALSNNISQESLVAPAPEQGVPPAISR	2 Phospho (STY)	2804.31	0.314704	1399	YML100WTSL1SGDID:S000004566,ChrXIIIfrom70624-73920,GenomeRelease64-2-1,VerifiedORF,"Largesubunitoftrehalose6-phosphatesynthase/phosphatasecomplex;Tps1p-Tps2pcomplexconvertsuridine-5'-diphosphoglucoseandglucose6-phosphatetotrehalose;contributestosurvivaltoacutelethalheatstress;mutanthasaneuploidytolerance;proteinabundanceincreasesinresponsetoDNAreplicationstress;TSL1hasaparalog,TPS3,thatarosefromt…	yes	yes	0	0	0	2	0	By matching	By matching	By MS/MS	By matching	By matching	By matching	By matching	By MS/MS	By MS/MS	By MS/MS	By MS/MS	By MS/MS		By matching		By matching	By matching	By matching	By matching	By matching	By matching	By MS/MS	By MS/MS	By MS/MS	By matching	By matching	By matching	By matching	By MS/MS	By matching	2	2	2	2	2	1	1
ALSPIPSPTR	2 Phospho (STY)	1197.52	0.519605	603	YER114CBOI2SGDID:S000000916,ChrVfrom393712-390590,GenomeRelease64-2-1,reversecomplement,VerifiedORF,"Proteinimplicatedinpolargrowth,functionallyredundantwithBoi1p;interactswithbud-emergenceproteinBem1p;containsanSH3(srchomology3)domainandaPH(pleckstrinhomology)domain;BOI2hasaparalog,BOI1,thatarosefromthewholegenomeduplication"	yes	yes	0	0	0	2	0	By MS/MS	By MS/MS	By MS/MS	By MS/MS	By MS/MS	By MS/MS	By MS/MS	By MS/MS	By MS/MS	By MS/MS	By MS/MS	By MS/MS	By MS/MS	By MS/MS	By MS/MS	By MS/MS	By MS/MS	By MS/MS	By MS/MS	By MS/MS	By MS/MS	By MS/MS	By MS/MS	By MS/MS	By MS/MS	By MS/MS	By MS/MS	By MS/MS	By MS/MS	By MS/MS	1	1	1	1	1	1	1
ALSPIPSPTR	Phospho (STY)	1117.55	0.553275	603	YER114CBOI2SGDID:S000000916,ChrVfrom393712-390590,GenomeRelease64-2-1,reversecomplement,VerifiedORF,"Proteinimplicatedinpolargrowth,functionallyredundantwithBoi1p;interactswithbud-emergenceproteinBem1p;containsanSH3(srchomology3)domainandaPH(pleckstrinhomology)domain;BOI2hasaparalog,BOI1,thatarosefromthewholegenomeduplication"	yes	yes	0	0	0	1	0	By matching	By matching	By matching	By MS/MS	By matching	By matching	By matching	By matching	By matching	By MS/MS	By matching	By MS/MS	By matching	By matching	By matching	By matching	By matching	By matching	By matching	By matching	By MS/MS	By matching	By matching	By matching	By matching	By matching	By matching	By matching	By matching	By matching	1	1	1	1	1	1	1
ALSTASLISSNGQTSASK	Phospho (STY)	1801.85	0.845888	1711	YOR018WROD1SGDID:S000005544,ChrXVfrom364369-366882,GenomeRelease64-2-1,VerifiedORF,"Alpha-arrestininvolvedinubiquitin-dependentendocytosis;activatingdephosphorylationrelaysglucosesignalingtotransporterendocytosis;calcineurindephosphorylationisrequiredforRsp5p-dependentinternalizationofagonist-occupiedSte2p,aspartofsignaldesensitization;recruitsRsp5ptoSte2pviaits2PPXYmotifs;proteinabundanceincreas…	yes	yes	0	0	0	1	0	By MS/MS	By matching	By MS/MS	By MS/MS	By MS/MS	By MS/MS	By MS/MS	By MS/MS	By MS/MS	By MS/MS	By MS/MS	By MS/MS	By MS/MS	By matching	By matching	By MS/MS	By matching	By matching	By matching	By MS/MS	By MS/MS	By MS/MS	By MS/MS	By MS/MS	By matching	By matching	By matching	By matching	By matching	By matching	1	1	1	1	1	1	1
ALSTASLISSNGQTSASK	2 Phospho (STY)	1881.81	0.812218	1711	YOR018WROD1SGDID:S000005544,ChrXVfrom364369-366882,GenomeRelease64-2-1,VerifiedORF,"Alpha-arrestininvolvedinubiquitin-dependentendocytosis;activatingdephosphorylationrelaysglucosesignalingtotransporterendocytosis;calcineurindephosphorylationisrequiredforRsp5p-dependentinternalizationofagonist-occupiedSte2p,aspartofsignaldesensitization;recruitsRsp5ptoSte2pviaits2PPXYmotifs;proteinabundanceincreas…	yes	yes	0	0	0	2	0	By matching	By matching	By matching	By MS/MS	By MS/MS	By MS/MS	By MS/MS	By MS/MS	By MS/MS	By MS/MS	By matching	By MS/MS	By matching	By matching	By matching	By matching	By matching	By matching	By MS/MS	By MS/MS	By matching	By matching	By matching	By matching	By MS/MS	By matching	By matching	By matching	By matching	By matching	1	1	1	1	1	1	1
ALSTASLISSNGQTSASK	2 Phospho (STY);Deamidation (NQ)	1882.8	0.796234	1711	YOR018WROD1SGDID:S000005544,ChrXVfrom364369-366882,GenomeRelease64-2-1,VerifiedORF,"Alpha-arrestininvolvedinubiquitin-dependentendocytosis;activatingdephosphorylationrelaysglucosesignalingtotransporterendocytosis;calcineurindephosphorylationisrequiredforRsp5p-dependentinternalizationofagonist-occupiedSte2p,aspartofsignaldesensitization;recruitsRsp5ptoSte2pviaits2PPXYmotifs;proteinabundanceincreas…	yes	yes	0	1	0	2	0	By matching	By matching	By matching	By matching	By matching	By matching	By matching	By MS/MS	By matching	By matching	By matching	By matching	By matching		By matching	By matching	By matching	By matching	By matching	By matching	By matching	By matching	By matching	By matching	By matching	By matching	By matching	By matching		By matching	1	1	1	1	1	1	1
ALSTASLISSNGQTSASK	Phospho (STY);Deamidation (NQ)	1802.83	0.829903	1711	YOR018WROD1SGDID:S000005544,ChrXVfrom364369-366882,GenomeRelease64-2-1,VerifiedORF,"Alpha-arrestininvolvedinubiquitin-dependentendocytosis;activatingdephosphorylationrelaysglucosesignalingtotransporterendocytosis;calcineurindephosphorylationisrequiredforRsp5p-dependentinternalizationofagonist-occupiedSte2p,aspartofsignaldesensitization;recruitsRsp5ptoSte2pviaits2PPXYmotifs;proteinabundanceincreas…	yes	yes	0	1	0	1	0	By matching	By matching	By matching	By matching	By matching	By matching	By matching	By MS/MS	By matching	By MS/MS	By MS/MS	By matching	By matching	By matching	By matching	By matching	By matching	By matching	By matching	By matching	By MS/MS	By matching	By matching	By MS/MS	By matching	By matching	By matching	By matching	By matching	By matching	1	1	1	1	1	1	1
ALTAAEESDEER	Phospho (STY)	1399.55	0.550434	788	YGR145WENP2SGDID:S000003377,ChrVIIfrom781767-783890,GenomeRelease64-2-1,VerifiedORF,"ComponentoftheSSU;requiredforpre-18SrRNAprocessing,biogenesisofthesmallribosomalsubunit;interactswithU3snoRNA,Mpp10pandBfr2p;containsWDrepeats,andhashomologytoSpb1p"	yes	yes	0	0	0	1	0	By MS/MS	By MS/MS	By MS/MS	By MS/MS	By MS/MS	By MS/MS	By MS/MS	By MS/MS	By MS/MS	By MS/MS	By MS/MS	By MS/MS	By MS/MS	By MS/MS	By MS/MS	By MS/MS	By MS/MS	By MS/MS	By MS/MS	By MS/MS	By MS/MS	By MS/MS	By MS/MS	By MS/MS	By MS/MS	By MS/MS	By MS/MS	By MS/MS	By MS/MS	By MS/MS	1	1	1	1	1	1	1
ALTAAEESDEERIAMK	Phospho (STY)	1842.81	0.807059	788	YGR145WENP2SGDID:S000003377,ChrVIIfrom781767-783890,GenomeRelease64-2-1,VerifiedORF,"ComponentoftheSSU;requiredforpre-18SrRNAprocessing,biogenesisofthesmallribosomalsubunit;interactswithU3snoRNA,Mpp10pandBfr2p;containsWDrepeats,andhashomologytoSpb1p"	yes	yes	0	0	0	1	1	By matching	By MS/MS	By MS/MS	By MS/MS	By MS/MS	By MS/MS	By matching	By MS/MS	By matching	By matching	By matching	By matching	By MS/MS	By matching	By matching	By matching	By matching	By MS/MS	By matching	By matching	By matching	By matching	By matching	By matching	By MS/MS	By matching	By MS/MS	By MS/MS	By matching	By matching	2	2	2	2	2	2	1
ALTAAEESDEERIAMK	Oxidation (M);Phospho (STY)	1858.8	0.801974	788	YGR145WENP2SGDID:S000003377,ChrVIIfrom781767-783890,GenomeRelease64-2-1,VerifiedORF,"ComponentoftheSSU;requiredforpre-18SrRNAprocessing,biogenesisofthesmallribosomalsubunit;interactswithU3snoRNA,Mpp10pandBfr2p;containsWDrepeats,andhashomologytoSpb1p"	yes	yes	0	0	1	1	1	By matching	By matching	By MS/MS	By matching	By matching	By matching	By matching	By matching	By matching	By matching	By matching	By matching	By matching	By MS/MS	By matching	By matching	By MS/MS	By matching	By matching	By MS/MS	By MS/MS	By matching	By matching	By MS/MS	By matching	By matching	By matching	By matching	By matching	By matching	1	1	2	1	1	1	1
ALTNTDNFIEMYHNQQR	Phospho (STY)	2173.93	0.925217	1689	YOL100WPKH2SGDID:S000005460,ChrXVfrom129237-132482,GenomeRelease64-2-1,VerifiedORF,"Serine/threonineproteinkinase;involvedinsphingolipid-mediatedsignalingpathwaythatcontrolsendocytosis;activatesYpk1pandYkr2p,componentsofsignalingcascaderequiredformaintenanceofcellwallintegrity;redundantwithPkh1p;PKH2hasaparalog,PKH1,thatarosefromthewholegenomeduplication"	yes	yes	0	0	0	1	0	By matching	By matching	By matching	By matching	By matching	By matching	By matching	By matching	By matching	By matching	By matching	By matching	By MS/MS	By matching	By matching	By matching	By matching	By matching	By matching	By matching	By matching	By MS/MS	By matching	By matching	By MS/MS	By matching	By matching	By matching	By matching	By matching	1	1	1	1	1	1	1
ALVEHIIQAK	Unmodified	1120.66	0.660444	86	YBR084C-ARPL19ASGDID:S000002156,ChrIIfrom414753-414186,415261-415260,GenomeRelease64-2-1,reversecomplement,VerifiedORF,"Ribosomal60SsubunitproteinL19A;rpl19aandrpl19bsinglenullmutationsresultinslowgrowth,whilethedoublenullmutationislethal;homologoustomammalianribosomalproteinL19,nobacterialhomolog;RPL19Ahasaparalog,RPL19B,thatarosefromthewholegenomeduplication";YBL027WRPL19BSGDID:S000000123,ChrII…	yes	no	0	0	0	0	0	By matching	By matching		By matching	By matching	By matching			By matching	By matching	By matching	By matching	By matching	By MS/MS	By matching	By matching	By matching	By matching	By matching	By matching	By matching	By matching	By matching	By matching	By matching	By matching		By matching	By MS/MS	By matching	2	1		2	1	2
ALVLELDEMSNGSEIQDALEEISGQK	Phospho (STY);2 Deamidation (NQ)	2899.29	0.293346	542	YDR513WGRX2SGDID:S000002921,ChrIVfrom1471017-1471448,GenomeRelease64-2-1,VerifiedORF,"Cytoplasmicglutaredoxin;thioltransferase,glutathione-dependentdisulfideoxidoreductaseinvolvedinmaintainingredoxstateoftargetproteins,alsoexhibitsglutathioneperoxidaseactivity,expressioninducedinresponsetostress;GRX2hastwoin-framestartcodonsresultinginashorterisoformthatisretainedinthecytosolandalongerformtranslo…	yes	yes	0	2	0	1	0								By MS/MS					By MS/MS				By MS/MS		By MS/MS
ALYELLSAADQK	Unmodified	1320.69	0.692532	600	YER110CKAP123SGDID:S000000912,ChrVfrom382103-378762,GenomeRelease64-2-1,reversecomplement,VerifiedORF,"Karyopherinbeta;mediatesnuclearimportofribosomalproteinspriortoassemblyintoribosomesandimportofhistonesH3andH4;localizestothenuclearpore,nucleus,andcytoplasm;exhibitsgeneticinteractionswithRAI1"	yes	yes	0	0	0	0	0														By matching														By MS/MS	By matching	By matching
AMDNGLSLPISR	Phospho (STY)	1352.62	0.615951	1406	YML115CVAN1SGDID:S000004583,ChrXIIIfrom41794-40187,GenomeRelease64-2-1,reversecomplement,VerifiedORF,"ComponentofthemannanpolymeraseI;complexcontainsVan1pandMnn9pandisinvolvedinthefirststepsofmannansynthesis;mutantsarevanadate-resistant"	yes	yes	0	0	0	1	0	By MS/MS	By MS/MS	By matching	By MS/MS	By matching	By MS/MS	By MS/MS	By matching	By MS/MS	By MS/MS	By MS/MS	By MS/MS	By matching	By MS/MS	By MS/MS	By matching		By MS/MS	By MS/MS	By MS/MS	By MS/MS	By MS/MS	By MS/MS	By MS/MS	By MS/MS	By matching	By matching	By MS/MS	By MS/MS	By MS/MS	1	1	1	1	1	1	1
AMDNGLSLPISR	Oxidation (M);Phospho (STY)	1368.61	0.610866	1406	YML115CVAN1SGDID:S000004583,ChrXIIIfrom41794-40187,GenomeRelease64-2-1,reversecomplement,VerifiedORF,"ComponentofthemannanpolymeraseI;complexcontainsVan1pandMnn9pandisinvolvedinthefirststepsofmannansynthesis;mutantsarevanadate-resistant"	yes	yes	0	0	1	1	0	By matching	By matching	By matching	By matching	By matching	By matching	By matching	By matching	By matching	By matching	By matching	By matching	By matching	By matching	By matching	By matching	By matching	By matching	By matching	By matching	By matching	By matching	By MS/MS	By MS/MS	By matching	By matching	By matching	By matching	By matching	By matching	1	1	1	1	1	1	1
AMNFSGSPGAVSTSPTQSFMNTLPR	2 Phospho (STY)	2744.14	0.137668	950	YIL074CSER33SGDID:S000001336,ChrIXfrom222490-221081,GenomeRelease64-2-1,reversecomplement,VerifiedORF,"3-phosphoglyceratedehydrogenase;catalyzesthefirststepinserineandglycinebiosynthesis;SER33hasaparalog,SER3,thatarosefromthewholegenomeduplication"	yes	yes	0	0	0	2	0	By matching	By MS/MS	By MS/MS	By MS/MS	By MS/MS	By MS/MS	By MS/MS	By MS/MS	By MS/MS	By MS/MS	By MS/MS	By MS/MS	By MS/MS	By MS/MS	By MS/MS	By MS/MS	By MS/MS	By matching	By MS/MS	By MS/MS	By MS/MS	By matching	By matching	By matching	By MS/MS	By matching	By MS/MS	By MS/MS	By MS/MS	By matching	1	1	1	1	2	1	1
AMNFSGSPGAVSTSPTQSFMNTLPR	Phospho (STY)	2664.17	0.171338	950	YIL074CSER33SGDID:S000001336,ChrIXfrom222490-221081,GenomeRelease64-2-1,reversecomplement,VerifiedORF,"3-phosphoglyceratedehydrogenase;catalyzesthefirststepinserineandglycinebiosynthesis;SER33hasaparalog,SER3,thatarosefromthewholegenomeduplication"	yes	yes	0	0	0	1	0	By matching	By matching	By MS/MS	By matching	By matching	By matching	By MS/MS	By matching	By MS/MS		By matching	By matching	By matching	By matching	By matching	By matching	By MS/MS	By matching	By MS/MS	By matching	By matching	By MS/MS	By matching	By matching	By matching	By matching	By matching	By matching	By matching		1	1	1	1	1	1	1
AMNFSGSPGAVSTSPTQSFMNTLPR	Oxidation (M);2 Phospho (STY)	2760.13	0.132583	950	YIL074CSER33SGDID:S000001336,ChrIXfrom222490-221081,GenomeRelease64-2-1,reversecomplement,VerifiedORF,"3-phosphoglyceratedehydrogenase;catalyzesthefirststepinserineandglycinebiosynthesis;SER33hasaparalog,SER3,thatarosefromthewholegenomeduplication"	yes	yes	0	0	1	2	0	By matching	By matching	By matching	By MS/MS	By MS/MS	By MS/MS	By MS/MS	By MS/MS	By MS/MS	By MS/MS	By MS/MS	By MS/MS	By MS/MS	By MS/MS	By MS/MS	By matching	By MS/MS	By MS/MS	By MS/MS	By MS/MS	By matching	By MS/MS	By matching	By MS/MS	By matching	By matching	By MS/MS	By MS/MS	By MS/MS	By matching	2	2	2	2	2	2	1
AMNFSGSPGAVSTSPTQSFMNTLPR	Oxidation (M);Phospho (STY)	2680.17	0.166252	950	YIL074CSER33SGDID:S000001336,ChrIXfrom222490-221081,GenomeRelease64-2-1,reversecomplement,VerifiedORF,"3-phosphoglyceratedehydrogenase;catalyzesthefirststepinserineandglycinebiosynthesis;SER33hasaparalog,SER3,thatarosefromthewholegenomeduplication"	yes	yes	0	0	1	1	0	By matching	By matching	By matching	By matching	By matching	By MS/MS	By MS/MS		By MS/MS	By matching	By MS/MS	By MS/MS	By matching	By matching	By MS/MS	By matching	By matching	By matching	By matching	By matching	By matching	By MS/MS	By matching	By matching	By matching		By matching	By matching	By matching		2	2	2	2	2	2	2
AMNTPLQQQEGLK	Phospho (STY)	1536.7	0.700744	117	YBL103CRTG3SGDID:S000000199,ChrIIfrom23536-22076,GenomeRelease64-2-1,reversecomplement,VerifiedORF,"bHLH/Ziptranscriptionfactorforretrograde(RTG)andTORpathways;formsacomplexwithanotherbHLH/Zipprotein,Rtg1p,toactivatethepathways;targetofHog1p"	yes	yes	0	0	0	1	0	By MS/MS	By MS/MS	By matching	By MS/MS	By MS/MS	By MS/MS	By MS/MS	By MS/MS	By MS/MS	By MS/MS	By matching	By MS/MS	By MS/MS	By MS/MS	By matching	By MS/MS	By MS/MS	By MS/MS	By MS/MS	By MS/MS	By MS/MS	By MS/MS	By MS/MS	By MS/MS	By MS/MS	By MS/MS	By MS/MS	By MS/MS	By MS/MS	By MS/MS	1	1	1	1	1	1	1
AMNTPLQQQEGLK	Oxidation (M);Phospho (STY)	1552.7	0.695658	117	YBL103CRTG3SGDID:S000000199,ChrIIfrom23536-22076,GenomeRelease64-2-1,reversecomplement,VerifiedORF,"bHLH/Ziptranscriptionfactorforretrograde(RTG)andTORpathways;formsacomplexwithanotherbHLH/Zipprotein,Rtg1p,toactivatethepathways;targetofHog1p"	yes	yes	0	0	1	1	0	By matching	By matching	By matching	By matching	By matching	By matching	By matching	By matching	By matching	By matching	By MS/MS	By matching	By matching	By matching	By matching	By MS/MS	By matching	By MS/MS	By matching	By matching	By matching	By matching	By MS/MS	By matching	By matching	By matching	By matching	By matching	By matching	By matching	1	1	1	1	1	1	1
AMSLQSFPNGNPLMQAPTPHPR	Phospho (STY)	2470.13	0.128685	1453	YMR124WEPO1SGDID:S000004731,ChrXIIIfrom514456-517287,GenomeRelease64-2-1,VerifiedORF,"Proteininvolvedinseptin-ERtethering;interactswithERmembraneprotein,Scs2p,andShs1p,aseptinringcomponent,atbudnecktocreateERdiffusionbarrier;GFP-fusionproteinlocalizestothecellperiphery,cytoplasm,bud,andbudneck;interactswithCrm1pintwo-hybridassay;YMR124Whasaparalog,YLR031W,thatarosefromthewholegenomeduplication"	yes	yes	0	0	0	1	0	By matching	By matching	By matching	By matching	By matching	By matching	By matching	By matching	By matching	By matching	By matching		By matching	By matching	By matching	By matching	By MS/MS	By matching	By MS/MS	By matching	By matching	By matching	By matching	By matching	By matching	By matching	By matching	By matching	By matching		1	1	1	1	1	1	1
ANAANTNNADPETK	Unmodified	1429.64	0.64335	1550	YNL097CPHO23SGDID:S000005041,ChrXIVfrom442358-441366,GenomeRelease64-2-1,reversecomplement,VerifiedORF,"ComponentoftheRpd3Lhistonedeacetylasecomplex;involvedintranscriptionalregulationofPHO5;affectsterminationofsnoRNAsandcrypticunstabletranscripts(CUTs);C-terminushassimilaritytohumancandidatetumorsuppressorp33(ING1)anditsisoformING3"	yes	yes	0	0	0	0	0	By MS/MS	By MS/MS	By MS/MS	By MS/MS	By MS/MS	By matching	By MS/MS	By MS/MS	By MS/MS	By MS/MS	By MS/MS	By MS/MS	By matching	By MS/MS	By matching	By MS/MS	By MS/MS	By MS/MS	By MS/MS	By MS/MS	By MS/MS	By MS/MS	By MS/MS	By MS/MS	By matching	By MS/MS	By MS/MS	By MS/MS	By MS/MS	By MS/MS	1	1	1	1	1	1	1
ANADANEDNNVDEK	Unmodified	1517.62	0.623008	779	YGR124WASN2SGDID:S000003356,ChrVIIfrom739944-741662,GenomeRelease64-2-1,VerifiedORF,"Asparaginesynthetase;catalyzesthesynthesisofL-asparaginefromL-aspartateintheasparaginebiosyntheticpathway;ASN2hasaparalog,ASN1,thatarosefromthewholegenomeduplication"	yes	yes	0	0	0	0	0	By MS/MS	By MS/MS	By MS/MS	By MS/MS	By MS/MS	By MS/MS	By MS/MS	By MS/MS	By MS/MS	By MS/MS	By MS/MS	By MS/MS	By MS/MS	By MS/MS	By MS/MS	By MS/MS	By MS/MS	By MS/MS	By MS/MS	By MS/MS	By MS/MS	By MS/MS	By MS/MS	By MS/MS	By MS/MS	By MS/MS	By MS/MS	By MS/MS	By MS/MS	By MS/MS	1	1	1	1	1	1	2
ANADANEDNNVDEK	Deamidation (NQ)	1518.61	0.607024	779	YGR124WASN2SGDID:S000003356,ChrVIIfrom739944-741662,GenomeRelease64-2-1,VerifiedORF,"Asparaginesynthetase;catalyzesthesynthesisofL-asparaginefromL-aspartateintheasparaginebiosyntheticpathway;ASN2hasaparalog,ASN1,thatarosefromthewholegenomeduplication"	yes	yes	0	1	0	0	0			By matching	By matching	By matching	By matching	By matching	By matching		By matching	By matching	By matching		By MS/MS	By matching	By matching	By matching	By matching	By matching	By matching	By matching	By matching	By MS/MS	By matching	By matching	By matching	By MS/MS	By matching	By matching	By matching			1	1	1	1	1
ANASDIQDEQLDCFEQLEEK	Phospho (STY)	2461	0.99923	812	YGR199WPMT6SGDID:S000003431,ChrVIIfrom897502-899781,GenomeRelease64-2-1,VerifiedORF,"ProteinO-mannosyltransferase;transfersmannosefromdolichylphosphate-D-mannosetoproteinserine/threonineresiduesofsecretoryproteins;reactionisessentialforcellwallrigidity;memberofafamilyofmannosyltransferases"	yes	yes	0	0	0	1	0	By matching	By matching	By matching	By MS/MS	By matching	By matching		By matching	By matching	By MS/MS	By matching	By matching	By MS/MS	By matching	By matching	By matching		By matching	By matching	By matching	By matching	By matching	By matching	By MS/MS	By matching	By MS/MS	By matching	By matching	By matching	By matching	1	1	1	1	1	1
ANAVQNNNGNSAASK	Deamidation (NQ)	1459.67	0.665148	1131	YKL122CSRP21SGDID:S000001605,ChrXIfrom212998-212495,GenomeRelease64-2-1,reversecomplement,VerifiedORF,"Subunitofthesignalrecognitionparticle(SRP);SRPfunctionsinproteintargetingtotheendoplasmicreticulummembrane;notfoundinmammalianSRP;formsapre-SRPstructureinthenucleolusthatistranslocatedtothecytoplasm"	yes	yes	0	1	0	0	0							By matching								By MS/MS				By MS/MS																		1
ANCIDSTVDAETVFAR	Unmodified	1767.81	0.809763	271	YDL014WNOP1SGDID:S000002172,ChrIVfrom427364-428347,GenomeRelease64-2-1,VerifiedORF,"Histoneglutaminemethyltransferase,modifiesH2AatQ105innucleolus;componentofthesmallsubunitprocessomecomplex,whichisrequiredforprocessingofpre-18SrRNA;orthologofmammalianfibrillarin"	yes	yes	0	0	0	0	0			By MS/MS		By matching	By matching	By MS/MS		By MS/MS			By MS/MS			By matching		By MS/MS		By MS/MS	By matching	By matching							By matching	By matching				1		1	1	1
ANDGWNDLPLK	Unmodified	1241.6	0.604051	334	YDL195WSEC31SGDID:S000002354,ChrIVfrom107208-111029,GenomeRelease64-2-1,VerifiedORF,"ComponentoftheSec13p-Sec31pcomplexoftheCOPIIvesiclecoat;COPIIcoatisrequiredforvesicleformationinERtoGolgitransport;mutanthasincreasedaneuploidytolerance"	yes	yes	0	0	0	0	0	By MS/MS	By matching						By matching		By matching				By matching						By matching	By matching		By matching	By matching			By MS/MS			By matching	1	1
ANDIEILEPMESLRSTTKY	2 Phospho (STY)	2369.03	0.0263098	1196	YKR093WPTR2SGDID:S000001801,ChrXIfrom615730-617535,GenomeRelease64-2-1,VerifiedORF,"Integralmembranepeptidetransporter;mediatestransportofdi-andtri-peptides;conservedproteinthatcontains12transmembranedomains;PTR2expressionisregulatedbytheN-endrulepathwayviarepressionbyCup9p"	yes	yes	0	0	0	2	2	By MS/MS	By MS/MS	By MS/MS	By MS/MS	By MS/MS	By matching	By MS/MS	By MS/MS	By matching	By MS/MS	By matching	By MS/MS	By MS/MS	By MS/MS	By MS/MS	By MS/MS	By matching	By matching	By MS/MS	By matching	By matching	By MS/MS	By MS/MS	By MS/MS	By MS/MS	By MS/MS	By MS/MS	By MS/MS	By MS/MS	By MS/MS	1	1	1	1	1	1	1
ANDIEILEPMESLRSTTKY	Oxidation (M);2 Phospho (STY)	2385.02	0.0212244	1196	YKR093WPTR2SGDID:S000001801,ChrXIfrom615730-617535,GenomeRelease64-2-1,VerifiedORF,"Integralmembranepeptidetransporter;mediatestransportofdi-andtri-peptides;conservedproteinthatcontains12transmembranedomains;PTR2expressionisregulatedbytheN-endrulepathwayviarepressionbyCup9p"	yes	yes	0	0	1	2	2	By matching	By matching	By matching	By MS/MS	By matching	By matching	By matching	By matching	By matching	By matching	By matching	By matching	By matching	By matching	By matching	By matching	By matching	By matching	By matching	By matching	By matching	By MS/MS	By MS/MS		By MS/MS	By MS/MS	By MS/MS	By MS/MS	By MS/MS	By matching	1	1	1	1	1	1	1
ANELLINVK	Unmodified	1012.59	0.591695	1683	YOL086CADH1SGDID:S000005446,ChrXVfrom160594-159548,GenomeRelease64-2-1,reversecomplement,VerifiedORF,"Alcoholdehydrogenase;fermentativeisozymeactiveashomo-orheterotetramers;requiredforthereductionofacetaldehydetoethanol,thelaststepintheglycolyticpathway;ADH1hasaparalog,ADH5,thatarosefromthewholegenomeduplication"	yes	yes	0	0	0	0	0	By MS/MS	By MS/MS	By matching	By MS/MS	By matching	By matching	By matching	By matching	By matching	By matching	By MS/MS	By matching	By MS/MS	By MS/MS	By MS/MS	By MS/MS	By MS/MS	By MS/MS	By matching	By matching	By matching	By matching	By matching	By MS/MS	By MS/MS	By MS/MS	By MS/MS	By MS/MS	By MS/MS	By MS/MS	1	1	1	1	1	1	1
ANFNNFTTPLR	Phospho (STY)	1373.61	0.612915	1251	YLR102CAPC9SGDID:S000004092,ChrXIIfrom343767-342970,GenomeRelease64-2-1,reversecomplement,VerifiedORF,"SubunitoftheAnaphase-PromotingComplex/Cyclosome(APC/C);APC/Cisaubiquitin-proteinligaserequiredfordegradationofanaphaseinhibitors,includingmitoticcyclins,duringthemetaphase/anaphasetransition"	yes	yes	0	0	0	1	0	By matching	By matching	By matching	By matching	By matching	By matching	By matching	By matching	By matching	By matching	By matching		By MS/MS	By matching	By matching	By matching	By matching	By matching	By matching	By matching	By matching	By matching	By matching	By matching	By MS/MS	By matching	By matching	By matching	By MS/MS	By MS/MS	1	1	1	1	1	1	1
ANGTTVLVGMPAGAK	Unmodified	1385.73	0.733685	1683	YOL086CADH1SGDID:S000005446,ChrXVfrom160594-159548,GenomeRelease64-2-1,reversecomplement,VerifiedORF,"Alcoholdehydrogenase;fermentativeisozymeactiveashomo-orheterotetramers;requiredforthereductionofacetaldehydetoethanol,thelaststepintheglycolyticpathway;ADH1hasaparalog,ADH5,thatarosefromthewholegenomeduplication"	yes	yes	0	0	0	0	0	By matching			By matching	By matching				By matching	By matching	By matching	By matching	By matching	By MS/MS	By matching	By matching	By matching	By matching	By matching					By matching	By matching	By matching	By matching	By MS/MS	By MS/MS	By matching	1			1	1
ANIQLDFPELKPYK	Unmodified	1674.9	0.898108	1903	YPL231WFAS2SGDID:S000006152,ChrXVIfrom108652-114315,GenomeRelease64-2-1,VerifiedORF,"Alphasubunitoffattyacidsynthetase;complexcatalyzesthesynthesisoflong-chainsaturatedfattyacids;containstheacyl-carrierproteindomainandbeta-ketoacylreductase,beta-ketoacylsynthaseandself-pantetheinylationactivities"	yes	yes	0	0	0	0	1														By matching			By MS/MS											By matching	By matching
ANKKSSETSPDSTPAPSAPASTNAPTNNK	2 Phospho (STY)	3029.3	0.301633	756	YGR054WYGR054WSGDID:S000003286,ChrVIIfrom596693-598621,GenomeRelease64-2-1,VerifiedORF,"Eukaryoticinitiationfactor(eIF)2A;associatesspecificallywithboth40Ssubunitsand80Sribosomes,andinteractsgeneticallywithbotheIF5bandeIF4E;homologoustomammalianeIF2A"	yes	yes	0	0	0	2	2	By matching	By matching	By matching	By matching	By MS/MS	By matching	By MS/MS	By matching	By matching	By matching	By matching	By matching	By matching	By matching	By matching	By matching	By matching	By matching	By matching	By matching	By matching	By matching	By matching	By matching	By matching	By matching	By matching	By matching	By matching	By matching	1	1	1	1	1	1	1
ANKPPESPPQSK	Phospho (STY)	1358.62	0.623145	519	YDR458CHEH2SGDID:S000002866,ChrIVfrom1382046-1380055,GenomeRelease64-2-1,reversecomplement,VerifiedORF,"Innernuclearmembrane(INM)protein;containshelix-extension-helix(HEH)motif,nuclearlocalizationsignalsequence;targetingtotheINMrequirestheSrp1p-Kap95pkaryopherinsandtheRancycle;HEH2hasaparalog,SRC1,thatarosefromthewholegenomeduplication"	yes	yes	0	0	0	1	1	By MS/MS	By MS/MS	By MS/MS	By MS/MS	By MS/MS	By MS/MS	By MS/MS	By MS/MS	By MS/MS	By MS/MS	By MS/MS	By MS/MS	By MS/MS	By MS/MS	By matching	By MS/MS	By MS/MS	By MS/MS	By MS/MS	By MS/MS	By MS/MS	By MS/MS	By MS/MS	By MS/MS	By MS/MS	By MS/MS	By MS/MS	By MS/MS	By MS/MS	By MS/MS	2	2	2	2	2	2	2
ANLDKPITEGIASPTSPK	2 Phospho (STY)	1997.91	0.911204	1016	YJL095WBCK1SGDID:S000003631,ChrXfrom247255-251691,GenomeRelease64-2-1,VerifiedORF,"MAPKKKactingintheproteinkinaseCsignalingpathway;thekinaseCsignalingpathwaycontrolscellintegrity;uponactivationbyPkc1pphosphorylatesdownstreamkinasesMkk1pandMkk2p;MAPKKKisanacronymformitogen-activatedprotein(MAP)kinasekinasekinase"	yes	yes	0	0	0	2	1	By MS/MS	By matching	By matching	By matching	By MS/MS	By MS/MS	By matching	By MS/MS	By matching	By MS/MS	By matching	By MS/MS	By matching	By matching	By MS/MS	By MS/MS	By matching	By MS/MS	By MS/MS	By matching	By matching	By matching	By matching	By matching	By MS/MS	By matching	By MS/MS	By matching	By MS/MS	By MS/MS	2	2	2	2	2	2	2
ANLDQNLNSPDNNR	Unmodified	1583.73	0.728811	360	YDR028CREG1SGDID:S000002435,ChrIVfrom500879-497835,GenomeRelease64-2-1,reversecomplement,VerifiedORF,"Regulatorysubunitoftype1proteinphosphataseGlc7p;involvedinnegativeregulationofglucose-repressiblegenes;involvedinregulationofthenucleocytoplasmicshuttlingofHxk2p;REG1hasaparalog,REG2,thatarosefromthewholegenomeduplication"	yes	yes	0	0	0	0	0	By matching	By matching	By MS/MS	By matching	By matching	By matching	By matching	By matching	By MS/MS	By matching	By matching	By matching	By matching	By matching	By matching	By matching	By MS/MS	By matching	By matching	By matching	By matching	By matching	By matching	By matching	By matching	By matching	By matching	By matching	By matching	By matching	1	1	1	1	1	1	1
ANLDQNLNSPDNNRFPSSTSSSNR	Phospho (STY)	2714.17	0.168178	360	YDR028CREG1SGDID:S000002435,ChrIVfrom500879-497835,GenomeRelease64-2-1,reversecomplement,VerifiedORF,"Regulatorysubunitoftype1proteinphosphataseGlc7p;involvedinnegativeregulationofglucose-repressiblegenes;involvedinregulationofthenucleocytoplasmicshuttlingofHxk2p;REG1hasaparalog,REG2,thatarosefromthewholegenomeduplication"	yes	yes	0	0	0	1	1	By MS/MS	By MS/MS	By MS/MS	By matching	By MS/MS	By MS/MS		By MS/MS	By MS/MS	By MS/MS		By matching	By MS/MS	By MS/MS	By matching		By matching	By MS/MS	By matching	By MS/MS	By MS/MS		By matching	By MS/MS	By matching	By MS/MS	By MS/MS	By matching	By MS/MS		1	1	1	1	1	1
ANMDNESLSPTPISEK	Phospho (STY)	1811.76	0.76486	1679	YOL075CYOL075CSGDID:S000005435,ChrXVfrom193542-189658,GenomeRelease64-2-1,reversecomplement,VerifiedORF,"PutativeABCtransporter"	yes	yes	0	0	0	1	0	By MS/MS	By MS/MS	By matching	By MS/MS	By MS/MS	By MS/MS		By MS/MS	By matching	By matching	By matching	By matching	By MS/MS	By MS/MS	By matching	By MS/MS	By matching		By matching	By matching	By matching	By matching	By matching	By matching	By MS/MS	By matching	By MS/MS	By matching	By matching		1	1	1	1	1	1
ANMFDALMNNDGDSD	Oxidation (M);Phospho (STY)	1724.57	0.569531	691	YGL049CTIF4632SGDID:S000003017,ChrVIIfrom409604-406860,GenomeRelease64-2-1,reversecomplement,VerifiedORF,"TranslationinitiationfactoreIF4G;subunitofthemRNAcap-bindingproteincomplex(eIF4F)thatalsocontainseIF4E(Cdc33p);associateswiththepoly(A)-bindingproteinPab1p,alsointeractswitheIF4A(Tif1p);TIF4632hasaparalog,TIF4631,thatarosefromthewholegenomeduplication"	yes	yes	0	0	1	1	0	By MS/MS	By MS/MS	By MS/MS	By MS/MS	By MS/MS	By MS/MS	By MS/MS	By MS/MS	By MS/MS	By MS/MS	By MS/MS	By MS/MS	By MS/MS	By MS/MS	By MS/MS	By MS/MS	By MS/MS	By MS/MS	By MS/MS	By MS/MS	By MS/MS	By MS/MS	By MS/MS	By MS/MS	By MS/MS	By MS/MS	By MS/MS	By MS/MS	By MS/MS	By MS/MS	2	2	2	2	2	2	2
ANMFDALMNNDGDSD	Phospho (STY)	1708.57	0.574616	691	YGL049CTIF4632SGDID:S000003017,ChrVIIfrom409604-406860,GenomeRelease64-2-1,reversecomplement,VerifiedORF,"TranslationinitiationfactoreIF4G;subunitofthemRNAcap-bindingproteincomplex(eIF4F)thatalsocontainseIF4E(Cdc33p);associateswiththepoly(A)-bindingproteinPab1p,alsointeractswitheIF4A(Tif1p);TIF4632hasaparalog,TIF4631,thatarosefromthewholegenomeduplication"	yes	yes	0	0	0	1	0	By MS/MS	By MS/MS	By MS/MS	By MS/MS	By MS/MS	By MS/MS	By MS/MS	By MS/MS	By MS/MS	By MS/MS	By MS/MS	By MS/MS	By MS/MS	By MS/MS	By MS/MS	By MS/MS	By MS/MS	By MS/MS	By MS/MS	By MS/MS	By MS/MS	By MS/MS	By MS/MS	By MS/MS	By MS/MS	By MS/MS	By MS/MS	By MS/MS	By MS/MS	By MS/MS	1	1	1	2	1	2	2
ANMFDALMNNDGDSD	Unmodified	1628.61	0.608286	691	YGL049CTIF4632SGDID:S000003017,ChrVIIfrom409604-406860,GenomeRelease64-2-1,reversecomplement,VerifiedORF,"TranslationinitiationfactoreIF4G;subunitofthemRNAcap-bindingproteincomplex(eIF4F)thatalsocontainseIF4E(Cdc33p);associateswiththepoly(A)-bindingproteinPab1p,alsointeractswitheIF4A(Tif1p);TIF4632hasaparalog,TIF4631,thatarosefromthewholegenomeduplication"	yes	yes	0	0	0	0	0	By matching	By matching	By MS/MS	By matching	By matching	By matching	By MS/MS	By matching	By matching	By matching	By MS/MS	By matching	By matching	By MS/MS	By matching	By matching	By MS/MS	By matching	By matching	By matching	By matching	By matching	By matching	By matching	By matching	By matching	By matching		By matching	By matching	1	1	1	1	1	1	1
ANMFDALMNNDGDSD	2 Oxidation (M);Phospho (STY)	1740.56	0.564446	691	YGL049CTIF4632SGDID:S000003017,ChrVIIfrom409604-406860,GenomeRelease64-2-1,reversecomplement,VerifiedORF,"TranslationinitiationfactoreIF4G;subunitofthemRNAcap-bindingproteincomplex(eIF4F)thatalsocontainseIF4E(Cdc33p);associateswiththepoly(A)-bindingproteinPab1p,alsointeractswitheIF4A(Tif1p);TIF4632hasaparalog,TIF4631,thatarosefromthewholegenomeduplication"	yes	yes	0	0	2	1	0					By MS/MS	By matching	By MS/MS	By MS/MS	By MS/MS	By MS/MS	By MS/MS	By MS/MS	By MS/MS	By matching	By MS/MS	By MS/MS	By matching	By MS/MS	By MS/MS	By MS/MS	By MS/MS	By MS/MS	By MS/MS	By MS/MS	By matching		By MS/MS	By MS/MS	By MS/MS						1	1	1
ANMLAQGSPAASK	Phospho (STY)	1324.58	0.584651	529	YDR477WSNF1SGDID:S000002885,ChrIVfrom1412373-1414274,GenomeRelease64-2-1,VerifiedORF,"AMP-activatedserine/threonineproteinkinase;foundinacomplexcontainingSnf4pandmembersoftheSip1p/Sip2p/Gal83pfamily;requiredfortranscriptionofglucose-repressedgenes,thermotolerance,sporulation,andperoxisomebiogenesis;involvedinregulationofthenucleocytoplasmicshuttlingofHxk2p;regulatesfilamentousgrowthinresponsetost…	yes	yes	0	0	0	1	0	By MS/MS	By MS/MS	By MS/MS	By MS/MS	By MS/MS	By MS/MS	By MS/MS	By MS/MS	By MS/MS	By MS/MS	By MS/MS	By MS/MS	By MS/MS	By MS/MS	By MS/MS	By MS/MS	By MS/MS	By MS/MS	By MS/MS	By MS/MS	By MS/MS	By MS/MS	By MS/MS	By MS/MS	By MS/MS	By MS/MS	By MS/MS	By MS/MS	By MS/MS	By MS/MS	1	1	1	1	1	1	1
ANNDGVAVFDEECSFK	Unmodified	1800.76	0.762478	1390	YML072CTCB3SGDID:S000004537,ChrXIIIfrom129367-124730,GenomeRelease64-2-1,reversecomplement,VerifiedORF,"CorticalERproteininvolvedinER-plasmamembranetethering;oneof6proteins(Ist2p,Scs2p,Scs22p,Tcb1p,Tcb2p,Tcb3p)thatconnectERtotheplasmamembrane(PM)andregulatePMphosphatidylinositol-4-phosphate(PI4P)levelsbycontrollingaccessofSac1pphosphatasetoitssubstratePI4PinthePM;localizedtothebudviaspecificmRNAt…	yes	yes	0	0	0	0	0	By MS/MS	By matching	By matching	By matching	By matching	By matching	By matching	By MS/MS	By matching	By matching	By matching	By matching		By matching	By matching	By MS/MS	By matching	By matching	By matching	By matching	By matching	By matching	By matching	By MS/MS	By matching	By matching	By matching	By matching	By matching	By matching	1	1	2	2	2	1	2
ANNLNAYMDANR	Unmodified	1365.61	0.609547	1786	YOR260WGCD1SGDID:S000005786,ChrXVfrom813984-815720,GenomeRelease64-2-1,VerifiedORF,"GammasubunitofthetranslationinitiationfactoreIF2B;theguanine-nucleotideexchangefactorforeIF2;activitysubsequentlyregulatedbyphosphorylatedeIF2;firstidentifiedasanegativeregulatorofGCN4expression"	yes	yes	0	0	0	0	0	By MS/MS			By matching	By matching	By matching		By matching		By matching			By matching	By matching								By matching			By matching	By matching	By MS/MS	By MS/MS	By matching	By MS/MS	1			1	1	1
ANNSPSKNEEEEKNEK	Phospho (STY)	1925.8	0.800394	495	YDR390CUBA2SGDID:S000002798,ChrIVfrom1256847-1254937,GenomeRelease64-2-1,reversecomplement,VerifiedORF,"SubunitofheterodimericnuclearSUMOactivatingenzymeE1withAos1p;activatesSmt3p(SUMO)beforeitsconjugationtoproteins(sumoylation),whichmayplayaroleinproteintargeting;essentialforviability;"	yes	yes	0	0	0	1	2					By MS/MS	By matching		By MS/MS		By MS/MS						By matching		By matching			By matching		By matching				By MS/MS	By MS/MS							1	1
ANRFPEEEVQRNTDLNK	Phospho (STY);2 Deamidation (NQ)	2140.94	0.942641	582	YER054CGIP2SGDID:S000000856,ChrVfrom263698-262052,GenomeRelease64-2-1,reversecomplement,VerifiedORF,"PutativeregulatorysubunitofproteinphosphataseGlc7p;involvedinglycogenmetabolism;containsaconservedmotif(GVNKmotif)thatisalsofoundinGac1p,Pig1p,andPig2p;GIP2hasaparalog,PIG2,thatarosefromthewholegenomeduplication"	yes	yes	0	2	0	1	2																			By MS/MS						By MS/MS
ANSDEPSDAEKKPVSK	2 Phospho (STY)	1860.75	0.754369	1699	YOL138CRTC1SGDID:S000005498,ChrXVfrom65350-61325,GenomeRelease64-2-1,reversecomplement,VerifiedORF,"SubunitoftheSEA(Seh1-associated)complex;SEAisacoatomer-relatedcomplexthatassociatesdynamicallywiththevacuole;nullmutationsuppressescdc13-1temperaturesensitivity;hasN-terminalWD-40repeatsandaC-terminalRINGmotif"	yes	yes	0	0	0	2	2	By matching	By matching	By matching	By matching	By MS/MS	By matching	By matching	By matching	By matching	By matching	By matching	By matching	By matching	By matching	By matching	By matching	By matching	By matching	By matching	By matching	By matching	By matching	By matching	By matching	By matching	By matching	By matching	By matching	By matching	By matching	1	1	1	1	1	1	1
ANSFTQLAQNQQFPGSGK	Phospho (STY)	2001.89	0.894569	1531	YNL049CSFB2SGDID:S000004994,ChrXIVfrom537911-535281,GenomeRelease64-2-1,reversecomplement,VerifiedORF,"ComponentoftheSec23p-Sfb2pheterodimeroftheCOPIIvesiclecoat;requiredforcargoselectionduringvesicleformationinERtoGolgitransport;homologoustoSfb3p;SFB2hasaparalog,SEC24,thatarosefromthewholegenomeduplication"	yes	yes	0	0	0	1	0	By MS/MS	By MS/MS	By MS/MS	By MS/MS	By MS/MS	By MS/MS	By MS/MS	By MS/MS	By MS/MS	By MS/MS	By MS/MS	By MS/MS	By MS/MS	By MS/MS	By MS/MS	By MS/MS	By MS/MS	By MS/MS	By MS/MS	By MS/MS	By MS/MS	By MS/MS	By MS/MS	By MS/MS	By MS/MS	By MS/MS	By MS/MS	By MS/MS	By MS/MS	By MS/MS	1	1	1	1	1	1	1
ANSIPSVIGAQEPPQEASPAEEATK	Phospho (STY)	2600.2	0.200707	156	YBR112CCYC8SGDID:S000000316,ChrIIfrom465770-462870,GenomeRelease64-2-1,reversecomplement,VerifiedORF,"Generaltranscriptionalco-repressor;actstogetherwithTup1p;alsoactsaspartofatranscriptionalco-activatorcomplexthatrecruitstheSWI/SNFandSAGAcomplexestopromoters;canformtheprion[OCT+]"	yes	yes	0	0	0	1	0	By matching	By MS/MS	By matching	By MS/MS	By MS/MS	By matching	By MS/MS	By matching	By MS/MS	By MS/MS	By MS/MS	By MS/MS	By MS/MS	By matching	By matching	By matching	By matching	By MS/MS	By MS/MS	By MS/MS	By MS/MS	By matching	By matching	By MS/MS	By MS/MS	By matching	By MS/MS	By matching	By matching	By MS/MS	2	2	2	1	2	1	2
ANSITVK	Phospho (STY)	811.384	0.384084	1287	YLR219WMSC3SGDID:S000004209,ChrXIIfrom574151-576337,GenomeRelease64-2-1,VerifiedORF,"Proteinofunknownfunction;greenfluorescentprotein(GFP)-fusionproteinlocalizestothecellperiphery;msc3mutantsaredefectiveindirectingmeioticrecombinationeventstohomologouschromatids;potentialCdc28psubstrate;proteinabundanceincreasesinresponsetoDNAreplicationstress"	yes	yes	0	0	0	1	0	By MS/MS	By MS/MS	By matching	By MS/MS	By MS/MS	By matching	By MS/MS	By MS/MS	By matching	By MS/MS	By MS/MS	By MS/MS	By matching		By matching	By matching	By matching	By MS/MS	By MS/MS	By MS/MS	By MS/MS	By MS/MS	By MS/MS	By MS/MS	By MS/MS	By MS/MS	By MS/MS	By MS/MS	By MS/MS	By matching	1	1	1	1	1	1	1
ANSNEDGESVSSIQESPK	2 Phospho (STY)	2036.76	0.761305	96	YBL047CEDE1SGDID:S000000143,ChrIIfrom132040-127895,GenomeRelease64-2-1,reversecomplement,VerifiedORF,"Scaffoldproteininvolvedintheformationofearlyendocyticsites;putativeregulatorofcytokinesis;homo-oligomerizationisrequiredforlocalizationtoandorganizationofendocyticsites;hasanetworkofinteractionswithotherendocyticproteins;bindsmembranesinaubiquitin-dependentmanner;mayalsobindubiquitinatedmembrane-…	yes	yes	0	0	0	2	0	By matching	By matching	By matching	By matching	By matching	By matching	By matching	By matching	By matching	By matching	By matching	By matching	By matching	By matching	By matching	By MS/MS	By MS/MS	By matching	By matching	By matching	By matching	By matching	By matching	By matching	By matching	By matching	By matching	By MS/MS	By matching	By matching	2	2	2	2	2	2	2
ANSNEDGESVSSIQESPKISAQPK	3 Phospho (STY)	2741.09	0.0871455	96	YBL047CEDE1SGDID:S000000143,ChrIIfrom132040-127895,GenomeRelease64-2-1,reversecomplement,VerifiedORF,"Scaffoldproteininvolvedintheformationofearlyendocyticsites;putativeregulatorofcytokinesis;homo-oligomerizationisrequiredforlocalizationtoandorganizationofendocyticsites;hasanetworkofinteractionswithotherendocyticproteins;bindsmembranesinaubiquitin-dependentmanner;mayalsobindubiquitinatedmembrane-…	yes	yes	0	0	0	3	1	By MS/MS	By matching	By MS/MS	By MS/MS	By MS/MS	By MS/MS	By MS/MS	By MS/MS	By MS/MS	By MS/MS	By MS/MS	By MS/MS	By MS/MS	By MS/MS	By MS/MS	By MS/MS	By MS/MS	By MS/MS	By MS/MS	By MS/MS	By MS/MS	By MS/MS	By MS/MS	By MS/MS	By MS/MS	By MS/MS	By matching	By matching	By MS/MS	By MS/MS	1	1	1	1	1	1	1
ANSNEDGESVSSIQESPKISAQPK	Phospho (STY)	2581.15	0.154485	96	YBL047CEDE1SGDID:S000000143,ChrIIfrom132040-127895,GenomeRelease64-2-1,reversecomplement,VerifiedORF,"Scaffoldproteininvolvedintheformationofearlyendocyticsites;putativeregulatorofcytokinesis;homo-oligomerizationisrequiredforlocalizationtoandorganizationofendocyticsites;hasanetworkofinteractionswithotherendocyticproteins;bindsmembranesinaubiquitin-dependentmanner;mayalsobindubiquitinatedmembrane-…	yes	yes	0	0	0	1	1	By MS/MS	By MS/MS		By MS/MS		By MS/MS	By MS/MS	By MS/MS	By MS/MS	By MS/MS	By MS/MS	By MS/MS	By MS/MS	By MS/MS		By MS/MS	By MS/MS	By MS/MS	By MS/MS	By MS/MS	By MS/MS	By MS/MS	By MS/MS	By MS/MS	By MS/MS	By MS/MS	By MS/MS	By MS/MS	By MS/MS	By MS/MS	1	1		1		1	1
ANSNEDGESVSSIQESPKISAQPK	4 Phospho (STY)	2821.05	0.0534759	96	YBL047CEDE1SGDID:S000000143,ChrIIfrom132040-127895,GenomeRelease64-2-1,reversecomplement,VerifiedORF,"Scaffoldproteininvolvedintheformationofearlyendocyticsites;putativeregulatorofcytokinesis;homo-oligomerizationisrequiredforlocalizationtoandorganizationofendocyticsites;hasanetworkofinteractionswithotherendocyticproteins;bindsmembranesinaubiquitin-dependentmanner;mayalsobindubiquitinatedmembrane-…	yes	yes	0	0	0	4	1				By matching	By matching	By matching	By matching	By matching	By MS/MS	By matching	By matching	By MS/MS	By matching	By matching	By matching	By matching	By matching	By matching	By MS/MS	By matching	By matching	By matching	By matching		By matching	By matching	By matching	By matching	By matching	By matching				1	1	1	1
ANSPKKPSDGTGVSASDTPK	Phospho (STY)	2022.93	0.925929	1416	YMR005WTAF4SGDID:S000004607,ChrXIIIfrom276045-277211,GenomeRelease64-2-1,VerifiedORF,"TFIIDsubunit(48kDa);involvedinRNApolymeraseIItranscriptioninitiation;potentialCdc28psubstrate"	yes	yes	0	0	0	1	2	By matching	By matching	By MS/MS	By matching	By matching	By MS/MS	By MS/MS	By matching	By MS/MS	By matching	By MS/MS	By MS/MS	By matching	By matching	By matching	By MS/MS	By MS/MS	By matching	By MS/MS	By MS/MS	By matching	By MS/MS	By matching	By matching	By matching	By matching	By MS/MS	By MS/MS	By matching	By MS/MS	1	1	1	1	1	1	1
ANSSANLAAK	Phospho (STY)	1025.45	0.454289	1220	YLL048CYBT1SGDID:S000003971,ChrXIIfrom46265-41280,GenomeRelease64-2-1,reversecomplement,VerifiedORF,"TransporteroftheATP-bindingcassette(ABC)family;involvedinbileacidtransport;negativeregulatorofvacuolefusion;regulatesreleaseoflumenalCa2+stores;similartomammalianbiletransporters;YBT1hasaparalog,VMR1,thatarosefromthewholegenomeduplication"	yes	yes	0	0	0	1	0	By MS/MS	By MS/MS	By MS/MS	By MS/MS	By MS/MS	By matching		By MS/MS	By matching	By MS/MS	By matching	By matching	By matching	By MS/MS	By matching	By MS/MS	By matching	By MS/MS	By MS/MS	By matching	By MS/MS	By matching	By MS/MS	By MS/MS	By MS/MS	By MS/MS	By MS/MS	By MS/MS	By MS/MS	By MS/MS	1	1	2	1	1	1
ANSSANLAAKSSTSLSNLPAVK	2 Phospho (STY)	2290.06	0.0607215	1220	YLL048CYBT1SGDID:S000003971,ChrXIIfrom46265-41280,GenomeRelease64-2-1,reversecomplement,VerifiedORF,"TransporteroftheATP-bindingcassette(ABC)family;involvedinbileacidtransport;negativeregulatorofvacuolefusion;regulatesreleaseoflumenalCa2+stores;similartomammalianbiletransporters;YBT1hasaparalog,VMR1,thatarosefromthewholegenomeduplication"	yes	yes	0	0	0	2	1	By MS/MS	By matching	By matching	By MS/MS	By MS/MS	By MS/MS	By MS/MS	By matching	By matching	By MS/MS	By MS/MS	By matching	By MS/MS	By matching	By MS/MS	By matching	By MS/MS	By matching	By MS/MS	By MS/MS	By matching	By MS/MS	By matching	By MS/MS	By matching	By MS/MS		By MS/MS	By matching		1	1	1	1	1	1	1
ANSSPTTNIDHLK	Phospho (STY)	1476.66	0.660987	1637	YNR006WVPS27SGDID:S000005289,ChrXIVfrom636986-638854,GenomeRelease64-2-1,VerifiedORF,"EndosomalproteinthatformsacomplexwithHse1p;requiredforrecyclingGolgiproteins,forminglumenalmembranesandsortingubiquitinatedproteinsdestinedfordegradation;hasUbiquitinInteractionMotifswhichbindubiquitin(Ubi4p)"	yes	yes	0	0	0	1	0	By MS/MS	By MS/MS	By MS/MS	By MS/MS	By MS/MS	By MS/MS	By MS/MS	By MS/MS	By MS/MS	By MS/MS	By MS/MS	By MS/MS	By MS/MS	By MS/MS	By MS/MS	By MS/MS	By MS/MS	By MS/MS	By MS/MS	By MS/MS	By MS/MS	By MS/MS	By MS/MS	By MS/MS	By MS/MS	By MS/MS	By MS/MS	By MS/MS	By MS/MS	By MS/MS	2	2	1	2	2	2	1
ANSSTSSENPSLTPFDIESNNDRK	Phospho (STY)	2689.15	0.150462	694	YGL073WHSF1SGDID:S000003041,ChrVIIfrom368753-371254,GenomeRelease64-2-1,VerifiedORF,"Trimericheatshocktranscriptionfactor;activatesmultiplegenesinresponsetohighlydiversestresses,includinghyperthermia;recognizesvariableheatshockelements(HSEs)consistingofinvertedNGAANrepeats;monitorstranslationalstatusofcellattheribosomethroughanRQC(RibosomalQualityControl)-mediatedtranslation-stresssignal;involved…	yes	yes	0	0	0	1	1	By MS/MS	By MS/MS	By MS/MS	By MS/MS	By MS/MS	By MS/MS	By matching	By matching			By matching	By matching	By MS/MS	By MS/MS	By MS/MS	By MS/MS	By MS/MS	By MS/MS	By matching	By MS/MS		By matching			By MS/MS	By MS/MS	By MS/MS	By MS/MS	By MS/MS	By MS/MS	1	1	1	1	1	1	1
ANSSTTTLDAIKPNSK	2 Phospho (STY)	1806.78	0.78019	892	YHR097CYHR097CSGDID:S000001139,ChrVIIIfrom298360-297385,298609-298485,GenomeRelease64-2-1,reversecomplement,UncharacterizedORF,"Putativeproteinofunknownfunction;greenfluorescentprotein(GFP)-fusionproteinlocalizestothecytoplasmandthenucleus;YHR097Chasaparalog,PAL1,thatarosefromthewholegenomeduplication"	yes	yes	0	0	0	2	1	By matching	By matching	By matching	By matching	By matching	By matching	By MS/MS	By MS/MS	By MS/MS	By MS/MS	By MS/MS	By MS/MS	By matching	By matching	By MS/MS	By MS/MS	By matching	By matching	By MS/MS	By matching	By MS/MS	By MS/MS	By MS/MS	By MS/MS	By MS/MS	By MS/MS	By MS/MS	By MS/MS	By MS/MS	By MS/MS	2	2	2	2	2	2	2
ANSSTTTLDAIKPNSK	Phospho (STY)	1726.81	0.813859	892	YHR097CYHR097CSGDID:S000001139,ChrVIIIfrom298360-297385,298609-298485,GenomeRelease64-2-1,reversecomplement,UncharacterizedORF,"Putativeproteinofunknownfunction;greenfluorescentprotein(GFP)-fusionproteinlocalizestothecytoplasmandthenucleus;YHR097Chasaparalog,PAL1,thatarosefromthewholegenomeduplication"	yes	yes	0	0	0	1	1	By matching	By matching	By matching	By matching	By matching	By matching	By MS/MS	By matching	By MS/MS	By matching	By matching	By MS/MS	By matching	By matching	By matching	By matching	By matching	By matching	By matching	By matching	By matching	By MS/MS	By MS/MS	By MS/MS	By MS/MS	By matching	By MS/MS	By matching	By MS/MS	By matching	2	2	2	2	2	2	2
ANSTTLGGLFR	Phospho (STY)	1215.56	0.564902	847	YHL008CYHL008CSGDID:S000001000,ChrVIIIfrom94510-92627,GenomeRelease64-2-1,reversecomplement,UncharacterizedORF,"Putativeproteinofunknownfunction;maybeinvolvedintheuptakeofchlorideions;doesnotappeartobeinvolvedinmonocarboxylicacidtransport;greenfluorescentprotein(GFP)-fusionproteinlocalizestothevacuole"	yes	yes	0	0	0	1	0	By matching	By MS/MS	By matching	By MS/MS	By MS/MS	By MS/MS	By matching	By MS/MS	By MS/MS	By matching	By matching	By MS/MS	By matching	By MS/MS	By matching	By MS/MS	By matching	By matching	By matching	By matching	By matching	By matching			By MS/MS	By matching	By matching	By matching	By matching	By matching	1	1	1	1	1	1	1
ANTGCLSPGAFLSK	Acetyl (Protein N-term);Phospho (STY)	1543.67	0.674194	294	YDL092WSRP14SGDID:S000002250,ChrIVfrom292781-293221,GenomeRelease64-2-1,VerifiedORF,"Signalrecognitionparticle(SRP)subunit;interactswiththeRNAcomponentofSRPtoformtheAludomain,whichistheregionofSRPresponsibleforarrestofnascentchainelongationduringmembranetargeting;homologofmammalianSRP14"	yes	yes	1	0	0	1	0	By matching	By matching	By matching	By matching	By matching	By matching		By matching	By matching		By matching	By matching		By matching	By matching	By matching	By matching	By matching		By matching	By matching	By matching	By matching	By matching	By MS/MS	By MS/MS	By MS/MS	By MS/MS	By MS/MS	By MS/MS	1	1	1	1	1	1
ANVNFSNVGDNSAFGNGFNSSIR	Deamidation (NQ)	2388.07	0.073065	325	YDL167CNRP1SGDID:S000002326,ChrIVfrom163154-160995,GenomeRelease64-2-1,reversecomplement,VerifiedORF,"PutativeRNAbindingproteinofunknownfunction;localizestostressgranulesinducedbyglucosedeprivation;predictedtobeinvolvedinribosomebiogenesis"	yes	yes	0	1	0	0	0	By matching	By matching	By matching	By matching	By matching	By MS/MS	By matching		By matching		By matching	By matching	By matching	By matching	By matching	By matching	By matching		By matching	By matching	By matching	By matching		By matching	By matching		By matching	By matching	By matching		1	1	1	1	1	1	1
ANYSPDPSAPR	Phospho (STY)	1253.51	0.507781	192	YBR225WYBR225WSGDID:S000000429,ChrIIfrom670627-673329,GenomeRelease64-2-1,UncharacterizedORF,"Putativeproteinofunknownfunction;non-essentialgeneidentifiedinascreenformutantsaffectedinmannosylphophorylationofcellwallcomponents"	yes	yes	0	0	0	1	0	By matching	By matching	By matching	By matching	By matching	By matching	By matching	By matching		By matching	By MS/MS	By matching	By matching	By matching	By matching	By matching	By matching	By matching	By matching	By matching	By matching	By matching	By matching	By matching	By matching	By matching	By matching	By MS/MS	By matching	By matching	1	1	1	1	1	1	1
APADAEKKDEAIPELVEGQTFDADVE	Phospho (STY)	2866.28	0.279745	1846	YPL037CEGD1SGDID:S000005958,ChrXVIfrom481901-481428,GenomeRelease64-2-1,reversecomplement,VerifiedORF,"Subunitbeta1ofthenascentpolypeptide-associatedcomplex(NAC);involvedinproteintargeting,associatedwithcytoplasmicribosomes;enhancesDNAbindingoftheGal4pactivator;homologofhumanBTF3b;EGD1hasaparalog,BTT1,thatarosefromthewholegenomeduplication"	yes	yes	0	0	0	1	2	By matching	By MS/MS	By matching	By MS/MS	By MS/MS	By MS/MS	By matching	By MS/MS	By matching	By MS/MS	By matching	By matching	By matching	By matching	By matching	By MS/MS	By matching	By matching	By matching	By matching	By matching	By matching	By MS/MS	By matching	By MS/MS	By MS/MS	By MS/MS	By MS/MS	By MS/MS	By MS/MS	1	1	1	1	1	1	1
APADAEKKDEAIPELVEGQTFDADVE	Unmodified	2786.31	0.313414	1846	YPL037CEGD1SGDID:S000005958,ChrXVIfrom481901-481428,GenomeRelease64-2-1,reversecomplement,VerifiedORF,"Subunitbeta1ofthenascentpolypeptide-associatedcomplex(NAC);involvedinproteintargeting,associatedwithcytoplasmicribosomes;enhancesDNAbindingoftheGal4pactivator;homologofhumanBTF3b;EGD1hasaparalog,BTT1,thatarosefromthewholegenomeduplication"	yes	yes	0	0	0	0	2	By MS/MS	By MS/MS	By MS/MS	By MS/MS	By MS/MS	By MS/MS	By MS/MS	By MS/MS	By MS/MS	By MS/MS	By MS/MS	By MS/MS	By MS/MS	By MS/MS	By matching	By MS/MS	By MS/MS	By MS/MS	By MS/MS	By MS/MS	By MS/MS	By MS/MS	By MS/MS	By MS/MS	By MS/MS	By MS/MS	By MS/MS	By MS/MS	By MS/MS	By MS/MS	1	1	1	1	1	1	1
APAQETVTTPTSKPAQAR	Phospho (STY)	1932.93	0.93062	846	YHL007CSTE20SGDID:S000000999,ChrVIIIfrom97937-95118,GenomeRelease64-2-1,reversecomplement,VerifiedORF,"Cdc42p-activatedsignaltransducingkinase;involvedinpheromoneresponse,pseudohyphal/invasivegrowth,vacuoleinheritance,down-regulationofsteroluptake;GBBmotifbindsSte4p;memberofthePAK(p21-activatedkinase)family"	yes	yes	0	0	0	1	1	By matching	By matching	By matching	By matching	By matching	By matching	By matching	By MS/MS	By MS/MS	By matching	By matching	By matching	By MS/MS	By MS/MS	By MS/MS	By matching	By MS/MS	By matching	By matching	By matching	By matching	By matching	By matching	By MS/MS	By matching	By MS/MS	By MS/MS	By matching	By matching	By matching	1	1	1	1	1	1	1
APATGTISPDSTK	Phospho (STY)	1324.59	0.591176	1421	YMR021CMAC1SGDID:S000004623,ChrXIIIfrom318418-317165,GenomeRelease64-2-1,reversecomplement,VerifiedORF,"Copper-sensingtranscriptionfactor;involvedinregulationofgenesrequiredforhighaffinitycoppertransport;requiredforregulationofyeastcoppergenesinresponsetoDNA-damagingagents;undergoeschangesinredoxstateinresponsetochanginglevelsofcopperorMMS"	yes	yes	0	0	0	1	0	By matching		By matching		By MS/MS		By matching	By matching	By matching	By matching	By MS/MS	By matching	By matching	By matching	By MS/MS	By matching	By matching		By MS/MS		By MS/MS	By matching	By matching	By MS/MS		By MS/MS	By matching	By MS/MS	By MS/MS		1		1		1		1
APELLLGAR	Unmodified	938.555	0.554916	1847	YPL042CSSN3SGDID:S000005963,ChrXVIfrom474707-473040,GenomeRelease64-2-1,reversecomplement,VerifiedORF,"Cyclin-dependentproteinkinase;componentofRNApolymeraseIIholoenzyme;involvedinphosphorylationoftheRNApolymeraseIIC-terminaldomain;involvedinglucoserepression"	yes	yes	0	0	0	0	0				By matching									By matching	By MS/MS	By matching	By matching	By matching	By matching		By matching				By matching				By MS/MS	By matching	By matching				1
APEQFDEVVAAIGNK	Unmodified	1586.79	0.794037	596	YER091CMET6SGDID:S000000893,ChrVfrom342167-339864,GenomeRelease64-2-1,reversecomplement,VerifiedORF,"Cobalamin-independentmethioninesynthase;involvedinmethioninebiosynthesisandregeneration;requiresaminimumoftwoglutamatesonthemethyltetrahydrofolatesubstrate,similartobacterialmetEhomologs"	yes	yes	0	0	0	0	0	By MS/MS	By matching	By MS/MS	By matching	By matching	By matching	By matching	By matching	By MS/MS	By MS/MS	By matching	By matching	By matching	By MS/MS	By matching	By MS/MS	By MS/MS	By matching	By matching	By matching		By matching	By matching	By MS/MS	By MS/MS	By MS/MS	By MS/MS	By MS/MS	By MS/MS	By MS/MS	1	1	1	1	1	1	1
APESTLKETEPENNNTSK	Unmodified	1987.93	0.933443	262	YCR084CTUP1SGDID:S000000680,ChrIIIfrom262452-260311,GenomeRelease64-2-1,reversecomplement,VerifiedORF,"Generalrepressoroftranscription;formscomplexwithCyc8p,involvedintheestablishmentofrepressivechromatinstructurethroughinteractionswithhistonesH3andH4,appearstoenhanceexpressionofsomegenes"	yes	yes	0	0	0	0	1	By MS/MS	By matching	By matching	By MS/MS	By matching	By MS/MS	By MS/MS	By MS/MS	By MS/MS	By MS/MS	By matching	By matching	By matching	By MS/MS	By MS/MS	By matching	By MS/MS	By MS/MS	By MS/MS	By matching	By MS/MS	By MS/MS	By MS/MS	By MS/MS	By MS/MS	By MS/MS	By MS/MS		By MS/MS	By MS/MS	1	1	1	1	1	1	1
APESTLKETEPENNNTSK	Deamidation (NQ)	1988.92	0.917459	262	YCR084CTUP1SGDID:S000000680,ChrIIIfrom262452-260311,GenomeRelease64-2-1,reversecomplement,VerifiedORF,"Generalrepressoroftranscription;formscomplexwithCyc8p,involvedintheestablishmentofrepressivechromatinstructurethroughinteractionswithhistonesH3andH4,appearstoenhanceexpressionofsomegenes"	yes	yes	0	1	0	0	1	By MS/MS	By matching	By matching	By MS/MS	By MS/MS	By MS/MS	By MS/MS	By MS/MS	By MS/MS	By matching	By matching	By MS/MS	By matching	By matching	By MS/MS	By MS/MS	By matching	By MS/MS	By matching	By matching	By matching	By MS/MS	By matching	By MS/MS	By matching	By MS/MS	By MS/MS	By matching	By matching	By matching	2	2	2	2	2	2	2
APEVEASPVVSK	Phospho (STY)	1291.61	0.606098	486	YDR369CXRS2SGDID:S000002777,ChrIVfrom1217580-1215016,GenomeRelease64-2-1,reversecomplement,VerifiedORF,"ProteinrequiredforDNArepair;componentoftheMre11complex,whichisinvolvedindoublestrandbreaks,meioticrecombination,telomeremaintenance,andcheckpointsignaling"	yes	yes	0	0	0	1	0	By MS/MS	By MS/MS	By MS/MS	By matching	By MS/MS	By MS/MS	By matching	By matching	By matching	By matching	By matching	By matching	By MS/MS	By matching	By matching	By matching	By MS/MS	By MS/MS	By matching	By MS/MS	By matching	By matching	By matching	By MS/MS	By matching	By MS/MS	By MS/MS	By MS/MS	By MS/MS	By MS/MS	1	1	1	1	1	1	1
APGSDDEEGGNLGRPIENPK	Phospho (STY)	2130.92	0.921906	973	YIL147CSLN1SGDID:S000001409,ChrIXfrom73453-69791,GenomeRelease64-2-1,reversecomplement,VerifiedORF,"Transmembranehistidinephosphotransferkinaseandosmosensor;regulatesMAPkinasecascade;transmembraneproteinwithanintracellularkinasedomainthatsignalstoYpd1pandSsk1p,therebyformingaphosphorelaysystemsimilartobacterialtwo-componentregulators"	yes	yes	0	0	0	1	1	By MS/MS	By MS/MS	By MS/MS	By MS/MS	By MS/MS	By MS/MS	By MS/MS	By MS/MS	By MS/MS	By MS/MS	By MS/MS	By MS/MS	By MS/MS	By MS/MS	By MS/MS	By MS/MS	By MS/MS	By MS/MS	By MS/MS	By MS/MS	By MS/MS	By MS/MS	By MS/MS	By MS/MS	By MS/MS	By MS/MS	By MS/MS	By MS/MS	By MS/MS		1	1	1	1	1	1	1
APGSPAPASPTIR	Phospho (STY)	1300.62	0.617666	1435	YMR069WNAT4SGDID:S000004673,ChrXIIIfrom407709-408566,GenomeRelease64-2-1,VerifiedORF,"Nalpha-acetyl-transferase;involvedinacetylationoftheN-terminalresiduesofhistonesH4andH2A"	yes	yes	0	0	0	1	0	By matching	By matching	By matching	By matching	By matching	By matching	By matching	By MS/MS	By matching	By matching	By matching	By matching	By matching	By matching	By matching	By matching	By matching	By matching	By matching	By matching	By MS/MS	By matching	By matching	By matching	By matching	By matching	By matching	By matching	By matching	By matching	1	1	1	1	1	1	1
APIGTVVSPYSK	Phospho (STY)	1297.63	0.631919	175	YBR172CSMY2SGDID:S000000376,ChrIIfrom581372-579150,GenomeRelease64-2-1,reversecomplement,VerifiedORF,"GYFdomainprotein;involvedinCOPIIvesicleformation;interactswiththeSec23p/Sec24psubcomplex;overexpressionsuppressesthetemperaturesensitivityofamyo2mutant;similartoS.pombeMpd2;SMY2hasaparalog,SYH1,thatarosefromthewholegenomeduplication"	yes	yes	0	0	0	1	0	By matching	By matching	By matching	By matching	By matching	By matching	By matching	By matching	By matching	By matching	By matching	By matching	By matching	By matching	By MS/MS	By MS/MS	By matching	By MS/MS	By MS/MS	By matching	By matching	By matching	By matching	By matching	By matching	By matching	By matching	By matching	By matching	By matching	1	1	1	1	1	1	1
APKPPSYPSPVQPPQSPSFNNR	2 Phospho (STY)	2551.13	0.129804	110	YBL085WBOI1SGDID:S000000181,ChrIIfrom63876-66818,GenomeRelease64-2-1,VerifiedORF,"Proteinimplicatedinpolargrowth;functionallyredundantwithBoi2p;interactswithbud-emergenceproteinBem1p;containsanSH3(srchomology3)domainandaPH(pleckstrinhomology)domain;relocalizesfrombudnecktocytoplasmuponDNAreplicationstress;BOI1hasaparalog,BOI2,thatarosefromthewholegenomeduplication"	yes	yes	0	0	0	2	1	By matching	By matching	By MS/MS	By MS/MS	By matching	By MS/MS	By MS/MS	By matching	By matching	By MS/MS		By MS/MS	By matching	By matching	By matching	By matching	By MS/MS	By matching	By matching	By matching		By matching	By matching	By matching	By matching	By MS/MS	By MS/MS	By MS/MS	By matching	By matching	1	1	1	1	1	1	1
APKPPSYPSPVQPPQSPSFNNR	Phospho (STY)	2471.16	0.163474	110	YBL085WBOI1SGDID:S000000181,ChrIIfrom63876-66818,GenomeRelease64-2-1,VerifiedORF,"Proteinimplicatedinpolargrowth;functionallyredundantwithBoi2p;interactswithbud-emergenceproteinBem1p;containsanSH3(srchomology3)domainandaPH(pleckstrinhomology)domain;relocalizesfrombudnecktocytoplasmuponDNAreplicationstress;BOI1hasaparalog,BOI2,thatarosefromthewholegenomeduplication"	yes	yes	0	0	0	1	1			By MS/MS		By matching	By matching	By MS/MS	By matching	By MS/MS		By MS/MS	By matching	By matching		By MS/MS		By MS/MS	By matching	By MS/MS	By matching	By matching	By MS/MS				By matching	By matching	By matching	By matching	By matching			1		1	1	1
APKSPEVIEID	Phospho (STY)	1276.6	0.595199	755	YGR048WUFD1SGDID:S000003280,ChrVIIfrom589826-590911,GenomeRelease64-2-1,VerifiedORF,"Substrate-recruitingcofactoroftheCdc48p-Npl4p-Ufd1psegregase;polyubiquitinbindingproteinthatassistsinthedislocationofmisfolded,ERADsubstratesthataresubsequentlydeliveredtotheproteasomefordegradation;involvedinregulateddestructionofERmembraneproteinssuchasHMG-CoAreductase(Hmg1/2p)andcytoplasmicproteins(Fbp1p);invo…	yes	yes	0	0	0	1	1	By MS/MS	By MS/MS	By MS/MS	By MS/MS	By matching	By matching	By MS/MS	By MS/MS	By MS/MS	By MS/MS	By MS/MS	By MS/MS	By MS/MS	By MS/MS	By MS/MS	By matching	By MS/MS	By MS/MS	By MS/MS	By MS/MS	By MS/MS	By MS/MS	By MS/MS	By MS/MS	By matching	By matching	By MS/MS	By matching	By MS/MS	By matching	1	1	1	1	1	1	1
APLEEIVISNDYLNK	Unmodified	1716.89	0.893416	1813	YOR332WVMA4SGDID:S000005859,ChrXVfrom943656-944357,GenomeRelease64-2-1,VerifiedORF,"SubunitEoftheV1domainofthevacuolarH+-ATPase(V-ATPase);V-ATPaseisanelectrogenicprotonpumpfoundthroughouttheendomembranesystem;V1domainhaseightsubunits;requiredfortheV1domaintoassembleontothevacuolarmembrane;proteinabundanceincreasesinresponsetoDNAreplicationstress"	yes	yes	0	0	0	0	0								By matching		By MS/MS				By matching			By MS/MS		By matching				By matching	By MS/MS	By matching	By matching	By matching	By MS/MS	By MS/MS	By MS/MS
APLLLAK	Unmodified	724.485	0.484711	1177	YKR031CSPO14SGDID:S000001739,ChrXIfrom506395-501344,GenomeRelease64-2-1,reversecomplement,VerifiedORF,"PhospholipaseD;catalyzesthehydrolysisofphosphatidylcholine,producingcholineandphosphatidicacid;involvedinSec14p-independentsecretion;requiredformeiosisandsporeformation;differentlyregulatedinsecretionandmeiosis;participatesintranscriptioninitiationand/orearlyelongationofspecificgenes;interactswi…	yes	yes	0	0	0	0	0				By matching										By MS/MS		By matching		By matching										By matching						1
APMGANAAVDNNAAGGGEFNDPR	Unmodified	2214.97	0.971242	1499	YMR264WCUE1SGDID:S000004877,ChrXIIIfrom795805-796416,GenomeRelease64-2-1,VerifiedORF,"Ubiquitin-bindingprotein;endoplasmicreticulummembraneproteinthatrecruitstheubiquitin-conjugatingenzymeUbc7ptotheERwhereitfunctionsinproteindegradation;containsaCUEdomainthatbindsubiquitintofacilitateintramolecularmonoubiquitination;CUE1hasaparalog,CUE4,thatarosefromthewholegenomeduplication"	yes	yes	0	0	0	0	0	By MS/MS	By MS/MS	By MS/MS	By MS/MS	By MS/MS	By MS/MS	By MS/MS	By MS/MS	By matching	By MS/MS	By MS/MS	By MS/MS	By MS/MS	By MS/MS	By matching	By MS/MS	By matching	By MS/MS	By MS/MS	By MS/MS	By MS/MS	By MS/MS	By matching	By MS/MS	By MS/MS	By matching	By MS/MS	By MS/MS	By matching	By matching	1	1	1	1	1	1	1
APMGANAAVDNNAAGGGEFNDPR	Oxidation (M)	2230.97	0.966157	1499	YMR264WCUE1SGDID:S000004877,ChrXIIIfrom795805-796416,GenomeRelease64-2-1,VerifiedORF,"Ubiquitin-bindingprotein;endoplasmicreticulummembraneproteinthatrecruitstheubiquitin-conjugatingenzymeUbc7ptotheERwhereitfunctionsinproteindegradation;containsaCUEdomainthatbindsubiquitintofacilitateintramolecularmonoubiquitination;CUE1hasaparalog,CUE4,thatarosefromthewholegenomeduplication"	yes	yes	0	0	1	0	0	By matching	By matching	By matching	By matching	By MS/MS	By matching	By matching	By matching	By matching	By matching	By matching	By matching	By matching	By matching	By matching	By matching	By matching	By matching	By matching	By matching	By matching	By MS/MS	By matching	By MS/MS	By matching	By matching	By matching	By matching	By matching	By matching	1	1	1	1	1	1	1
APNTPASGANGDGSMSQTQSGSTVK	2 Phospho (STY);2 Deamidation (NQ)	2510.95	0.950973	4	CON__P15636	yes	yes	0	2	0	2	0															By MS/MS
APPPKEEPAAPTSTATNMFSALMGESDDEE	2 Oxidation (M);Phospho (STY)	3231.31	0.314886	797	YGR162WTIF4631SGDID:S000003394,ChrVIIfrom824059-826917,GenomeRelease64-2-1,VerifiedORF,"TranslationinitiationfactoreIF4G;subunitofthemRNAcap-bindingproteincomplex(eIF4F)thatalsocontainseIF4E(Cdc33p);interactswithPab1pandwitheIF4A(Tif1p);alsohasaroleinbiogenesisofthelargeribosomalsubunit;TIF4631hasaparalog,TIF4632,thatarosefromthewholegenomeduplication"	yes	yes	0	0	2	1	1	By MS/MS	By MS/MS	By MS/MS	By MS/MS	By MS/MS	By MS/MS	By MS/MS	By MS/MS	By MS/MS	By MS/MS	By MS/MS	By MS/MS	By MS/MS	By MS/MS	By MS/MS	By MS/MS	By MS/MS	By MS/MS	By MS/MS	By MS/MS	By MS/MS	By MS/MS	By MS/MS	By MS/MS	By MS/MS	By MS/MS	By MS/MS	By MS/MS	By MS/MS	By MS/MS	1	1	1	1	1	1	1
APPPKEEPAAPTSTATNMFSALMGESDDEE	Oxidation (M);Phospho (STY)	3215.32	0.319971	797	YGR162WTIF4631SGDID:S000003394,ChrVIIfrom824059-826917,GenomeRelease64-2-1,VerifiedORF,"TranslationinitiationfactoreIF4G;subunitofthemRNAcap-bindingproteincomplex(eIF4F)thatalsocontainseIF4E(Cdc33p);interactswithPab1pandwitheIF4A(Tif1p);alsohasaroleinbiogenesisofthelargeribosomalsubunit;TIF4631hasaparalog,TIF4632,thatarosefromthewholegenomeduplication"	yes	yes	0	0	1	1	1	By MS/MS	By MS/MS	By MS/MS	By MS/MS	By MS/MS	By MS/MS	By MS/MS	By MS/MS	By MS/MS	By MS/MS	By MS/MS	By MS/MS	By MS/MS	By MS/MS	By MS/MS	By MS/MS	By MS/MS	By MS/MS	By MS/MS	By MS/MS	By MS/MS	By MS/MS	By MS/MS	By MS/MS	By MS/MS	By MS/MS	By MS/MS	By MS/MS	By MS/MS	By MS/MS	4	4	3	4	4	4	3
APPPKEEPAAPTSTATNMFSALMGESDDEE	Phospho (STY)	3199.33	0.325057	797	YGR162WTIF4631SGDID:S000003394,ChrVIIfrom824059-826917,GenomeRelease64-2-1,VerifiedORF,"TranslationinitiationfactoreIF4G;subunitofthemRNAcap-bindingproteincomplex(eIF4F)thatalsocontainseIF4E(Cdc33p);interactswithPab1pandwitheIF4A(Tif1p);alsohasaroleinbiogenesisofthelargeribosomalsubunit;TIF4631hasaparalog,TIF4632,thatarosefromthewholegenomeduplication"	yes	yes	0	0	0	1	1	By MS/MS	By MS/MS	By MS/MS	By MS/MS	By MS/MS	By MS/MS	By MS/MS	By MS/MS	By MS/MS	By MS/MS	By MS/MS	By MS/MS	By MS/MS	By MS/MS	By MS/MS	By matching	By MS/MS	By MS/MS	By MS/MS	By MS/MS	By MS/MS	By MS/MS	By MS/MS	By MS/MS	By MS/MS	By MS/MS	By MS/MS	By MS/MS	By MS/MS	By MS/MS	2	2	2	2	2	2	2
APQALMLAPTR	Unmodified	1167.64	0.643413	1029	YKR059WTIF1SGDID:S000001767,ChrXIfrom554987-556174,GenomeRelease64-2-1,VerifiedORF,"TranslationinitiationfactoreIF4A;DEA(D/H)-boxRNAhelicasethatcouplesATPaseactivitytoRNAbindingandunwinding;formsadumbbellstructureoftwocompactdomainsconnectedbyalinker;interactswitheIF4G;proteinabundanceincreasesinresponsetoDNAreplicationstress;TIF1hasaparalog,TIF2,thatarosefromthewholegenomeduplication";YJL138CTIF…	yes	no	0	0	0	0	0								By matching		By matching	By matching	By matching		By MS/MS		By matching	By matching											By MS/MS	By MS/MS
APQIIHSSPEFITSTR	Phospho (STY)	1862.89	0.892778	1902	YPL230WUSV1SGDID:S000006151,ChrXVIfrom115312-116487,GenomeRelease64-2-1,VerifiedORF,"PutativetranscriptionfactorcontainingaC2H2zincfinger;mutationaffectstranscriptionalregulationofgenesinvolvedingrowthonnon-fermentablecarbonsources,responsetosaltstressandcellwallbiosynthesis;USV1hasaparalog,RGM1,thatarosefromthewholegenomeduplication"	yes	yes	0	0	0	1	0								By matching		By MS/MS	By MS/MS	By matching											By matching	By matching						By matching
APSAASSVDNSK	Phospho (STY)	1212.5	0.502361	187	YBR212WNGR1SGDID:S000000416,ChrIIfrom647886-649904,GenomeRelease64-2-1,VerifiedORF,"RNAbindingproteinthatnegativelyregulatesgrowthrate;interactswiththe3'UTRofthemitochondrialporin(POR1)mRNAandenhancesitsdegradation;overexpressionimpairsmitochondrialfunction;interactswithDhh1ptomediatePOR1mRNAdecay;expressedinstationaryphase"	yes	yes	0	0	0	1	0		By matching		By matching	By matching		By MS/MS	By matching		By MS/MS								By matching	By matching	By matching	By matching	By matching		By matching		By matching	By MS/MS		By matching			1		1	1		1
APSPTAKLEEALEEAIAK	Phospho (STY)	1946.96	0.960189	1795	YOR281CPLP2SGDID:S000005807,ChrXVfrom847129-846269,GenomeRelease64-2-1,reversecomplement,VerifiedORF,"ProteinthatinteractswiththeCCTcomplextostimulateactinfolding;hassimilaritytophosducins;nullmutantlethalityiscomplementedbymousephosducin-likeproteinMgcPhLP;CCTisshortforchaperonincontainingTCP-1;essentialgene"	yes	yes	0	0	0	1	1	By matching		By matching		By matching	By MS/MS	By matching	By matching	By MS/MS	By MS/MS	By MS/MS	By matching	By matching	By MS/MS	By matching	By MS/MS		By MS/MS	By matching	By matching	By matching	By matching	By MS/MS	By MS/MS	By MS/MS	By matching	By matching	By matching	By MS/MS	By MS/MS	1		1		1	1	1
APSSVSMVSPPPLHK	Phospho (STY)	1612.77	0.768429	334	YDL195WSEC31SGDID:S000002354,ChrIVfrom107208-111029,GenomeRelease64-2-1,VerifiedORF,"ComponentoftheSec13p-Sec31pcomplexoftheCOPIIvesiclecoat;COPIIcoatisrequiredforvesicleformationinERtoGolgitransport;mutanthasincreasedaneuploidytolerance"	yes	yes	0	0	0	1	0	By MS/MS	By MS/MS	By MS/MS	By MS/MS	By MS/MS	By MS/MS	By MS/MS	By MS/MS	By MS/MS	By MS/MS	By MS/MS	By MS/MS	By MS/MS	By MS/MS	By MS/MS	By MS/MS	By MS/MS	By MS/MS	By MS/MS	By MS/MS	By MS/MS	By MS/MS	By MS/MS	By MS/MS	By MS/MS	By MS/MS	By MS/MS	By MS/MS	By MS/MS	By MS/MS	2	2	2	2	2	2	2
APSSVSMVSPPPLHK	Oxidation (M);Phospho (STY)	1628.76	0.763344	334	YDL195WSEC31SGDID:S000002354,ChrIVfrom107208-111029,GenomeRelease64-2-1,VerifiedORF,"ComponentoftheSec13p-Sec31pcomplexoftheCOPIIvesiclecoat;COPIIcoatisrequiredforvesicleformationinERtoGolgitransport;mutanthasincreasedaneuploidytolerance"	yes	yes	0	0	1	1	0	By matching	By matching	By matching	By matching	By matching	By matching	By matching	By matching	By MS/MS	By matching	By matching	By matching	By matching	By matching	By matching	By matching	By matching	By MS/MS	By matching	By matching	By matching	By matching	By MS/MS	By matching	By matching	By matching	By MS/MS	By matching	By matching	By matching	1	1	1	1	1	1	1
APSSVSMVSPPPLHKNSRVPSLVATSESPR	2 Phospho (STY)	3273.56	0.561828	334	YDL195WSEC31SGDID:S000002354,ChrIVfrom107208-111029,GenomeRelease64-2-1,VerifiedORF,"ComponentoftheSec13p-Sec31pcomplexoftheCOPIIvesiclecoat;COPIIcoatisrequiredforvesicleformationinERtoGolgitransport;mutanthasincreasedaneuploidytolerance"	yes	yes	0	0	0	2	2	By matching	By matching		By matching	By matching	By MS/MS		By matching	By matching	By matching		By MS/MS	By matching	By matching	By matching	By matching	By MS/MS	By matching	By matching		By matching		By matching		By matching	By matching		By matching	By matching	By matching	1	1		1	1	1
APSTFENR	Unmodified	920.435	0.435195	1360;1387	YLR441CRPS1ASGDID:S000004433,ChrXIIfrom1018908-1018141,GenomeRelease64-2-1,reversecomplement,VerifiedORF,"Ribosomalprotein10(rp10)ofthesmall(40S)subunit;homologoustomammalianribosomalproteinS3A,nobacterialhomolog;RPS1Ahasaparalog,RPS1B,thatarosefromthewholegenomeduplication";YML063WRPS1BSGDID:S000004528,ChrXIIIfrom146482-147249,GenomeRelease64-2-1,VerifiedORF,"Ribosomalprotein10(rp10)ofthesmall(4…	no	no	0	0	0	0	0	By MS/MS	By MS/MS	By matching	By MS/MS	By MS/MS	By matching	By MS/MS	By MS/MS	By matching	By MS/MS	By MS/MS	By matching	By matching	By MS/MS	By matching	By matching	By MS/MS	By matching	By matching	By matching	By MS/MS	By matching		By MS/MS	By matching	By MS/MS	By MS/MS	By MS/MS	By MS/MS	By MS/MS	1	1	1	1	1	1	1
APTASQLQNPPPPPSTTK	Phospho (STY)	1910.91	0.913907	765	YGR086CPIL1SGDID:S000003318,ChrVIIfrom650617-649598,GenomeRelease64-2-1,reversecomplement,VerifiedORF,"Eisosomecorecomponent;eisosomesarelargeimmobilecellcortexstructuresassociatedwithendocytosis;detectedinphosphorylatedstateinmitochondria;phosphorylatedonThr233uponPkc1phyperactivationinaSlt2pMAPK-dependentfashion;nullmutantshowsactivationofPkc1p/Ypk1pstressresistancepathways;memberofBARdomainfam…	yes	yes	0	0	0	1	0	By matching	By matching	By matching	By matching	By MS/MS	By matching	By MS/MS	By MS/MS	By MS/MS	By MS/MS	By MS/MS	By MS/MS	By matching	By matching	By matching	By matching	By MS/MS	By matching	By MS/MS	By MS/MS	By MS/MS	By MS/MS	By MS/MS	By MS/MS	By matching	By matching	By matching	By MS/MS	By matching	By matching	3	3	2	2	2	2	2
APTASQLQNPPPPPSTTK	Unmodified	1830.95	0.947577	765	YGR086CPIL1SGDID:S000003318,ChrVIIfrom650617-649598,GenomeRelease64-2-1,reversecomplement,VerifiedORF,"Eisosomecorecomponent;eisosomesarelargeimmobilecellcortexstructuresassociatedwithendocytosis;detectedinphosphorylatedstateinmitochondria;phosphorylatedonThr233uponPkc1phyperactivationinaSlt2pMAPK-dependentfashion;nullmutantshowsactivationofPkc1p/Ypk1pstressresistancepathways;memberofBARdomainfam…	yes	yes	0	0	0	0	0	By matching	By matching	By matching	By matching	By matching	By matching	By matching	By matching	By matching	By matching	By matching	By matching	By matching	By matching	By matching	By matching	By matching	By matching	By matching	By matching	By matching	By matching	By matching	By matching	By matching	By matching	By matching	By matching	By MS/MS	By matching	1	1	1	1	1	1	1
APVASPR	Phospho (STY)	776.358	0.358204	362	YDR033WMRH1SGDID:S000002440,ChrIVfrom508147-509109,GenomeRelease64-2-1,VerifiedORF,"Proteinthatlocalizesprimarilytotheplasmamembrane;alsofoundatthenuclearenvelope;long-livedproteinthatisasymmetricallyretainedintheplasmamembraneofmothercells;theauthentic,non-taggedproteinisdetectedinmitochondriainaphosphorylatedstate;nullmutationconferssensitivitytoaceticacid"	yes	yes	0	0	0	1	0	By matching		By matching		By matching						By matching															By MS/MS	By MS/MS	By matching	By matching		1		1		1
APVASPRPAATPNLSK	Phospho (STY)	1655.84	0.83962	362	YDR033WMRH1SGDID:S000002440,ChrIVfrom508147-509109,GenomeRelease64-2-1,VerifiedORF,"Proteinthatlocalizesprimarilytotheplasmamembrane;alsofoundatthenuclearenvelope;long-livedproteinthatisasymmetricallyretainedintheplasmamembraneofmothercells;theauthentic,non-taggedproteinisdetectedinmitochondriainaphosphorylatedstate;nullmutationconferssensitivitytoaceticacid"	yes	yes	0	0	0	1	1	By MS/MS	By MS/MS	By MS/MS	By MS/MS	By MS/MS	By MS/MS	By MS/MS	By MS/MS	By MS/MS	By MS/MS	By MS/MS	By MS/MS	By MS/MS	By MS/MS	By MS/MS	By MS/MS	By MS/MS	By MS/MS	By MS/MS	By MS/MS	By MS/MS	By MS/MS	By MS/MS	By MS/MS	By MS/MS	By MS/MS	By MS/MS	By MS/MS	By MS/MS	By MS/MS	4	4	4	4	4	4	4
APVASPRPAATPNLSK	2 Phospho (STY)	1735.81	0.805951	362	YDR033WMRH1SGDID:S000002440,ChrIVfrom508147-509109,GenomeRelease64-2-1,VerifiedORF,"Proteinthatlocalizesprimarilytotheplasmamembrane;alsofoundatthenuclearenvelope;long-livedproteinthatisasymmetricallyretainedintheplasmamembraneofmothercells;theauthentic,non-taggedproteinisdetectedinmitochondriainaphosphorylatedstate;nullmutationconferssensitivitytoaceticacid"	yes	yes	0	0	0	2	1	By MS/MS	By MS/MS	By MS/MS	By MS/MS	By MS/MS	By MS/MS	By MS/MS	By MS/MS	By MS/MS	By MS/MS	By MS/MS	By MS/MS	By MS/MS	By MS/MS	By MS/MS	By MS/MS	By MS/MS	By MS/MS	By MS/MS	By MS/MS	By MS/MS	By MS/MS	By MS/MS	By MS/MS	By MS/MS	By MS/MS	By MS/MS	By MS/MS	By MS/MS	By MS/MS	2	2	2	2	2	2	2
APVASPRPAATPNLSK	2 Phospho (STY);Deamidation (NQ)	1736.79	0.789966	362	YDR033WMRH1SGDID:S000002440,ChrIVfrom508147-509109,GenomeRelease64-2-1,VerifiedORF,"Proteinthatlocalizesprimarilytotheplasmamembrane;alsofoundatthenuclearenvelope;long-livedproteinthatisasymmetricallyretainedintheplasmamembraneofmothercells;theauthentic,non-taggedproteinisdetectedinmitochondriainaphosphorylatedstate;nullmutationconferssensitivitytoaceticacid"	yes	yes	0	1	0	2	1	By matching	By matching	By matching	By MS/MS	By matching	By MS/MS	By matching	By matching	By MS/MS	By matching	By matching	By matching	By matching	By matching	By matching	By matching	By matching	By matching	By MS/MS	By matching	By matching	By matching	By matching	By MS/MS	By matching	By matching	By matching		By matching		2	2	2	2	2	2	2
APVASPRPAATPNLSKDK	2 Phospho (STY)	1978.93	0.927857	362	YDR033WMRH1SGDID:S000002440,ChrIVfrom508147-509109,GenomeRelease64-2-1,VerifiedORF,"Proteinthatlocalizesprimarilytotheplasmamembrane;alsofoundatthenuclearenvelope;long-livedproteinthatisasymmetricallyretainedintheplasmamembraneofmothercells;theauthentic,non-taggedproteinisdetectedinmitochondriainaphosphorylatedstate;nullmutationconferssensitivitytoaceticacid"	yes	yes	0	0	0	2	2	By matching	By matching	By MS/MS	By MS/MS	By matching	By matching	By MS/MS	By MS/MS	By MS/MS	By MS/MS	By MS/MS	By MS/MS	By MS/MS	By matching	By matching	By matching	By matching	By matching	By matching	By MS/MS	By MS/MS	By MS/MS	By matching	By MS/MS	By matching	By matching	By matching	By matching	By matching	By matching	1	1	1	1	1	1	1
APVASPRPAATPNLSKDK	Phospho (STY)	1898.96	0.961526	362	YDR033WMRH1SGDID:S000002440,ChrIVfrom508147-509109,GenomeRelease64-2-1,VerifiedORF,"Proteinthatlocalizesprimarilytotheplasmamembrane;alsofoundatthenuclearenvelope;long-livedproteinthatisasymmetricallyretainedintheplasmamembraneofmothercells;theauthentic,non-taggedproteinisdetectedinmitochondriainaphosphorylatedstate;nullmutationconferssensitivitytoaceticacid"	yes	yes	0	0	0	1	2	By matching	By matching	By matching	By matching	By MS/MS	By matching	By matching	By MS/MS	By MS/MS	By matching	By matching	By matching	By matching	By matching	By matching	By MS/MS	By matching	By matching	By MS/MS	By MS/MS	By matching	By MS/MS	By matching	By MS/MS	By MS/MS	By matching	By matching	By MS/MS	By MS/MS	By matching	2	2	2	2	2	2	2
APVKSQESINQK	Phospho (STY)	1407.68	0.675909	685	YGL030WRPL30SGDID:S000002998,ChrVIIfrom439091-439093,439324-439638,GenomeRelease64-2-1,VerifiedORF,"Ribosomal60SsubunitproteinL30;involvedinpre-rRNAprocessinginthenucleolus;autoregulatessplicingofitstranscript;homologoustomammalianribosomalproteinL30,nobacterialhomolog"	yes	yes	0	0	0	1	1	By matching	By matching	By matching	By matching	By MS/MS	By MS/MS	By MS/MS	By MS/MS	By MS/MS	By MS/MS	By MS/MS	By MS/MS	By MS/MS	By MS/MS	By matching	By matching	By MS/MS	By matching	By matching	By matching	By matching	By matching	By matching	By MS/MS	By matching	By MS/MS	By MS/MS	By MS/MS	By matching	By MS/MS	2	2	1	2	2	2	2
AQCPIIER	Unmodified	985.501	0.5015	1088	YJR123WRPS5SGDID:S000003884,ChrXfrom651901-652578,GenomeRelease64-2-1,VerifiedORF,"Proteincomponentofthesmall(40S)ribosomalsubunit;leastbasicofnon-acidicribosomalproteins;phosphorylatedinvivo;essentialforviability;homologoustomammalianribosomalproteinS5andbacterialS7"	yes	yes	0	0	0	0	0	By matching	By matching	By matching	By matching	By matching	By matching	By matching	By matching		By matching	By matching		By matching	By MS/MS	By matching	By matching	By matching	By matching	By matching	By matching	By matching	By matching	By matching	By matching	By matching	By matching	By matching	By matching	By matching	By matching	1	1	1	1	1	1	1
AQDEFVMQSINK	Unmodified	1408.67	0.665665	1446	YMR108WILV2SGDID:S000004714,ChrXIIIfrom484084-486147,GenomeRelease64-2-1,VerifiedORF,"Acetolactatesynthase;catalysesthefirstcommonstepinisoleucineandvalinebiosynthesisandisthetargetofseveralclassesofinhibitors,localizestothemitochondria;expressionofthegeneisundergeneralaminoacidcontrol"	yes	yes	0	0	0	0	0	By matching	By matching	By matching	By MS/MS	By matching	By MS/MS	By MS/MS	By matching	By matching	By matching	By matching	By MS/MS	By matching	By matching	By matching	By matching	By matching	By matching	By matching	By matching	By matching	By MS/MS	By matching	By matching	By matching	By matching	By MS/MS	By matching	By matching	By matching	1	1	1	1	1	1	1
AQDNFASSLAAYSVICYLLQVK	2 Phospho (STY);2 Deamidation (NQ)	2622.14	0.136589	1614	YNL267WPIK1SGDID:S000005211,ChrXIVfrom140878-144078,GenomeRelease64-2-1,VerifiedORF,"Phosphatidylinositol4-kinase;catalyzesfirststepinthebiosynthesisofphosphatidylinositol-4,5-biphosphate;maycontrolcytokinesisthroughtheactincytoskeleton;maycontrolnonselectiveautophagyandmitophagythroughtraffickingofAtg9p"	yes	yes	0	2	0	2	0	By matching	By matching						By matching	By matching	By matching		By matching	By matching	By matching	By matching	By matching	By MS/MS	By matching	By matching	By matching	By matching	By matching	By matching	By matching	By matching	By matching	By matching	By matching	By matching	By matching	1	1
AQDVDVSMQD	Phospho (STY)	1186.42	0.421334	1353	YLR421CRPN13SGDID:S000004413,ChrXIIfrom965560-965090,GenomeRelease64-2-1,reversecomplement,VerifiedORF,"Subunitofthe19Sregulatoryparticleofthe26Sproteasomelid;actsasaubiquitinreceptorfortheproteasome;nullmutantsaccumulateubiquitinatedGcn4panddisplaydecreased26Sproteasomestability;proteinabundanceincreasesinresponsetoDNAreplicationstress"	yes	yes	0	0	0	1	0	By matching	By MS/MS	By MS/MS	By matching	By MS/MS	By MS/MS	By MS/MS	By MS/MS	By matching	By MS/MS	By MS/MS	By MS/MS	By MS/MS	By matching	By MS/MS	By MS/MS	By MS/MS	By MS/MS	By MS/MS	By matching	By MS/MS	By MS/MS	By MS/MS	By MS/MS	By MS/MS	By MS/MS	By MS/MS	By MS/MS	By MS/MS	By MS/MS	1	1	1	1	1	1	1
AQFETLTAPLVK	Unmodified	1316.73	0.734002	1061	YJR045CSSC1SGDID:S000003806,ChrXfrom521602-519638,GenomeRelease64-2-1,reversecomplement,VerifiedORF,"Hsp70familyATPase;constituentoftheimportmotorcomponentoftheTranslocaseoftheInnerMitochondrialmembrane(TIM23complex);involvedinproteintranslocationandfolding;subunitofSceIendonuclease;SSC1hasaparalog,ECM10,thatarosefromthewholegenomeduplication"	yes	yes	0	0	0	0	0	By matching			By matching	By matching			By matching		By matching	By matching		By matching	By MS/MS	By matching	By matching	By matching	By matching		By matching				By matching	By matching	By matching		By MS/MS	By MS/MS	By matching	1			1	1
AQGVAVQLK	Unmodified	912.539	0.539266	179	YPL079WRPL21BSGDID:S000006000,ChrXVIfrom406636-406646,407068-407539,GenomeRelease64-2-1,VerifiedORF,"Ribosomal60SsubunitproteinL21B;homologoustomammalianribosomalproteinL21,nobacterialhomolog;RPL21Bhasaparalog,RPL21A,thatarosefromthewholegenomeduplication";YBR191WRPL21ASGDID:S000000395,ChrIIfrom606270-606280,606669-607140,GenomeRelease64-2-1,VerifiedORF,"Ribosomal60SsubunitproteinL21A;homologoust…	yes	no	0	0	0	0	0	By matching	By matching	By matching	By matching	By matching	By matching	By matching	By matching	By matching	By matching	By matching		By matching	By MS/MS	By matching	By matching	By matching	By matching	By matching	By matching		By matching	By matching	By matching	By matching		By matching	By matching	By matching	By matching	1	1	1	1	1	1	1
AQHAVILDQEKYDR	Unmodified	1684.85	0.853283	750	YLR333CRPS25BSGDID:S000004325,ChrXIIfrom795899-795573,GenomeRelease64-2-1,reversecomplement,VerifiedORF,"Proteincomponentofthesmall(40S)ribosomalsubunit;homologoustomammalianribosomalproteinS25,nobacterialhomolog;RPS25Bhasaparalog,RPS25A,thatarosefromthewholegenomeduplication";YGR027CRPS25ASGDID:S000003259,ChrVIIfrom534458-534132,GenomeRelease64-2-1,reversecomplement,VerifiedORF,"Proteincomponent…	yes	no	0	0	0	0	1	By matching	By matching	By matching	By matching	By matching	By matching	By MS/MS		By matching	By matching	By MS/MS	By MS/MS	By matching	By MS/MS	By matching	By matching	By MS/MS	By matching	By matching	By matching	By matching	By matching		By matching	By matching	By matching	By matching	By MS/MS	By MS/MS	By matching	2	1	2	2	2	2	1
AQIPVTTTLQGLGSFDQEDPK	Unmodified	2244.13	0.127392	1446	YMR108WILV2SGDID:S000004714,ChrXIIIfrom484084-486147,GenomeRelease64-2-1,VerifiedORF,"Acetolactatesynthase;catalysesthefirstcommonstepinisoleucineandvalinebiosynthesisandisthetargetofseveralclassesofinhibitors,localizestothemitochondria;expressionofthegeneisundergeneralaminoacidcontrol"	yes	yes	0	0	0	0	0								By matching		By matching				By MS/MS		By matching				By matching			By matching	By matching	By matching	By matching	By matching	By matching	By matching	By matching
AQLPAGSNGLMIDYSHGNSNK	Deamidation (NQ)	2174.01	0.00623095	197	YBR249CARO4SGDID:S000000453,ChrIIfrom717994-716882,GenomeRelease64-2-1,reversecomplement,VerifiedORF,"3-deoxy-D-arabino-heptulosonate-7-phosphate(DAHP)synthase;catalyzesthefirststepinaromaticaminoacidbiosynthesisandisfeedback-inhibitedbytyrosineorhighconcentrationsofphenylalanineortryptophan;relativedistributiontothenucleusincreasesuponDNAreplicationstress"	yes	yes	0	1	0	0	0	By matching	By matching	By matching	By matching	By matching	By matching	By matching	By matching	By matching		By matching	By matching	By matching	By matching	By matching	By matching		By matching	By matching	By matching	By matching	By matching	By matching	By MS/MS	By matching	By matching	By MS/MS	By matching	By matching	By matching	1	1	1	1	1	1	1
AQNDSEEEQVK	Phospho (STY)	1355.52	0.524219	1180	YKR048CNAP1SGDID:S000001756,ChrXIfrom526640-525387,GenomeRelease64-2-1,reversecomplement,VerifiedORF,"Histonechaperone;involvedinhistoneexchangebyremovingandreplacinghistoneH2A-H2Bdimersorhistonevariantdimersfromassemblednucleosomes;involvedinthetransportofH2AandH2Bhistonestothenucleus;requiredfortheregulationofmicrotubuledynamicsduringmitosis;interactswithmitoticcyclinClb2p;controlsbudmorphogene…	yes	yes	0	0	0	1	0	By MS/MS	By matching	By MS/MS	By MS/MS	By matching	By matching	By matching	By matching	By matching	By MS/MS	By MS/MS	By MS/MS	By matching	By matching	By MS/MS	By matching	By MS/MS	By matching	By matching	By matching	By matching	By matching	By matching	By matching	By matching	By matching	By matching	By matching	By matching	By matching	1	1	1	1	1	1	1
AQNINNVNGQTEQTNTSGIK	Deamidation (NQ)	2131.01	0.0141531	1249	YLR096WKIN2SGDID:S000004086,ChrXIIfrom332590-336033,GenomeRelease64-2-1,VerifiedORF,"Serine/threonineproteinkinaseinvolvedinregulationofexocytosis;localizestothecytoplasmicfaceoftheplasmamembrane;KIN2hasaparalog,KIN1,thatarosefromthewholegenomeduplication"	yes	yes	0	1	0	0	0	By matching	By matching	By matching	By matching	By matching	By matching	By matching	By matching	By matching	By matching	By matching	By matching	By matching	By matching	By matching	By matching	By matching	By matching	By matching	By matching	By matching	By matching	By MS/MS	By MS/MS	By matching	By matching	By matching	By matching	By matching	By MS/MS	1	1	1	1	1	1	1
AQPTEVSSILEER	Unmodified	1457.74	0.736187	115	YBL099WATP1SGDID:S000000195,ChrIIfrom37053-38690,GenomeRelease64-2-1,VerifiedORF,"AlphasubunitoftheF1sectorofmitochondrialF1F0ATPsynthase;whichisalarge,evolutionarilyconservedenzymecomplexrequiredforATPsynthesis;F1translationallyregulatesATP6andATP8expressiontoachieveabalancedoutputofATPsynthasegenesencodedinnucleusandmitochondria;phosphorylated;N-terminallypropionylatedinvivo"	yes	yes	0	0	0	0	0	By matching	By matching	By matching	By matching	By matching	By matching		By matching		By matching			By matching	By MS/MS		By matching		By matching		By matching	By matching		By matching	By MS/MS	By matching	By matching	By matching	By MS/MS	By MS/MS	By matching	1	1	1	1	1	1
AQRPITGASLDLIK	Phospho (STY)	1561.82	0.822908	790;686	YGR148CRPL24BSGDID:S000003380,ChrVIIfrom787779-787312,GenomeRelease64-2-1,reversecomplement,VerifiedORF,"Ribosomal60SsubunitproteinL24B;notessentialfortranslationbutmayberequiredfornormaltranslationrate;homologoustomammalianribosomalproteinL24,nobacterialhomolog;RPL24Bhasaparalog,RPL24A,thatarosefromthewholegenomeduplication";YGL031CRPL24ASGDID:S000002999,ChrVIIfrom437934-437467,GenomeRelease64-2…	no	no	0	0	0	1	1	By MS/MS	By MS/MS	By MS/MS	By MS/MS	By MS/MS	By MS/MS	By MS/MS	By MS/MS	By MS/MS	By MS/MS	By MS/MS	By MS/MS	By MS/MS	By MS/MS	By MS/MS	By MS/MS	By MS/MS	By MS/MS	By MS/MS	By MS/MS	By MS/MS	By MS/MS	By MS/MS	By MS/MS	By MS/MS	By MS/MS	By MS/MS	By MS/MS	By MS/MS	By MS/MS	2	2	2	2	2	2	2
AQRPITGASLDLIK	Unmodified	1481.86	0.856577	790;686	YGR148CRPL24BSGDID:S000003380,ChrVIIfrom787779-787312,GenomeRelease64-2-1,reversecomplement,VerifiedORF,"Ribosomal60SsubunitproteinL24B;notessentialfortranslationbutmayberequiredfornormaltranslationrate;homologoustomammalianribosomalproteinL24,nobacterialhomolog;RPL24Bhasaparalog,RPL24A,thatarosefromthewholegenomeduplication";YGL031CRPL24ASGDID:S000002999,ChrVIIfrom437934-437467,GenomeRelease64-2…	no	no	0	0	0	0	1	By matching	By matching	By matching	By matching	By matching		By matching		By matching	By matching	By MS/MS	By matching	By MS/MS	By MS/MS	By matching	By matching	By MS/MS	By matching	By matching	By matching	By matching	By matching	By matching	By matching	By matching	By matching		By MS/MS	By MS/MS	By matching	1	1	1	1	1		1
AQSPIPSNGK	Phospho (STY)	1077.49	0.485589	479	YDR359CEAF1SGDID:S000002767,ChrIVfrom1194884-1191936,GenomeRelease64-2-1,reversecomplement,VerifiedORF,"ComponentoftheNuA4histoneacetyltransferasecomplex;actsasaplatformforassemblyofNuA4subunitsintothenativecomplex;requiredforinitiationofpre-meioticDNAreplication,likelyduetoitsrequirementforexpressionofIME1"	yes	yes	0	0	0	1	0	By matching	By matching	By matching	By matching	By matching		By matching				By matching	By matching		By matching					By matching		By matching	By MS/MS	By MS/MS	By MS/MS	By matching						1	1	1	1	1		1
AQSPIPSNGK	Phospho (STY);Deamidation (NQ)	1078.47	0.469605	479	YDR359CEAF1SGDID:S000002767,ChrIVfrom1194884-1191936,GenomeRelease64-2-1,reversecomplement,VerifiedORF,"ComponentoftheNuA4histoneacetyltransferasecomplex;actsasaplatformforassemblyofNuA4subunitsintothenativecomplex;requiredforinitiationofpre-meioticDNAreplication,likelyduetoitsrequirementforexpressionofIME1"	yes	yes	0	1	0	1	0	By matching	By matching	By matching	By matching	By matching	By matching	By matching	By matching	By matching	By matching	By matching	By matching	By matching	By matching	By matching	By matching	By matching	By matching	By matching	By matching	By matching	By matching	By MS/MS	By matching	By matching	By matching	By matching	By matching	By matching	By matching	1	1	1	1	1	1	1
AQSSPKQDHDEFLK	Phospho (STY)	1708.75	0.74578	731	YGL202WARO8SGDID:S000003170,ChrVIIfrom116059-117561,GenomeRelease64-2-1,VerifiedORF,"AromaticaminotransferaseI;expressionisregulatedbygeneralcontrolofaminoacidbiosynthesis"	yes	yes	0	0	0	1	1	By matching	By matching	By matching	By matching	By matching	By matching		By matching	By matching	By matching		By matching	By matching	By matching		By matching	By matching	By MS/MS	By matching	By matching	By matching	By matching	By matching	By matching	By matching	By matching	By matching	By matching	By matching	By matching	1	1	1	1	1	1
AQSTVLNSNPFYSR	Phospho (STY)	1662.74	0.7403	1552	YNL101WAVT4SGDID:S000005045,ChrXIVfrom434999-437140,GenomeRelease64-2-1,VerifiedORF,"Vacuolartransporter;exportslargeneutralaminoacidsfromthevacuole;memberofafamilyofsevenS.cerevisiaegenes(AVT1-7)relatedtovesicularGABA-glycinetransporters"	yes	yes	0	0	0	1	0	By MS/MS	By MS/MS	By MS/MS	By MS/MS	By MS/MS	By MS/MS	By MS/MS	By MS/MS	By MS/MS	By MS/MS	By MS/MS	By MS/MS	By MS/MS	By MS/MS	By MS/MS	By MS/MS	By MS/MS	By MS/MS	By MS/MS	By MS/MS	By MS/MS	By MS/MS	By MS/MS	By MS/MS	By MS/MS	By MS/MS	By MS/MS	By MS/MS	By MS/MS	By MS/MS	1	1	1	1	1	1	1
AQTLHAVHGVVVR	Phospho (STY)	1465.76	0.755497	383	YDR090CYDR090CSGDID:S000002497,ChrIVfrom625998-625066,GenomeRelease64-2-1,reversecomplement,UncharacterizedORF,"Putativeproteinofunknownfunction"	yes	yes	0	0	0	1	0	By MS/MS	By MS/MS	By MS/MS	By matching	By MS/MS	By MS/MS	By MS/MS	By matching	By MS/MS	By MS/MS	By MS/MS	By MS/MS	By MS/MS	By MS/MS	By MS/MS	By matching	By MS/MS	By MS/MS	By MS/MS	By MS/MS	By MS/MS	By MS/MS	By MS/MS	By MS/MS	By matching	By matching	By MS/MS	By MS/MS	By MS/MS	By MS/MS	1	1	1	1	1	1	1
AQYNEIQGWDHLSLLPTFGAK	Unmodified	2387.19	0.190995	1235	YLR044CPDC1SGDID:S000004034,ChrXIIfrom234081-232390,GenomeRelease64-2-1,reversecomplement,VerifiedORF,"Majorofthreepyruvatedecarboxylaseisozymes;keyenzymeinalcoholicfermentation;decarboxylatespyruvatetoacetaldehyde;involvedinaminoacidcatabolism;subjecttoglucose-,ethanol-,andautoregulation;activatedbyphosphorylationinresponsetoglucoselevels;N-terminallypropionylatedinvivo"	yes	yes	0	0	0	0	0									By matching		By matching	By MS/MS			By matching		By matching		By MS/MS	By matching		By matching							By matching
ARASLDLPGINHAETLLSQR	Phospho (STY)	2241.13	0.126694	385	YDR093WDNF2SGDID:S000002500,ChrIVfrom631282-636120,GenomeRelease64-2-1,VerifiedORF,"Aminophospholipidtranslocase(flippase);type4P-typeATPase;involvedinphospholipidtranslocation,contributingtoendocytosis,proteintransport,andcellularpolarization;localizesprimarilytotheplasmamembrane;localizestotheshmootipwhereithasaredundantroleinthecellularresponsetomatingpheromone;DNF2hasaparalog,DNF1,thatarosefr…	yes	yes	0	0	0	1	1	By matching	By matching	By matching	By matching	By matching	By matching	By matching			By matching	By MS/MS	By matching	By matching	By matching	By MS/MS	By matching	By matching	By matching	By matching	By matching	By matching	By MS/MS	By matching	By matching	By matching	By matching	By MS/MS	By matching	By matching	By matching	1	1	1	1	1	1	1
ARDDADEDEEDPDTR	Unmodified	1747.68	0.676894	161	YBR127CVMA2SGDID:S000000331,ChrIIfrom492822-491269,GenomeRelease64-2-1,reversecomplement,VerifiedORF,"SubunitBofV1peripheralmembranedomainofvacuolarH+-ATPase;anelectrogenicprotonpumpfoundthroughouttheendomembranesystem;containsnucleotidebindingsites;alsodetectedinthecytoplasm;proteinabundanceincreasesinresponsetoDNAreplicationstress"	yes	yes	0	0	0	0	1	By matching	By matching		By matching	By matching	By matching		By matching	By matching	By matching			By matching	By matching		By matching		By matching		By matching	By matching	By matching	By matching	By matching	By matching	By matching	By matching	By MS/MS	By MS/MS	By matching	1	1		1	1	1
ARDDADEDEEDPDTRSSGK	Phospho (STY)	2186.82	0.823708	161	YBR127CVMA2SGDID:S000000331,ChrIIfrom492822-491269,GenomeRelease64-2-1,reversecomplement,VerifiedORF,"SubunitBofV1peripheralmembranedomainofvacuolarH+-ATPase;anelectrogenicprotonpumpfoundthroughouttheendomembranesystem;containsnucleotidebindingsites;alsodetectedinthecytoplasm;proteinabundanceincreasesinresponsetoDNAreplicationstress"	yes	yes	0	0	0	1	2	By MS/MS	By MS/MS	By MS/MS	By MS/MS	By MS/MS	By MS/MS	By MS/MS	By MS/MS	By MS/MS	By MS/MS	By MS/MS	By MS/MS	By MS/MS	By MS/MS	By MS/MS	By MS/MS	By MS/MS	By MS/MS	By MS/MS	By matching	By matching	By MS/MS	By MS/MS	By MS/MS	By MS/MS	By MS/MS	By MS/MS	By MS/MS	By MS/MS	By MS/MS	2	2	2	2	2	2	2
ARESDNEDAKETK	Phospho (STY)	1571.65	0.646459	1195	YKR092CSRP40SGDID:S000001800,ChrXIfrom613885-612665,GenomeRelease64-2-1,reversecomplement,VerifiedORF,"Nucleolarserine-richprotein;roleinpreribosomeassemblyortransport;mayfunctionasachaperoneofsmallnucleolarribonucleoproteinparticles(snoRNPs);immunologicallyandstructurallytoratNopp140"	yes	yes	0	0	0	1	2							By MS/MS																														1
ARESDNEDAKETK	Phospho (STY);Deamidation (NQ)	1572.63	0.630475	1195	YKR092CSRP40SGDID:S000001800,ChrXIfrom613885-612665,GenomeRelease64-2-1,reversecomplement,VerifiedORF,"Nucleolarserine-richprotein;roleinpreribosomeassemblyortransport;mayfunctionasachaperoneofsmallnucleolarribonucleoproteinparticles(snoRNPs);immunologicallyandstructurallytoratNopp140"	yes	yes	0	1	0	1	2												By MS/MS
ARLSMFNQDITEQVPLPK	Oxidation (M);Phospho (STY)	2182.05	0.0493551	993	YJL020CBBC1SGDID:S000003557,ChrXfrom402410-398937,GenomeRelease64-2-1,reversecomplement,VerifiedORF,"Proteinpossiblyinvolvedinassemblyofactinpatches;interactswithanactinassemblyfactorLas17pandwiththeSH3domainsofTypeImyosinsMyo3pandMyo5p;localizedpredominantlytocorticalactinpatches"	yes	yes	0	0	1	1	1	By matching	By matching	By MS/MS	By MS/MS	By matching	By matching	By matching	By MS/MS	By MS/MS	By matching	By matching	By matching	By matching	By matching	By matching	By MS/MS	By matching	By matching	By matching	By MS/MS		By MS/MS	By matching		By MS/MS	By matching	By MS/MS	By MS/MS	By MS/MS	By MS/MS	1	1	1	1	1	1	1
ARLSMFNQDITEQVPLPK	Phospho (STY)	2166.05	0.0544405	993	YJL020CBBC1SGDID:S000003557,ChrXfrom402410-398937,GenomeRelease64-2-1,reversecomplement,VerifiedORF,"Proteinpossiblyinvolvedinassemblyofactinpatches;interactswithanactinassemblyfactorLas17pandwiththeSH3domainsofTypeImyosinsMyo3pandMyo5p;localizedpredominantlytocorticalactinpatches"	yes	yes	0	0	0	1	1	By MS/MS	By MS/MS	By MS/MS	By MS/MS	By MS/MS	By MS/MS	By MS/MS	By MS/MS	By MS/MS	By MS/MS	By MS/MS	By MS/MS	By MS/MS	By MS/MS	By MS/MS	By MS/MS	By MS/MS	By MS/MS	By MS/MS	By MS/MS	By MS/MS	By MS/MS	By MS/MS	By MS/MS	By MS/MS	By MS/MS	By MS/MS	By MS/MS	By MS/MS	By MS/MS	1	1	1	1	1	1	1
ARNGLDYVRTPAAATSPIDIR	2 Phospho (STY);Deamidation (NQ)	2417.11	0.114154	1798	YOR290CSNF2SGDID:S000005816,ChrXVfrom860258-855147,GenomeRelease64-2-1,reversecomplement,VerifiedORF,"CatalyticsubunitoftheSWI/SNFchromatinremodelingcomplex;involvedintranscriptionalregulation;containsDNA-stimulatedATPaseactivity;functionsinterdependentlyintranscriptionalactivationwithSnf5pandSnf6p"	yes	yes	0	1	0	2	2	By matching	By matching	By matching	By matching	By matching	By matching	By MS/MS	By matching	By matching	By matching	By matching	By matching	By matching	By matching	By matching	By matching	By matching	By matching	By matching	By matching	By matching	By matching	By matching	By matching	By matching	By matching	By matching	By matching	By matching	By matching	1	1	1	1	1	1	1
ARPFYLTHLITQSVSPK	Phospho (STY)	2037.04	0.0448621	410	YDR162CNBP2SGDID:S000002569,ChrIVfrom781100-780390,GenomeRelease64-2-1,reversecomplement,VerifiedORF,"ProteininvolvedintheHOG(highosmolarityglycerol)pathway;negativelyregulatesHog1pbyrecruitmentofphosphatasePtc1pthePbs2p-Hog1pcomplex;interactswithBck1panddownregulatesthecellwallintegritypathway;foundinthenucleusandcytoplasm,containsanSH3domainandaPtc1pbindingdomain(PBM)"	yes	yes	0	0	0	1	1	By matching		By MS/MS	By matching		By MS/MS	By MS/MS		By MS/MS		By MS/MS	By MS/MS	By matching	By matching	By matching	By matching	By MS/MS		By MS/MS	By matching		By MS/MS		By matching	By matching		By matching	By matching	By matching		1		1	1		1	1
ARQSLDLER	Phospho (STY)	1166.54	0.544501	138	YBR059CAKL1SGDID:S000000263,ChrIIfrom360187-356861,GenomeRelease64-2-1,reversecomplement,VerifiedORF,"Ser-Thrproteinkinase;member(withArk1pandPrk1p)oftheArkkinasefamily;involvedinendocytosisandactincytoskeletonorganization"	yes	yes	0	0	0	1	1	By MS/MS	By MS/MS	By MS/MS	By MS/MS	By MS/MS	By MS/MS	By MS/MS	By MS/MS	By MS/MS	By MS/MS	By MS/MS	By MS/MS	By MS/MS	By MS/MS	By MS/MS	By MS/MS	By MS/MS	By MS/MS	By MS/MS	By MS/MS	By MS/MS	By MS/MS	By MS/MS	By MS/MS	By MS/MS	By MS/MS	By MS/MS	By MS/MS	By MS/MS	By MS/MS	2	2	2	2	2	2	2
ARSATPTLQDQK	2 Phospho (STY)	1474.62	0.621838	632	YFL007WBLM10SGDID:S000001887,ChrVIfrom123479-129910,GenomeRelease64-2-1,VerifiedORF,"Proteasomeactivator;bindsthecoreproteasome(CP)andstimulatesproteasome-mediatedproteindegradationbyinducinggateopening;requiredforsequesteringCPintoproteasomestoragegranule(PSG)duringquiescentphaseandfornuclearimportofCPinproliferatingcells;requiredforresistancetobleomycin,maybeinvolvedinprotectingagainstoxidative…	yes	yes	0	0	0	2	1	By MS/MS	By MS/MS	By MS/MS	By MS/MS	By MS/MS	By MS/MS	By MS/MS	By MS/MS	By MS/MS	By MS/MS	By MS/MS	By MS/MS	By MS/MS	By MS/MS	By MS/MS	By MS/MS	By MS/MS	By MS/MS	By MS/MS	By MS/MS	By MS/MS	By MS/MS	By MS/MS	By MS/MS	By MS/MS	By MS/MS	By MS/MS	By MS/MS	By MS/MS	By MS/MS	2	2	2	2	2	2	2
ARSLSESIK	Phospho (STY)	1069.52	0.516889	1036	YJL165CHAL5SGDID:S000003701,ChrXfrom109461-106894,GenomeRelease64-2-1,reversecomplement,VerifiedORF,"Putativeproteinkinase;overexpressionincreasessodiumandlithiumtolerance,whereasgenedisruptionincreasescationandlowpHsensitivityandimpairspotassiumuptake,suggestingaroleinregulationofTrk1pand/orTrk2ptransporters;HAL5hasaparalog,KKQ8,thatarosefromthewholegenomeduplication"	yes	yes	0	0	0	1	1	By MS/MS	By matching	By matching	By matching	By matching	By MS/MS	By MS/MS	By MS/MS	By matching	By MS/MS	By matching	By MS/MS	By matching	By matching	By matching	By MS/MS	By MS/MS	By matching	By MS/MS	By matching	By matching	By MS/MS	By matching	By matching	By MS/MS	By matching	By matching	By matching	By matching	By matching	1	1	1	1	1	1	1
ARSLSESIK	2 Phospho (STY)	1149.48	0.48322	1036	YJL165CHAL5SGDID:S000003701,ChrXfrom109461-106894,GenomeRelease64-2-1,reversecomplement,VerifiedORF,"Putativeproteinkinase;overexpressionincreasessodiumandlithiumtolerance,whereasgenedisruptionincreasescationandlowpHsensitivityandimpairspotassiumuptake,suggestingaroleinregulationofTrk1pand/orTrk2ptransporters;HAL5hasaparalog,KKQ8,thatarosefromthewholegenomeduplication"	yes	yes	0	0	0	2	1				By matching	By MS/MS	By matching		By matching		By matching			By matching	By matching	By matching						By matching		By matching	By matching	By matching	By matching	By matching							1	1	1
ARSPLHSNSNNTNNNGANNSNLQTSGMENK	Phospho (STY)	3264.4	0.396357	1540	YNL068CFKH2SGDID:S000005012,ChrXIVfrom498289-495701,GenomeRelease64-2-1,reversecomplement,VerifiedORF,"Forkheadfamilytranscriptionfactor;playsamajorroleintheexpressionofG2/Mphasegenes;positivelyregulatestranscriptionalelongation;facilitatesclusteringandactivationofearly-firingreplicationorigins;negativeroleinchromatinsilencingatHMLandHMR;substrateoftheCdc28p/Clb5pkinase;relocalizestothecytosolinr…	yes	yes	0	0	0	1	1	By matching	By matching	By matching	By MS/MS	By matching	By MS/MS	By matching		By matching	By matching	By MS/MS	By matching	By matching	By matching	By matching	By matching	By MS/MS	By matching	By matching	By matching	By MS/MS	By MS/MS	By matching	By MS/MS	By matching	By matching	By matching	By matching	By matching	By matching	1	1	1	1	1	1	1
ARSPLHSNSNNTNNNGANNSNLQTSGMENK	Phospho (STY);Deamidation (NQ)	3265.38	0.380372	1540	YNL068CFKH2SGDID:S000005012,ChrXIVfrom498289-495701,GenomeRelease64-2-1,reversecomplement,VerifiedORF,"Forkheadfamilytranscriptionfactor;playsamajorroleintheexpressionofG2/Mphasegenes;positivelyregulatestranscriptionalelongation;facilitatesclusteringandactivationofearly-firingreplicationorigins;negativeroleinchromatinsilencingatHMLandHMR;substrateoftheCdc28p/Clb5pkinase;relocalizestothecytosolinr…	yes	yes	0	1	0	1	1	By matching	By matching	By matching	By matching	By matching	By matching	By matching	By matching	By matching	By matching	By matching	By matching	By matching	By matching	By matching	By matching	By MS/MS	By matching	By matching	By matching	By matching	By matching	By matching	By matching	By matching	By matching	By matching	By matching	By matching	By matching	1	1	1	1	1	1	1
ARTLSNPNDFQEPNYLLDPGNHPSDHFR	2 Phospho (STY)	3410.45	0.450697	1027	YJL134WLCB3SGDID:S000003670,ChrXfrom158188-159417,GenomeRelease64-2-1,VerifiedORF,"Long-chainbase-1-phosphatephosphatase;specificfordihydrosphingosine-1-phosphate,regulatesceramideandlong-chainbasephosphateslevels,involvedinincorporationofexogenouslongchainbasesinsphingolipids;LCB3hasaparalog,YSR3,thatarosefromthewholegenomeduplication"	yes	yes	0	0	0	2	1	By matching	By matching	By matching		By matching	By MS/MS			By MS/MS	By matching		By matching	By matching	By matching	By matching	By matching	By matching	By matching	By MS/MS	By matching	By matching	By matching	By matching	By matching	By MS/MS	By MS/MS	By matching	By matching	By matching		1	1	1		1	1
ARTSLDLPGVTNAASLIGTQQNN	Phospho (STY)	2420.17	0.169681	623	YER166WDNF1SGDID:S000000968,ChrVfrom512744-517459,GenomeRelease64-2-1,VerifiedORF,"Aminophospholipidtranslocase(flippase);type4P-typeATPase;involvedinphospholipidtranslocation,contributingtoendocytosis,proteintransport,andcellularpolarization;localizesprimarilytotheplasmamembrane;localizestotheshmootipwhereithasaredundantroleinthecellularresponsetomatingpheromone;DNF1hasaparalog,DNF2,thatarosefro…	yes	yes	0	0	0	1	1	By MS/MS	By MS/MS	By MS/MS	By MS/MS	By MS/MS	By MS/MS	By MS/MS	By MS/MS	By MS/MS	By MS/MS	By MS/MS	By MS/MS	By MS/MS	By MS/MS	By MS/MS	By MS/MS	By MS/MS	By MS/MS	By MS/MS	By MS/MS	By MS/MS	By MS/MS	By MS/MS	By MS/MS	By MS/MS	By MS/MS	By MS/MS	By MS/MS	By MS/MS	By MS/MS	2	2	2	2	2	2	2
ARTSLDLPGVTNAASLIGTQQNN	2 Phospho (STY)	2500.14	0.136012	623	YER166WDNF1SGDID:S000000968,ChrVfrom512744-517459,GenomeRelease64-2-1,VerifiedORF,"Aminophospholipidtranslocase(flippase);type4P-typeATPase;involvedinphospholipidtranslocation,contributingtoendocytosis,proteintransport,andcellularpolarization;localizesprimarilytotheplasmamembrane;localizestotheshmootipwhereithasaredundantroleinthecellularresponsetomatingpheromone;DNF1hasaparalog,DNF2,thatarosefro…	yes	yes	0	0	0	2	1	By matching	By matching	By matching	By matching	By matching	By matching	By matching	By MS/MS	By MS/MS	By matching	By matching	By matching	By matching	By matching	By matching	By matching	By matching	By matching	By matching	By matching	By MS/MS	By MS/MS	By MS/MS	By matching	By matching	By matching	By matching	By MS/MS	By MS/MS	By MS/MS	2	2	2	2	2	2	2
ASANIQDANDKNNSK	Unmodified	1588.74	0.744126	1010	YJL076WNET1SGDID:S000003612,ChrXfrom295245-298814,GenomeRelease64-2-1,VerifiedORF,"CoresubunitoftheRENTcomplex;involvedinnucleolarsilencingandtelophaseexit;stimulatestranscriptionbyRNApolymeraseIandregulatesnucleolarstructure;NET1hasaparalog,TOF2,thatarosefromthewholegenomeduplication"	yes	yes	0	0	0	0	1	By MS/MS	By matching	By MS/MS	By MS/MS	By MS/MS	By matching	By MS/MS	By matching	By MS/MS	By MS/MS	By MS/MS	By MS/MS	By MS/MS	By MS/MS	By MS/MS	By MS/MS	By MS/MS	By MS/MS	By MS/MS	By matching	By MS/MS	By MS/MS	By matching	By MS/MS	By matching	By MS/MS	By matching	By MS/MS	By MS/MS	By matching	1	1	1	1	1	2	1
ASAPGSVILLENLR	Unmodified	1438.81	0.814378	242	YCR012WPGK1SGDID:S000000605,ChrIIIfrom137746-138996,GenomeRelease64-2-1,VerifiedORF,"3-phosphoglyceratekinase;catalyzestransferofhigh-energyphosphorylgroupsfromtheacylphosphateof1,3-bisphosphoglyceratetoADPtoproduceATP;keyenzymeinglycolysisandgluconeogenesis"	yes	yes	0	0	0	0	0	By MS/MS	By MS/MS	By matching	By MS/MS	By MS/MS	By MS/MS	By matching	By MS/MS	By matching	By MS/MS	By MS/MS	By matching	By MS/MS	By MS/MS	By MS/MS	By MS/MS	By MS/MS	By matching	By MS/MS	By MS/MS	By MS/MS	By matching	By MS/MS	By MS/MS	By MS/MS	By MS/MS	By MS/MS	By MS/MS	By MS/MS	By MS/MS	2	1	1	2	1	2	1
ASATNNDVVDDEDDSDSDFEDEFDENETLLDR	2 Phospho (STY)	3795.36	0.362968	1564	YNL131WTOM22SGDID:S000005075,ChrXIVfrom378767-379225,GenomeRelease64-2-1,VerifiedORF,"ComponentoftheTOM(TranslocaseofOuterMembrane)complex;responsibleforinitialimportofmitochondriallydirectedproteins;mediatesinteractionbetweenTOMandTIMcomplexesandactsasareceptorforprecursorproteins"	yes	yes	0	0	0	2	0	By MS/MS	By MS/MS	By MS/MS	By MS/MS	By MS/MS	By MS/MS	By MS/MS	By MS/MS	By MS/MS		By MS/MS	By MS/MS	By MS/MS	By MS/MS	By MS/MS	By MS/MS	By MS/MS	By MS/MS	By MS/MS	By MS/MS	By MS/MS	By MS/MS	By MS/MS	By MS/MS	By MS/MS	By MS/MS	By MS/MS	By MS/MS	By MS/MS	By MS/MS	1	3	3	1	2	1	4
ASDFVSENNR	Unmodified	1137.51	0.505065	721	YGL164CYRB30SGDID:S000003132,ChrVIIfrom193300-191978,GenomeRelease64-2-1,reversecomplement,VerifiedORF,"RanGTP-bindingprotein;inhibitsRanGAP1(Rna1p)-mediatedGTPhydrolysisofRanGTP(Gsp1p);sharessimilaritytoproteinsinotherfungibutnotinhighereukaryotes"	yes	yes	0	0	0	0	0	By matching	By matching		By matching	By matching	By matching		By matching	By matching	By matching	By matching	By matching	By matching	By matching		By MS/MS		By matching	By matching		By matching	By matching	By matching	By MS/MS	By matching	By matching	By matching	By matching		By matching	1	1		1	1	1
ASDMSKSATPSKEINFDDDF	2 Phospho (STY)	2363.89	0.890604	803	YGR180CRNR4SGDID:S000003412,ChrVIIfrom856301-855264,GenomeRelease64-2-1,reversecomplement,VerifiedORF,"Ribonucleotide-diphosphatereductase(RNR)smallsubunit;theRNRcomplexcatalyzestherate-limitingstepindNTPsynthesisandisregulatedbyDNAreplicationandDNAdamagecheckpointpathwaysvialocalizationofthesmallsubunits;relocalizesfromnucleustocytoplasmuponDNAreplicationstress;RNR4hasaparalog,RNR2,thatarosefrom…	yes	yes	0	0	0	2	2	By matching	By matching	By matching	By matching	By matching	By matching	By matching	By matching	By MS/MS	By matching	By matching	By MS/MS	By matching	By matching	By matching	By matching	By matching	By matching	By matching	By matching	By matching	By MS/MS	By matching	By MS/MS	By MS/MS	By matching	By MS/MS	By matching	By matching	By MS/MS	2	1	2	2	2	2	2
ASEALKPDSQK	Phospho (STY)	1252.57	0.570047	636	YFL014WHSP12SGDID:S000001880,ChrVIfrom107256-107585,GenomeRelease64-2-1,VerifiedORF,"Plasmamembraneproteininvolvedinmaintainingmembraneorganization;involvedinmaintainingorganizationduringstressconditions;inducedbyheatshock,oxidativestress,osmostress,stationaryphase,glucosedepletion,oleateandalcohol;proteinabundanceincreasedinresponsetoDNAreplicationstressanddietaryrestriction;regulatedbytheHOGand…	yes	yes	0	0	0	1	1							By MS/MS		By MS/MS		By matching	By MS/MS	By matching		By matching		By matching		By matching			By matching															1
ASEALKPDSQKSYAEQGK	2 Phospho (STY)	2095.89	0.886445	636	YFL014WHSP12SGDID:S000001880,ChrVIfrom107256-107585,GenomeRelease64-2-1,VerifiedORF,"Plasmamembraneproteininvolvedinmaintainingmembraneorganization;involvedinmaintainingorganizationduringstressconditions;inducedbyheatshock,oxidativestress,osmostress,stationaryphase,glucosedepletion,oleateandalcohol;proteinabundanceincreasedinresponsetoDNAreplicationstressanddietaryrestriction;regulatedbytheHOGand…	yes	yes	0	0	0	2	2	By matching	By matching	By matching	By matching	By MS/MS	By matching	By matching	By matching	By matching	By matching	By matching	By matching	By matching	By matching	By matching	By matching	By matching	By matching	By matching	By matching	By matching	By matching	By matching	By matching	By matching	By matching	By matching	By matching	By matching	By matching	1	1	1	1	1	1	1
ASEALKPDSQKSYAEQGK	Phospho (STY)	2015.92	0.920115	636	YFL014WHSP12SGDID:S000001880,ChrVIfrom107256-107585,GenomeRelease64-2-1,VerifiedORF,"Plasmamembraneproteininvolvedinmaintainingmembraneorganization;involvedinmaintainingorganizationduringstressconditions;inducedbyheatshock,oxidativestress,osmostress,stationaryphase,glucosedepletion,oleateandalcohol;proteinabundanceincreasedinresponsetoDNAreplicationstressanddietaryrestriction;regulatedbytheHOGand…	yes	yes	0	0	0	1	2	By matching	By matching	By matching	By matching	By matching	By matching	By matching	By matching	By matching	By MS/MS	By matching	By matching	By matching	By matching	By matching		By matching	By matching	By matching	By matching	By matching				By matching	By matching	By matching	By matching	By matching		1	1	1	1	1	1	1
ASELDESKDSIQDLIVK	Unmodified	1888.96	0.962952	1009	YJL074CSMC3SGDID:S000003610,ChrXfrom302849-299157,GenomeRelease64-2-1,reversecomplement,VerifiedORF,"Subunitofthemultiproteincohesincomplex;requiredforsisterchromatidcohesioninmitoticcells;alsorequired,withRec8p,forcohesionandrecombinationduringmeiosis;phylogeneticallyconservedSMCchromosomalATPasefamilymember"	yes	yes	0	0	0	0	1			By matching				By matching		By matching		By matching	By MS/MS			By matching				By MS/MS			By matching											1				1
ASELSHSLPSPSQIK	Phospho (STY)	1659.79	0.786916	1416	YMR005WTAF4SGDID:S000004607,ChrXIIIfrom276045-277211,GenomeRelease64-2-1,VerifiedORF,"TFIIDsubunit(48kDa);involvedinRNApolymeraseIItranscriptioninitiation;potentialCdc28psubstrate"	yes	yes	0	0	0	1	0	By matching	By MS/MS	By MS/MS	By matching	By MS/MS	By MS/MS	By MS/MS	By MS/MS	By MS/MS	By MS/MS	By MS/MS	By MS/MS	By MS/MS	By MS/MS		By MS/MS	By MS/MS	By MS/MS	By MS/MS	By MS/MS	By MS/MS	By MS/MS	By matching	By MS/MS	By MS/MS	By MS/MS	By MS/MS	By MS/MS	By MS/MS	By MS/MS	1	1	1	1	1	1	1
ASGAFTGENSVDQIK	Unmodified	1522.73	0.726351	367	YDR050CTPI1SGDID:S000002457,ChrIVfrom556472-555726,GenomeRelease64-2-1,reversecomplement,VerifiedORF,"Triosephosphateisomerase,abundantglycolyticenzyme;mRNAhalf-lifeisregulatedbyironavailability;transcriptioniscontrolledbyactivatorsReb1p,Gcr1p,andRap1pthroughbindingsitesinthe5'non-codingregion;inhibitionofTpi1pactivitybyPEP(phosphoenolpyruvate)stimulatesredoxmetabolisminrespiringcells;E104Dmutati…	yes	yes	0	0	0	0	0	By matching	By matching	By matching	By matching	By matching	By matching	By matching	By matching	By matching	By matching	By matching	By matching	By matching	By MS/MS	By matching	By matching	By matching	By matching	By matching	By matching	By matching	By matching	By matching	By matching	By matching	By matching	By matching	By MS/MS	By MS/MS	By matching	1	1	1	1	1	1	1
ASGAFTGENSVDQIKDVGAK	Unmodified	1992.98	0.975248	367	YDR050CTPI1SGDID:S000002457,ChrIVfrom556472-555726,GenomeRelease64-2-1,reversecomplement,VerifiedORF,"Triosephosphateisomerase,abundantglycolyticenzyme;mRNAhalf-lifeisregulatedbyironavailability;transcriptioniscontrolledbyactivatorsReb1p,Gcr1p,andRap1pthroughbindingsitesinthe5'non-codingregion;inhibitionofTpi1pactivitybyPEP(phosphoenolpyruvate)stimulatesredoxmetabolisminrespiringcells;E104Dmutati…	yes	yes	0	0	0	0	1	By MS/MS	By MS/MS	By MS/MS	By MS/MS	By MS/MS	By MS/MS	By MS/MS	By MS/MS	By MS/MS	By MS/MS	By matching	By MS/MS	By MS/MS	By MS/MS	By MS/MS	By MS/MS	By MS/MS	By MS/MS	By MS/MS	By MS/MS	By MS/MS	By MS/MS	By MS/MS	By MS/MS	By MS/MS	By MS/MS	By matching	By MS/MS	By MS/MS	By matching	1	1	2	1	2	2	2
ASGEIVSINQINEAHPTK	Unmodified	1906.97	0.974854	1491	YOR312CRPL20BSGDID:S000005839,ChrXVfrom900767-900250,901194-901194,GenomeRelease64-2-1,reversecomplement,VerifiedORF,"Ribosomal60SsubunitproteinL20B;homologoustomammalianribosomalproteinL18A,nobacterialhomolog;RPL20Bhasaparalog,RPL20A,thatarosefromthewholegenomeduplication";YMR242CRPL20ASGDID:S000004855,ChrXIIIfrom753742-753225,754220-754220,GenomeRelease64-2-1,reversecomplement,VerifiedORF,"Ribo…	yes	no	0	0	0	0	0	By matching	By matching	By MS/MS	By matching	By matching	By MS/MS	By MS/MS	By matching	By MS/MS	By matching	By MS/MS	By MS/MS	By MS/MS	By MS/MS	By MS/MS	By MS/MS	By MS/MS	By matching	By MS/MS	By MS/MS	By MS/MS	By MS/MS		By matching	By matching	By matching	By matching	By MS/MS	By MS/MS	By matching	1	1	1	1	1	1	1
ASGETAIHEPEPEAEQAVEDTA	Phospho (STY)	2359.97	0.96931	244	YCR021CHSP30SGDID:S000000615,ChrIIIfrom157107-156109,GenomeRelease64-2-1,reversecomplement,VerifiedORF,"NegativeregulatoroftheH(+)-ATPasePma1p;stress-responsiveprotein;hydrophobicplasmamembranelocalized;inducedbyheatshock,ethanoltreatment,weakorganicacid,glucoselimitation,andentryintostationaryphase"	yes	yes	0	0	0	1	0	By matching	By matching	By MS/MS	By matching	By matching	By matching	By matching	By matching	By matching	By matching	By matching	By matching	By matching	By matching	By MS/MS	By matching	By matching	By MS/MS	By matching	By matching	By MS/MS	By matching	By MS/MS	By MS/MS	By matching	By matching		By matching	By matching	By matching	1	1	1	1	1	1	1
ASGNYVIIIGHNPDENK	Unmodified	1839.91	0.911526	665	YIL018WRPL2BSGDID:S000001280,ChrIXfrom316768-316771,317172-317932,GenomeRelease64-2-1,VerifiedORF,"Ribosomal60SsubunitproteinL2B;homologoustomammalianribosomalproteinL2andbacterialL2;RPL2Bhasaparalog,RPL2A,thatarosefromthewholegenomeduplication;expressionisupregulatedatlowtemperatures";YFR031C-ARPL2ASGDID:S000002104,ChrVIfrom221267-220507,221418-221415,GenomeRelease64-2-1,reversecomplement,Verifi…	yes	no	0	0	0	0	0	By matching	By matching	By MS/MS	By matching	By MS/MS	By MS/MS	By MS/MS	By MS/MS	By MS/MS	By matching	By matching	By matching	By matching	By MS/MS	By MS/MS	By MS/MS	By MS/MS	By MS/MS	By matching	By matching	By matching	By matching	By matching	By MS/MS	By MS/MS	By MS/MS	By MS/MS	By MS/MS	By MS/MS	By MS/MS	2	1	2	2	2	2	2
ASGSYLEK	Phospho (STY)	933.384	0.384478	128	YBR028CYPK3SGDID:S000000232,ChrIIfrom296002-294425,GenomeRelease64-2-1,reversecomplement,VerifiedORF,"AGCkinase;phosphorylatedbycAMP-dependentproteinkinase(PKA)inaTORC1-dependentmanner"	yes	yes	0	0	0	1	0	By MS/MS	By MS/MS	By MS/MS	By MS/MS	By MS/MS	By MS/MS	By MS/MS	By MS/MS	By MS/MS	By matching	By MS/MS	By MS/MS	By MS/MS	By MS/MS	By MS/MS		By MS/MS	By MS/MS	By MS/MS	By matching	By matching	By MS/MS	By matching	By MS/MS	By MS/MS	By MS/MS	By MS/MS	By matching	By matching		1	1	1	1	1	1	1
ASGTVVVADTGDFGSIAK	Unmodified	1693.85	0.85228	1330	YLR354CTAL1SGDID:S000004346,ChrXIIfrom837357-836350,GenomeRelease64-2-1,reversecomplement,VerifiedORF,"Transaldolase,enzymeinthenon-oxidativepentosephosphatepathway;convertssedoheptulose7-phosphateandglyceraldehyde3-phosphatetoerythrose4-phosphateandfructose6-phosphate;TAL1hasaparalog,NQM1,thatarosefromthewholegenomeduplication"	yes	yes	0	0	0	0	0		By matching	By matching			By MS/MS	By MS/MS		By MS/MS		By matching	By MS/MS					By MS/MS		By MS/MS	By matching	By matching	By MS/MS					By matching	By matching				1	1			1	1
ASISQTSR	Phospho (STY)	928.402	0.401525	224	YCL029CBIK1SGDID:S000000534,ChrIIIfrom69921-68599,GenomeRelease64-2-1,reversecomplement,VerifiedORF,"Microtubule-associatedprotein;componentoftheinterfacebetweenmicrotubulesandkinetochore,involvedinsisterchromatidseparation;essentialinpolyploidcellsbutnotinhaploidordiploidcells;orthologofmammalianCLIP-170"	yes	yes	0	0	0	1	0	By MS/MS	By matching		By MS/MS	By MS/MS	By MS/MS	By matching	By matching	By MS/MS	By matching	By MS/MS	By MS/MS	By MS/MS	By matching		By MS/MS	By MS/MS	By matching	By MS/MS	By MS/MS	By MS/MS	By matching		By MS/MS	By MS/MS		By MS/MS	By MS/MS	By MS/MS		1	1		1	1	1	1
ASKSNSLITSTDPVEDHISK	Phospho (STY)	2208.03	0.0311221	1298	YLR257WYLR257WSGDID:S000004247,ChrXIIfrom658826-659791,GenomeRelease64-2-1,VerifiedORF,"Proteinofunknownfunction;proteinabundanceincreasesinresponsetoDNAreplicationstress"	yes	yes	0	0	0	1	1	By MS/MS	By matching	By MS/MS	By MS/MS	By MS/MS	By MS/MS	By MS/MS	By matching	By MS/MS	By MS/MS	By MS/MS	By MS/MS	By matching	By MS/MS	By matching	By matching	By MS/MS	By matching	By MS/MS	By matching	By matching	By MS/MS		By MS/MS	By MS/MS	By MS/MS	By MS/MS	By MS/MS	By MS/MS	By MS/MS	2	2	2	2	2	2	1
ASLDGQMLGK	Phospho (STY)	1098.48	0.478061	728	YGL197WMDS3SGDID:S000003165,ChrVIIfrom124698-129161,GenomeRelease64-2-1,VerifiedORF,"PutativecomponentoftheTORregulatorypathway;negativeregulatorofearlymeioticgeneexpression;required,withPmd1p,forgrowthunderalkalineconditions;hasanN-terminalkelch-likedomain;MDS3hasaparalog,PMD1,thatarosefromthewholegenomeduplication"	yes	yes	0	0	0	1	0		By MS/MS	By MS/MS	By MS/MS	By MS/MS	By MS/MS	By MS/MS		By matching		By MS/MS	By MS/MS	By matching	By matching	By matching	By matching	By matching		By matching	By matching	By MS/MS	By matching	By matching			By MS/MS	By MS/MS	By matching		By matching		1	1	1	1	1	1
ASLNVGNVLPLGSVPEGTIVSNVEEKPGDR	Unmodified	3046.59	0.593493	665	YIL018WRPL2BSGDID:S000001280,ChrIXfrom316768-316771,317172-317932,GenomeRelease64-2-1,VerifiedORF,"Ribosomal60SsubunitproteinL2B;homologoustomammalianribosomalproteinL2andbacterialL2;RPL2Bhasaparalog,RPL2A,thatarosefromthewholegenomeduplication;expressionisupregulatedatlowtemperatures";YFR031C-ARPL2ASGDID:S000002104,ChrVIfrom221267-220507,221418-221415,GenomeRelease64-2-1,reversecomplement,Verifi…	yes	no	0	0	0	0	1		By matching	By matching	By matching	By matching	By matching	By matching	By matching	By matching	By matching	By matching	By matching	By matching	By matching	By matching	By matching	By MS/MS		By MS/MS	By matching	By matching	By matching	By matching	By matching	By matching	By matching	By matching	By matching	By matching	By matching		1	1	1	1	1	1
ASLPINYIESLQNNK	Unmodified	1702.89	0.889	509	YDR434WGPI17SGDID:S000002842,ChrIVfrom1331237-1332841,GenomeRelease64-2-1,VerifiedORF,"Transmembraneprotein;subunitoftheglycosylphosphatidylinositoltransamidasecomplexthataddsGPIstonewlysynthesizedproteins;humanPIG-Shomolog"	yes	yes	0	0	0	0	0	By MS/MS	By MS/MS	By MS/MS	By MS/MS	By MS/MS	By MS/MS	By MS/MS	By MS/MS	By MS/MS	By MS/MS	By MS/MS	By MS/MS	By MS/MS	By MS/MS	By MS/MS	By matching	By MS/MS	By MS/MS	By MS/MS	By MS/MS	By MS/MS	By MS/MS	By MS/MS	By MS/MS	By MS/MS	By MS/MS	By MS/MS	By MS/MS	By MS/MS	By MS/MS	2	2	2	2	2	2	2
ASLSTFSSTFSDSPSKQR	2 Phospho (STY)	2091.86	0.855145	1453	YMR124WEPO1SGDID:S000004731,ChrXIIIfrom514456-517287,GenomeRelease64-2-1,VerifiedORF,"Proteininvolvedinseptin-ERtethering;interactswithERmembraneprotein,Scs2p,andShs1p,aseptinringcomponent,atbudnecktocreateERdiffusionbarrier;GFP-fusionproteinlocalizestothecellperiphery,cytoplasm,bud,andbudneck;interactswithCrm1pintwo-hybridassay;YMR124Whasaparalog,YLR031W,thatarosefromthewholegenomeduplication"	yes	yes	0	0	0	2	1	By matching	By matching	By matching	By matching	By matching	By matching	By matching	By matching	By matching	By matching	By matching	By matching	By matching	By matching	By matching	By matching	By matching	By matching	By matching	By matching	By matching	By matching	By matching	By matching	By matching	By MS/MS	By MS/MS	By matching	By matching	By matching	1	1	1	1	1	1	1
ASLTAAR	Phospho (STY)	768.353	0.353118	295	YDL097CRPN6SGDID:S000002255,ChrIVfrom286695-285391,GenomeRelease64-2-1,reversecomplement,VerifiedORF,"Essential,non-ATPaseregulatorysubunitofthe26Sproteasomelid;requiredfortheassemblyandactivityofthe26Sproteasome;thehumanhomolog(S9protein)partiallyrescuesRpn6pdepletion;proteinabundanceincreasesinresponsetoDNAreplicationstress"	yes	yes	0	0	0	1	0	By matching	By matching	By matching	By matching	By matching	By matching	By MS/MS	By matching	By matching	By matching	By matching	By matching	By matching		By matching	By matching	By matching			By matching	By matching								By matching	By matching	1	1	1	1	1	1	1
ASLVVSPYMSPR	2 Phospho (STY)	1465.61	0.607768	99	YBL054WTOD6SGDID:S000000150,ChrIIfrom117589-119166,GenomeRelease64-2-1,VerifiedORF,"PACmotifbindingproteininvolvedinrRNAandribosomebiogenesis;subunitoftheRPD3Lhistonedeacetylasecomplex;Myb-likeHTHtranscriptionfactor;hypophosphorylatedbyrapamycintreatmentinaSch9p-dependentmanner;activatedinstochasticpulsesofnuclearlocalization"	yes	yes	0	0	0	2	0	By MS/MS	By MS/MS	By matching	By matching	By matching	By MS/MS		By matching	By matching	By matching	By matching		By MS/MS	By MS/MS	By MS/MS	By matching	By matching	By matching	By matching	By matching	By matching	By matching	By matching	By matching	By MS/MS	By matching	By matching	By matching	By matching	By matching	1	1	1	1	1	1
ASLVYHDGSFNDSR	Unmodified	1566.71	0.706284	978	YIL155CGUT2SGDID:S000001417,ChrIXfrom53708-51759,GenomeRelease64-2-1,reversecomplement,VerifiedORF,"Mitochondrialglycerol-3-phosphatedehydrogenase;expressionisrepressedbybothglucoseandcAMPandderepressedbynon-fermentablecarbonsourcesinaSnf1p,Rsf1p,Hap2/3/4/5complexdependentmanner"	yes	yes	0	0	0	0	0	By matching	By matching		By matching	By matching			By matching		By matching			By matching	By matching		By matching		By matching		By matching	By MS/MS	By matching	By matching	By matching	By matching	By matching	By matching	By matching	By matching	By matching	1	1		1	1
ASMDSNNANATQSR	Phospho (STY)	1545.59	0.587899	1585	YNL183CNPR1SGDID:S000005127,ChrXIVfrom295509-293137,GenomeRelease64-2-1,reversecomplement,VerifiedORF,"Proteinkinase;stabilizesseveralplasmamembraneaminoacidtransportersbyantagonizingtheirubiquitin-mediateddegradation;phosphorylatesAly2p;negativelyregulatesLdb19p-mediatedendocytosisthroughphosphorylationofLdb19p,whichpreventsitsassociationwiththeplasmamembrane;Npr1pactivityisnegativelyregulatedvi…	yes	yes	0	0	0	1	0	By MS/MS	By MS/MS	By MS/MS	By MS/MS	By MS/MS	By MS/MS		By MS/MS	By MS/MS	By MS/MS	By MS/MS	By MS/MS	By MS/MS	By MS/MS	By MS/MS	By MS/MS		By MS/MS	By MS/MS	By MS/MS	By MS/MS	By MS/MS	By MS/MS	By matching	By MS/MS	By MS/MS	By MS/MS	By MS/MS	By MS/MS	By MS/MS	1	1	1	1	1	1
ASMIISGSR	Unmodified	920.475	0.474951	1450	YMR116CASC1SGDID:S000004722,ChrXIIIfrom499878-499456,500688-500152,GenomeRelease64-2-1,reversecomplement,VerifiedORF,"G-proteinbetasubunitandguaninedissociationinhibitorforGpa2p;orthologofRACK1thatinhibitstranslation;corecomponentofthesmall(40S)ribosomalsubunit;regulatesP-bodyformationinducedbyreplicationstress;repressesGcn4pintheabsenceofaminoacidstarvation"	yes	yes	0	0	0	0	0			By matching						By matching					By MS/MS														By matching					1
ASNEVLVLR	Acetyl (Protein N-term)	1041.58	0.581859	1450	YMR116CASC1SGDID:S000004722,ChrXIIIfrom499878-499456,500688-500152,GenomeRelease64-2-1,reversecomplement,VerifiedORF,"G-proteinbetasubunitandguaninedissociationinhibitorforGpa2p;orthologofRACK1thatinhibitstranslation;corecomponentofthesmall(40S)ribosomalsubunit;regulatesP-bodyformationinducedbyreplicationstress;repressesGcn4pintheabsenceofaminoacidstarvation"	yes	yes	1	0	0	0	0														By MS/MS															By MS/MS
ASNFDSDDEMDENEIWSALVK	Phospho (STY)	2493.99	0.988331	371	YDR060WMAK21SGDID:S000002467,ChrIVfrom570649-573726,GenomeRelease64-2-1,VerifiedORF,"Constituentof66Spre-ribosomalparticles;requiredforlarge(60S)ribosomalsubunitbiogenesis;actsaspartofaMak21p-Noc2p-Rrp5pmodulethatassociateswithnascentpre-rRNAduringtranscriptionandhasaroleinbigenesisofthelargeribosomalsubunit;involvedinnuclearexportofpre-ribosomes;requiredformaintenanceofdsRNAvirus;homologofhumanC…	yes	yes	0	0	0	1	0	By MS/MS	By MS/MS	By MS/MS	By MS/MS	By MS/MS	By MS/MS	By matching	By MS/MS	By MS/MS	By MS/MS	By MS/MS	By matching	By MS/MS	By MS/MS	By MS/MS	By MS/MS	By MS/MS	By MS/MS	By matching	By MS/MS	By MS/MS	By MS/MS	By MS/MS	By MS/MS	By MS/MS	By matching	By MS/MS	By MS/MS	By MS/MS	By MS/MS	2	2	2	1	1	2	2
ASNLSQNRYLSNPKLAPPNK	Phospho (STY);3 Deamidation (NQ)	2294.09	0.0943911	495	YDR390CUBA2SGDID:S000002798,ChrIVfrom1256847-1254937,GenomeRelease64-2-1,reversecomplement,VerifiedORF,"SubunitofheterodimericnuclearSUMOactivatingenzymeE1withAos1p;activatesSmt3p(SUMO)beforeitsconjugationtoproteins(sumoylation),whichmayplayaroleinproteintargeting;essentialforviability;"	yes	yes	0	3	0	1	2	By matching	By matching	By matching	By matching	By matching	By matching	By matching	By MS/MS	By matching	By matching	By matching	By matching	By matching	By matching	By matching	By matching	By matching	By matching	By matching	By matching	By matching	By matching	By matching	By matching	By matching	By matching	By matching	By matching	By matching	By matching	1	1	1	1	1	1	1
ASNLSQNRYLSNPKLAPPNK	2 Phospho (STY);3 Deamidation (NQ)	2374.06	0.0607215	495	YDR390CUBA2SGDID:S000002798,ChrIVfrom1256847-1254937,GenomeRelease64-2-1,reversecomplement,VerifiedORF,"SubunitofheterodimericnuclearSUMOactivatingenzymeE1withAos1p;activatesSmt3p(SUMO)beforeitsconjugationtoproteins(sumoylation),whichmayplayaroleinproteintargeting;essentialforviability;"	yes	yes	0	3	0	2	2	By matching	By matching	By matching	By matching	By matching	By matching		By matching	By matching	By matching	By matching	By matching	By matching		By matching	By MS/MS	By matching	By matching	By matching	By matching		By matching			By matching		By matching	By matching	By matching	By matching	1	1	1	1	1	1
ASNSSGQNAQQQSDPNK	Unmodified	1759.77	0.772132	1416	YMR005WTAF4SGDID:S000004607,ChrXIIIfrom276045-277211,GenomeRelease64-2-1,VerifiedORF,"TFIIDsubunit(48kDa);involvedinRNApolymeraseIItranscriptioninitiation;potentialCdc28psubstrate"	yes	yes	0	0	0	0	0							By MS/MS																														2
ASNSSVHSFSSQGNNNGGGR	Deamidation (NQ)	1963.84	0.836857	455	YDR293CSSD1SGDID:S000002701,ChrIVfrom1049392-1045640,GenomeRelease64-2-1,reversecomplement,VerifiedORF,"Translationalrepressorwitharoleinpolargrowthandwallintegrity;regulatedbyCbk1pphosphorylationtoeffectbud-specifictranslationalcontrolandlocalizationofspecificmRNAs;interactswithTORpathwaycomponents;containsafunctionalN-terminalnuclearlocalizationsequenceandnucleocytoplasmicshuttlingappearstobecr…	yes	yes	0	1	0	0	0	By MS/MS	By MS/MS	By matching	By MS/MS	By MS/MS	By MS/MS	By matching	By MS/MS	By MS/MS	By MS/MS	By MS/MS	By MS/MS	By MS/MS	By MS/MS	By MS/MS	By MS/MS	By MS/MS	By MS/MS	By matching	By MS/MS	By MS/MS	By MS/MS	By MS/MS	By MS/MS	By MS/MS	By MS/MS	By MS/MS	By MS/MS	By MS/MS	By MS/MS	1	1	1	1	1	1	1
ASNSSVHSFSSQGNNNGGGR	Unmodified	1962.85	0.852842	455	YDR293CSSD1SGDID:S000002701,ChrIVfrom1049392-1045640,GenomeRelease64-2-1,reversecomplement,VerifiedORF,"Translationalrepressorwitharoleinpolargrowthandwallintegrity;regulatedbyCbk1pphosphorylationtoeffectbud-specifictranslationalcontrolandlocalizationofspecificmRNAs;interactswithTORpathwaycomponents;containsafunctionalN-terminalnuclearlocalizationsequenceandnucleocytoplasmicshuttlingappearstobecr…	yes	yes	0	0	0	0	0	By MS/MS	By matching	By matching	By MS/MS	By matching	By matching		By matching	By MS/MS	By matching	By MS/MS	By MS/MS	By MS/MS	By MS/MS		By MS/MS	By MS/MS	By MS/MS		By MS/MS	By matching	By MS/MS	By MS/MS	By MS/MS	By MS/MS	By matching	By matching	By matching	By matching	By matching	1	1	1	1	1	1
ASNSSVHSFSSQGNNNGGGR	2 Deamidation (NQ)	1964.82	0.820873	455	YDR293CSSD1SGDID:S000002701,ChrIVfrom1049392-1045640,GenomeRelease64-2-1,reversecomplement,VerifiedORF,"Translationalrepressorwitharoleinpolargrowthandwallintegrity;regulatedbyCbk1pphosphorylationtoeffectbud-specifictranslationalcontrolandlocalizationofspecificmRNAs;interactswithTORpathwaycomponents;containsafunctionalN-terminalnuclearlocalizationsequenceandnucleocytoplasmicshuttlingappearstobecr…	yes	yes	0	2	0	0	0	By matching		By matching		By matching	By matching	By MS/MS	By matching	By matching	By matching	By matching	By matching			By matching	By matching	By matching	By matching		By matching	By matching	By matching	By matching	By matching	By matching	By matching		By matching	By matching	By matching	1		1		1	1	1
ASNSSVHSFSSQGNNNGGGRK	Deamidation (NQ)	2091.93	0.93182	455	YDR293CSSD1SGDID:S000002701,ChrIVfrom1049392-1045640,GenomeRelease64-2-1,reversecomplement,VerifiedORF,"Translationalrepressorwitharoleinpolargrowthandwallintegrity;regulatedbyCbk1pphosphorylationtoeffectbud-specifictranslationalcontrolandlocalizationofspecificmRNAs;interactswithTORpathwaycomponents;containsafunctionalN-terminalnuclearlocalizationsequenceandnucleocytoplasmicshuttlingappearstobecr…	yes	yes	0	1	0	0	1		By matching		By matching	By matching	By matching		By matching		By MS/MS			By matching	By matching		By matching		By matching		By matching	By matching	By matching	By MS/MS		By MS/MS	By MS/MS	By MS/MS	By matching	By MS/MS	By MS/MS		2		2	2	1
ASPDNSHMGR	Phospho (STY)	1150.42	0.422671	1031	YJL141CYAK1SGDID:S000003677,ChrXfrom150390-147967,GenomeRelease64-2-1,reversecomplement,VerifiedORF,"Serine-threonineproteinkinase;componentofaglucose-sensingsystemthatinhibitsgrowthinresponsetoglucoseavailability;uponnutrientdeprivationYak1pphosphorylatesPop2ptoregulatemRNAdeadenylation,theco-repressorCrf1ptoinhibittranscriptionofribosomalgenes,andthestress-responsivetranscriptionfactorsHsf1pand…	yes	yes	0	0	0	1	0			By matching								By matching	By MS/MS								By matching	By MS/MS	By MS/MS	By MS/MS	By MS/MS		By MS/MS	By matching	By matching					1
ASQSSDSESIEVPTAILK	Phospho (STY)	1940.9	0.897983	1217	YLL040CVPS13SGDID:S000003963,ChrXIIfrom63645-54211,GenomeRelease64-2-1,reversecomplement,VerifiedORF,"Proteininvolvedinprosporemembranemorphogenesis;heterooligomericorhomooligomericcomplex;peripherallyassociatedwithmembranes;involvedinsporulation,vacuolarproteinsorting,prosporemembraneformationduringsporulatoin,andprotein-Golgiretention;homologoustohumanCHACandCOH1whichareinvolvedinchoreaacanthoc…	yes	yes	0	0	0	1	0	By MS/MS	By MS/MS	By matching	By MS/MS	By MS/MS	By matching	By MS/MS	By MS/MS	By MS/MS	By MS/MS	By MS/MS	By MS/MS	By matching	By MS/MS	By matching	By matching	By matching	By MS/MS	By MS/MS	By MS/MS	By MS/MS	By MS/MS	By MS/MS	By MS/MS	By MS/MS	By MS/MS	By MS/MS	By MS/MS	By MS/MS	By MS/MS	2	2	2	2	2	2	2
ASSDASDLLR	Phospho (STY)	1113.47	0.470333	822	YGR240CPFK1SGDID:S000003472,ChrVIIfrom973734-970771,GenomeRelease64-2-1,reversecomplement,VerifiedORF,"Alphasubunitofheterooctamericphosphofructokinase;involvedinglycolysis,indispensableforanaerobicgrowth,activatedbyfructose-2,6-bisphosphateandAMP,mutationinhibitsglucoseinductionofcellcycle-relatedgenes"	yes	yes	0	0	0	1	0	By matching	By matching	By matching	By matching	By MS/MS	By MS/MS	By matching	By matching	By matching	By MS/MS	By matching	By matching	By MS/MS	By matching	By MS/MS	By matching	By matching	By matching		By matching	By matching	By matching	By matching	By matching	By matching	By matching	By matching	By matching	By matching	By matching	2	2	1	2	3	2	1
ASSDASDLLR	2 Phospho (STY)	1193.44	0.436663	822	YGR240CPFK1SGDID:S000003472,ChrVIIfrom973734-970771,GenomeRelease64-2-1,reversecomplement,VerifiedORF,"Alphasubunitofheterooctamericphosphofructokinase;involvedinglycolysis,indispensableforanaerobicgrowth,activatedbyfructose-2,6-bisphosphateandAMP,mutationinhibitsglucoseinductionofcellcycle-relatedgenes"	yes	yes	0	0	0	2	0	By matching					By matching					By matching					By matching	By MS/MS	By matching		By matching		By matching				By matching	By matching	By matching	By matching	By matching	1					1
ASSDASDLLRQTLGSSQK	3 Phospho (STY);2 Deamidation (NQ)	2104.8	0.800406	822	YGR240CPFK1SGDID:S000003472,ChrVIIfrom973734-970771,GenomeRelease64-2-1,reversecomplement,VerifiedORF,"Alphasubunitofheterooctamericphosphofructokinase;involvedinglycolysis,indispensableforanaerobicgrowth,activatedbyfructose-2,6-bisphosphateandAMP,mutationinhibitsglucoseinductionofcellcycle-relatedgenes"	yes	yes	0	2	0	3	1	By matching	By matching	By matching	By matching	By matching	By matching	By matching	By matching	By matching	By matching	By MS/MS	By MS/MS	By matching	By matching	By matching	By matching	By matching	By matching	By matching	By matching	By matching	By matching		By matching	By matching	By matching	By matching	By matching	By matching	By matching	1	1	1	1	1	1	1
ASSEPSSPPPISR	2 Phospho (STY)	1470.58	0.579305	523	YDR466WPKH3SGDID:S000002874,ChrIVfrom1395121-1397817,GenomeRelease64-2-1,VerifiedORF,"ProteinkinasewithsimilaritytomammalianPDK1andyeastPkh1p/Phk2p;yeastPkh1pandPkh2paretworedundantupstreamactivatorsofPkc1p;identifiedasamulticopysuppressorofapkh1pkh2doublemutant"	yes	yes	0	0	0	2	0	By MS/MS	By MS/MS	By MS/MS	By MS/MS	By MS/MS	By matching	By MS/MS	By MS/MS	By MS/MS	By MS/MS	By MS/MS	By MS/MS	By MS/MS	By MS/MS	By MS/MS	By matching	By MS/MS	By MS/MS	By MS/MS	By MS/MS	By MS/MS	By MS/MS	By MS/MS	By matching	By matching	By MS/MS	By matching	By MS/MS	By MS/MS	By MS/MS	1	1	1	1	1	1	1
ASSEPSSPPPISR	Phospho (STY)	1390.61	0.612974	523	YDR466WPKH3SGDID:S000002874,ChrIVfrom1395121-1397817,GenomeRelease64-2-1,VerifiedORF,"ProteinkinasewithsimilaritytomammalianPDK1andyeastPkh1p/Phk2p;yeastPkh1pandPkh2paretworedundantupstreamactivatorsofPkc1p;identifiedasamulticopysuppressorofapkh1pkh2doublemutant"	yes	yes	0	0	0	1	0	By MS/MS	By MS/MS	By MS/MS	By MS/MS	By matching	By matching	By MS/MS	By matching	By MS/MS	By MS/MS	By MS/MS	By MS/MS	By MS/MS	By MS/MS		By MS/MS	By MS/MS	By matching	By MS/MS	By MS/MS	By matching		By MS/MS	By matching	By matching	By MS/MS	By MS/MS	By MS/MS	By MS/MS	By matching	1	1	1	1	1	1	1
ASSFTQSSFSNFFK	Phospho (STY)	1663.69	0.691953	1453	YMR124WEPO1SGDID:S000004731,ChrXIIIfrom514456-517287,GenomeRelease64-2-1,VerifiedORF,"Proteininvolvedinseptin-ERtethering;interactswithERmembraneprotein,Scs2p,andShs1p,aseptinringcomponent,atbudnecktocreateERdiffusionbarrier;GFP-fusionproteinlocalizestothecellperiphery,cytoplasm,bud,andbudneck;interactswithCrm1pintwo-hybridassay;YMR124Whasaparalog,YLR031W,thatarosefromthewholegenomeduplication"	yes	yes	0	0	0	1	0	By MS/MS	By MS/MS	By MS/MS		By MS/MS	By MS/MS	By MS/MS	By MS/MS	By MS/MS	By MS/MS	By MS/MS	By MS/MS	By MS/MS	By MS/MS	By MS/MS	By MS/MS	By MS/MS		By MS/MS	By MS/MS	By MS/MS	By MS/MS	By MS/MS	By MS/MS	By MS/MS	By MS/MS	By matching	By MS/MS	By MS/MS	By matching	1	1	1		1	1	1
ASSIFSINTTPLAPPNATDIQK	2 Phospho (STY)	2445.12	0.122987	570	YER026CCHO1SGDID:S000000828,ChrVfrom208474-207644,GenomeRelease64-2-1,reversecomplement,VerifiedORF,"Phosphatidylserinesynthase;functionsinphospholipidbiosynthesis;catalyzesthereactionCDP-diaclyglycerol+L-serine=CMP+L-1-phosphatidylserine,transcriptionallyrepressedbymyo-inositolandcholine"	yes	yes	0	0	0	2	0	By matching	By MS/MS	By matching	By matching	By MS/MS	By MS/MS		By matching	By matching	By MS/MS	By MS/MS	By MS/MS	By MS/MS	By matching	By matching	By matching	By matching	By matching		By MS/MS	By matching	By MS/MS	By matching	By matching	By MS/MS	By MS/MS	By MS/MS	By MS/MS	By MS/MS	By MS/MS	1	1	1	1	1	1
ASSLDDFISR	Phospho (STY)	1189.5	0.501633	1864	YPL105CSYH1SGDID:S000006026,ChrXVIfrom355412-352863,GenomeRelease64-2-1,reversecomplement,VerifiedORF,"Proteinofunknownfunctionthatinfluencesnuclearporedistribution;co-purifieswithribosomes;containsaGYFdomain,whichbindproline-richsequences;deletionextendschronologicallifespan;SYH1hasaparalog,SMY2,thatarosefromthewholegenomeduplication"	yes	yes	0	0	0	1	0		By MS/MS	By matching	By matching		By MS/MS	By matching	By matching	By matching					By matching											By matching		By MS/MS	By MS/MS	By MS/MS			1	1	1		1	1
ASSPQVHPYK	Acetyl (Protein N-term);Phospho (STY)	1234.54	0.538353	102	YBL061CSKT5SGDID:S000000157,ChrIIfrom107406-105316,GenomeRelease64-2-1,reversecomplement,VerifiedORF,"ActivatorofChs3p(chitinsynthaseIII)duringvegetativegrowth;recruitsChs3ptothebudneckviainteractionwithBni4p;SKT5hasaparalog,SHC1,thatarosefromthewholegenomeduplication"	yes	yes	1	0	0	1	0			By MS/MS	By MS/MS	By matching	By MS/MS				By MS/MS		By MS/MS	By MS/MS	By MS/MS	By MS/MS	By MS/MS	By MS/MS	By matching	By matching		By MS/MS	By matching	By MS/MS	By matching	By matching		By MS/MS						1	1	1	1
ASSPSRPLFGVGTSPNR	2 Phospho (STY)	1888.82	0.823392	896	YHR102WKIC1SGDID:S000001144,ChrVIIIfrom316572-319814,GenomeRelease64-2-1,VerifiedORF,"ProteinkinaseofthePAK/Ste20family,requiredforcellintegrity;physicallyinteractswithCdc31p(centrin),whichisacomponentofthespindlepolebody;partoftheRAMnetworkthatregulatescellularpolarityandmorphogenesis"	yes	yes	0	0	0	2	1	By matching	By matching	By matching	By matching	By matching	By matching	By matching						By matching	By matching	By MS/MS	By matching	By matching	By matching					By matching		By matching	By matching	By matching	By matching		By matching	1	1	1	1	1	1	1
ASSPSSLTYK	Phospho (STY)	1119.48	0.48492	1872	YPL127CHHO1SGDID:S000006048,ChrXVIfrom309604-308828,GenomeRelease64-2-1,reversecomplement,VerifiedORF,"HistoneH1,linkerhistonewithrolesinmeiosisandsporulation;decreasinglevelsearlyinsporulationmaypromotemeiosis,andincreasinglevelsduringsporulationfacilitatecompactionofsporechromatin;bindstopromotersandwithingenesinmaturespores;mayberecruitedbyUme6ptopromoterregions,contributingtotranscriptionalre…	yes	yes	0	0	0	1	0	By matching	By matching	By matching	By matching	By matching	By matching	By MS/MS	By MS/MS	By MS/MS	By MS/MS	By matching	By MS/MS	By matching	By matching	By matching	By matching	By matching	By matching	By MS/MS	By MS/MS	By MS/MS	By MS/MS	By MS/MS	By MS/MS	By matching	By matching	By matching	By matching	By matching	By matching	1	1	1	1	1	1	1
ASSSTSNLPSFK	Phospho (STY)	1304.57	0.564962	1188	YKR071CDRE2SGDID:S000001779,ChrXIfrom575980-574934,GenomeRelease64-2-1,reversecomplement,VerifiedORF,"ComponentofthecytosolicFe-Sproteinassembly(CIA)machinery;containsanFe-SclusterthatreceiveselectronsfromNADPHviatheactionofTah18pinanearlystepintheCIApathway;orthologofhumanCiapin1;proteinabundanceincreasesinresponsetoDNAreplicationstress"	yes	yes	0	0	0	1	0	By matching	By matching	By matching	By matching	By matching	By matching	By matching	By matching	By matching	By matching	By matching	By MS/MS	By MS/MS	By matching	By matching	By matching	By matching	By matching	By matching	By matching	By matching	By MS/MS	By MS/MS	By matching	By matching	By MS/MS	By MS/MS	By MS/MS	By MS/MS	By MS/MS	1	1	1	1	1	1	1
ASTAVESLDNHPPK	2 Phospho (STY)	1624.65	0.653532	1409	YML123CPHO84SGDID:S000004592,ChrXIIIfrom25800-24037,GenomeRelease64-2-1,reversecomplement,VerifiedORF,"High-affinityinorganicphosphate(Pi)transporter;alsolow-affinitymanganesetransporter;regulatedbyPho4pandSpt7p;mutationconfersresistancetoarsenate;exitfromtheERduringmaturationrequiresPho86p;cellsoverexpressingPho84paccumulateheavymetalsbutdonotdevelopsymptomsofmetaltoxicity"	yes	yes	0	0	0	2	0	By MS/MS	By matching	By MS/MS	By MS/MS	By MS/MS	By MS/MS	By MS/MS		By matching	By matching	By matching	By matching	By MS/MS	By MS/MS	By MS/MS	By MS/MS	By MS/MS	By MS/MS	By MS/MS	By matching	By matching	By matching			By MS/MS	By MS/MS	By MS/MS	By MS/MS	By MS/MS	By matching	2	2	2	2	2	2	2
ASTAVESLDNHPPK	Phospho (STY)	1544.69	0.687202	1409	YML123CPHO84SGDID:S000004592,ChrXIIIfrom25800-24037,GenomeRelease64-2-1,reversecomplement,VerifiedORF,"High-affinityinorganicphosphate(Pi)transporter;alsolow-affinitymanganesetransporter;regulatedbyPho4pandSpt7p;mutationconfersresistancetoarsenate;exitfromtheERduringmaturationrequiresPho86p;cellsoverexpressingPho84paccumulateheavymetalsbutdonotdevelopsymptomsofmetaltoxicity"	yes	yes	0	0	0	1	0	By matching	By matching	By matching	By matching	By matching	By matching		By matching	By matching	By matching		By matching	By matching	By MS/MS	By matching	By matching	By MS/MS	By matching		By matching		By matching			By matching	By MS/MS	By MS/MS	By matching	By matching	By matching	2	2	2	2	2	2
ASTDFSKIETLK	Acetyl (Protein N-term);Phospho (STY)	1460.68	0.679991	57	YAL003WEFB1SGDID:S000000003,ChrIfrom142174-142253,142620-143160,GenomeRelease64-2-1,VerifiedORF,"Translationelongationfactor1beta;stimulatesnucleotideexchangetoregenerateEF-1alpha-GTPforthenextelongationcycle;partoftheEF-1complex,whichfacilitatesbindingofaminoacyl-tRNAtotheribosomalAsite"	yes	yes	1	0	0	1	1	By matching	By MS/MS	By matching	By MS/MS	By matching	By matching	By matching	By matching	By MS/MS	By matching	By matching	By matching	By matching		By matching	By matching	By matching	By MS/MS	By matching	By matching	By matching	By matching	By matching	By matching	By matching	By matching	By MS/MS	By matching	By MS/MS	By matching	1	1	1	1	1	1	1
ASTPVLTNK	Phospho (STY)	1009.48	0.484526	1392	YML075CHMG1SGDID:S000004540,ChrXIIIfrom118898-115734,GenomeRelease64-2-1,reversecomplement,VerifiedORF,"HMG-CoAreductase;catalyzestheconversionofHMG-CoAtomevalonate,whichisarate-limitingstepinsterolbiosynthesis;oneoftwoisozymes;localizestothenuclearenvelope;overproductioninducestheformationofkarmellae;formsfociatthenuclearperipheryuponDNAreplicationstress;HMG1hasaparalog,HMG2,thatarosefromthewhol…	yes	yes	0	0	0	1	0	By matching	By matching	By matching	By matching	By matching	By matching	By MS/MS	By matching	By MS/MS	By matching	By MS/MS	By MS/MS	By matching	By matching	By matching	By matching	By MS/MS	By matching	By MS/MS	By matching	By matching	By MS/MS	By matching	By matching	By matching	By matching	By matching	By matching	By matching	By matching	1	1	1	1	1	1	1
ASTSNTFPPSQSNSSNNLPTSR	Acetyl (Protein N-term);Phospho (STY)	2415.03	0.0339756	188	YBR214WSDS24SGDID:S000000418,ChrIIfrom651415-652998,GenomeRelease64-2-1,VerifiedORF,"Proteininvolvedincellseparationduringbudding;oneoftwoS.cerevisiaehomologs(Sds23pandSds24p)oftheS.pombeSds23protein,whichisimplicatedinAPC/cyclosomeregulation;mayplayanindirectroleinfluid-phaseendocytosis;proteinabundanceincreasesinresponsetoDNAreplicationstress;SDS24hasaparalog,SDS23,thatarosefromthewholegenomedu…	yes	yes	1	0	0	1	0	By matching	By MS/MS	By matching	By MS/MS	By MS/MS	By MS/MS	By MS/MS	By MS/MS	By MS/MS	By MS/MS	By MS/MS	By MS/MS	By MS/MS	By matching	By matching	By matching		By matching	By MS/MS	By MS/MS	By MS/MS	By MS/MS	By matching	By MS/MS	By MS/MS	By MS/MS	By MS/MS	By MS/MS	By MS/MS	By MS/MS	1	2	1	2	2	1	1
ASVDNGLCDNSLQIGQTGK	Deamidation (NQ)	1976.91	0.910934	1919	YPR004CAIM45SGDID:S000006208,ChrXVIfrom565041-564007,GenomeRelease64-2-1,reversecomplement,VerifiedORF,"PutativeorthologofmammalianETF-alpha;interactswithfrataxin,Yfh1p;nullmutantdisplayselevatedfrequencyofmitochondrialgenomeloss;mayhavearoleinoxidativestressresponse;ETF-alphaisanelectrontransferflavoproteincomplexsubunit"	yes	yes	0	1	0	0	0	By MS/MS	By MS/MS	By MS/MS	By MS/MS	By MS/MS	By MS/MS	By MS/MS	By MS/MS	By MS/MS	By MS/MS	By MS/MS	By MS/MS	By MS/MS	By MS/MS	By MS/MS	By MS/MS	By MS/MS	By MS/MS	By MS/MS	By MS/MS	By MS/MS	By MS/MS	By MS/MS	By MS/MS	By MS/MS	By MS/MS	By MS/MS	By MS/MS	By MS/MS	By MS/MS	2	2	2	2	2	2	2
ASVDNGLCDNSLQIGQTGK	Unmodified	1975.93	0.926918	1919	YPR004CAIM45SGDID:S000006208,ChrXVIfrom565041-564007,GenomeRelease64-2-1,reversecomplement,VerifiedORF,"PutativeorthologofmammalianETF-alpha;interactswithfrataxin,Yfh1p;nullmutantdisplayselevatedfrequencyofmitochondrialgenomeloss;mayhavearoleinoxidativestressresponse;ETF-alphaisanelectrontransferflavoproteincomplexsubunit"	yes	yes	0	0	0	0	0	By MS/MS	By MS/MS	By MS/MS	By MS/MS	By MS/MS	By MS/MS	By MS/MS	By MS/MS	By MS/MS	By MS/MS	By MS/MS	By MS/MS	By MS/MS	By MS/MS	By MS/MS	By MS/MS	By MS/MS	By MS/MS	By MS/MS	By MS/MS	By MS/MS	By MS/MS	By MS/MS	By MS/MS	By MS/MS	By MS/MS	By MS/MS	By MS/MS	By MS/MS	By MS/MS	2	2	2	2	2	2	2
ASVEGSPSSR	Phospho (STY)	1055.43	0.428468	332	YDL189WRBS1SGDID:S000002348,ChrIVfrom122216-123589,GenomeRelease64-2-1,VerifiedORF,"Proteinofunknownfunction;identifiedasahighcopysuppressorofpsk1psk2mutationsthatconfertemperature-sensitivityforgalactoseutilization;proposedtobindsingle-strandednucleicacidsviaitsR3Hdomain"	yes	yes	0	0	0	1	0	By matching	By matching	By matching	By matching	By MS/MS	By MS/MS	By matching	By MS/MS	By MS/MS	By MS/MS	By MS/MS	By MS/MS	By MS/MS	By MS/MS		By MS/MS		By MS/MS	By MS/MS	By MS/MS	By MS/MS	By MS/MS	By matching	By matching	By MS/MS	By MS/MS	By MS/MS	By MS/MS	By MS/MS	By MS/MS	1	1	1	1	1	1	2
ASVSAMSPPLCR	Oxidation (M);Phospho (STY)	1370.57	0.572372	780	YGR125WYGR125WSGDID:S000003357,ChrVIIfrom742325-745435,GenomeRelease64-2-1,UncharacterizedORF,"Putativeproteinofunknownfunction;deletionmutanthasdecreasedrapamycinresistancebutnormalwormanninresistance;greenfluorescentprotein(GFP)-fusionproteinlocalizestothevacuole"	yes	yes	0	0	1	1	0	By matching	By matching	By matching	By matching	By matching	By matching	By matching	By matching	By matching	By matching	By MS/MS	By MS/MS	By matching	By matching	By matching	By matching	By matching	By matching	By matching	By matching	By matching	By matching	By matching	By matching	By matching	By matching	By matching	By matching	By matching	By matching	1	1	1	1	1	1	1
ASVSAMSPPLCR	Oxidation (M);2 Phospho (STY)	1450.54	0.538702	780	YGR125WYGR125WSGDID:S000003357,ChrVIIfrom742325-745435,GenomeRelease64-2-1,UncharacterizedORF,"Putativeproteinofunknownfunction;deletionmutanthasdecreasedrapamycinresistancebutnormalwormanninresistance;greenfluorescentprotein(GFP)-fusionproteinlocalizestothevacuole"	yes	yes	0	0	1	2	0	By matching	By matching	By matching	By matching	By matching	By matching	By matching	By matching	By matching	By matching	By matching	By matching	By matching	By matching	By MS/MS	By matching	By matching	By matching	By matching	By matching	By matching	By matching	By matching	By matching	By matching	By matching	By matching	By matching	By matching	By matching	1	1	1	1	1	1	1
ASVSPSSLPR	Phospho (STY)	1079.5	0.501239	527	YDR472WTRS31SGDID:S000002880,ChrIVfrom1403322-1404173,GenomeRelease64-2-1,VerifiedORF,"Corecomponentoftransportproteinparticle(TRAPP)complexesI-III;TRAPPcomplexesarerelatedmultimericguaninenucleotide-exchangefactorfortheGTPaseYpt1p,regulatingER-Golgitraffic(TRAPPI),intra-Golgitraffic(TRAPPII),endosome-Golgitraffic(TRAPPIIandIII)andautophagy(TRAPPIII)"	yes	yes	0	0	0	1	0	By MS/MS	By matching	By matching	By MS/MS			By matching	By MS/MS		By MS/MS			By matching			By MS/MS				By matching											1	1	1	1			1
ASVSSPSISTTSR	3 Phospho (STY)	1518.54	0.54055	535	YDR490CPKH1SGDID:S000002898,ChrIVfrom1434268-1431968,GenomeRelease64-2-1,reversecomplement,VerifiedORF,"Serine/threonineproteinkinase;involvedinsphingolipid-mediatedsignalingpathwaythatcontrolsendocytosis;activatesYpk1pandYkr2p,componentsofsignalingcascaderequiredformaintenanceofcellwallintegrity;redundantwithPkh2p;PKH1hasaparalog,PKH2,thatarosefromthewholegenomeduplication"	yes	yes	0	0	0	3	0	By matching	By matching	By matching	By MS/MS	By matching	By matching	By matching	By matching	By matching	By matching				By matching				By matching			By matching		By matching	By matching	By MS/MS	By matching	By matching	By matching	By matching	By matching	1	1	1	1	1	1	1
ASYGSGGNSQNQEYSSDDNIDVNK	Phospho (STY)	2628.02	0.0249271	341	YDL223CHBT1SGDID:S000002382,ChrIVfrom60405-57265,GenomeRelease64-2-1,reversecomplement,VerifiedORF,"Shmootipprotein,substrateofHub1pubiquitin-likeprotein;mutantsaredefectiveformatingprojectionformation,therebyimplicatingHbt1pinpolarizedcellmorphogenesis;HBT1hasaparalog,YNL195C,thatarosefromthewholegenomeduplication"	yes	yes	0	0	0	1	0	By MS/MS	By MS/MS	By MS/MS	By MS/MS	By MS/MS	By MS/MS	By MS/MS	By MS/MS	By MS/MS	By MS/MS	By MS/MS	By MS/MS	By MS/MS	By MS/MS	By MS/MS	By MS/MS	By MS/MS	By MS/MS	By MS/MS	By MS/MS	By MS/MS	By MS/MS	By MS/MS	By MS/MS	By MS/MS	By MS/MS	By MS/MS	By MS/MS	By MS/MS	By MS/MS	2	2	2	2	2	2	2
ASYGSGGNSQNQEYSSDDNIDVNK	Unmodified	2548.06	0.0585967	341	YDL223CHBT1SGDID:S000002382,ChrIVfrom60405-57265,GenomeRelease64-2-1,reversecomplement,VerifiedORF,"Shmootipprotein,substrateofHub1pubiquitin-likeprotein;mutantsaredefectiveformatingprojectionformation,therebyimplicatingHbt1pinpolarizedcellmorphogenesis;HBT1hasaparalog,YNL195C,thatarosefromthewholegenomeduplication"	yes	yes	0	0	0	0	0	By MS/MS	By MS/MS	By MS/MS	By MS/MS	By MS/MS	By MS/MS	By MS/MS	By MS/MS	By MS/MS	By MS/MS	By MS/MS	By MS/MS	By matching	By MS/MS	By matching	By MS/MS	By matching	By matching	By MS/MS	By MS/MS	By MS/MS	By MS/MS	By MS/MS	By MS/MS	By MS/MS	By MS/MS	By MS/MS	By MS/MS	By MS/MS	By MS/MS	1	1	1	1	1	1	1
ATAGDTHLGGEDFDNR	Unmodified	1674.72	0.723391	58;1211	YAL005CSSA1SGDID:S000000004,ChrIfrom141431-139503,GenomeRelease64-2-1,reversecomplement,VerifiedORF,"ATPaseinvolvedinproteinfoldingandNLS-directednucleartransport;memberofHSP70family;formschaperonecomplexwithYdj1p;localizedtonucleus,cytoplasm,andcellwall;98%identicalwithparalogSsa2p,butsubtledifferencesbetweenthetwoproteinsprovidefunctionalspecificitywithrespecttopropagationofyeast[URE3]prionsand…	no	no	0	0	0	0	0	By MS/MS	By MS/MS	By MS/MS	By MS/MS	By MS/MS	By MS/MS	By MS/MS	By MS/MS	By MS/MS	By MS/MS	By MS/MS	By MS/MS	By MS/MS	By MS/MS	By MS/MS	By MS/MS	By MS/MS	By MS/MS	By MS/MS	By MS/MS	By MS/MS	By MS/MS	By MS/MS	By MS/MS	By MS/MS	By MS/MS	By MS/MS	By MS/MS	By MS/MS	By MS/MS	2	2	2	2	2	2	2
ATDGGAHGVINVSVSEAAIEASTR	Unmodified	2311.14	0.140416	1683	YOL086CADH1SGDID:S000005446,ChrXVfrom160594-159548,GenomeRelease64-2-1,reversecomplement,VerifiedORF,"Alcoholdehydrogenase;fermentativeisozymeactiveashomo-orheterotetramers;requiredforthereductionofacetaldehydetoethanol,thelaststepintheglycolyticpathway;ADH1hasaparalog,ADH5,thatarosefromthewholegenomeduplication"	yes	yes	0	0	0	0	0			By MS/MS		By matching	By matching	By MS/MS	By matching	By MS/MS		By MS/MS	By MS/MS			By MS/MS	By matching	By MS/MS		By MS/MS	By matching	By matching	By MS/MS	By matching										10		2	8	10
ATEISPPPVSPSK	2 Phospho (STY)	1468.63	0.625192	1496	YMR255WGFD1SGDID:S000004868,ChrXIIIfrom778001-778567,GenomeRelease64-2-1,VerifiedORF,"Coiled-coiledproteinofunknownfunction;identifiedasahigh-copysuppressorofadbp5mutation;proteinabundanceincreasesinresponsetoDNAreplicationstress"	yes	yes	0	0	0	2	0	By matching	By matching	By matching	By matching	By matching	By matching	By MS/MS	By MS/MS	By MS/MS	By MS/MS	By MS/MS	By MS/MS	By matching	By matching	By matching	By matching	By matching	By matching	By MS/MS	By MS/MS	By MS/MS	By MS/MS	By MS/MS	By matching	By MS/MS	By matching	By MS/MS	By matching	By matching	By MS/MS	1	1	1	1	1	1	1
ATEISPPPVSPSK	Phospho (STY)	1388.66	0.658862	1496	YMR255WGFD1SGDID:S000004868,ChrXIIIfrom778001-778567,GenomeRelease64-2-1,VerifiedORF,"Coiled-coiledproteinofunknownfunction;identifiedasahigh-copysuppressorofadbp5mutation;proteinabundanceincreasesinresponsetoDNAreplicationstress"	yes	yes	0	0	0	1	0	By MS/MS	By MS/MS	By MS/MS	By MS/MS	By MS/MS	By MS/MS	By MS/MS	By MS/MS	By MS/MS	By MS/MS	By MS/MS	By MS/MS	By MS/MS	By MS/MS	By MS/MS	By MS/MS	By MS/MS	By MS/MS	By MS/MS	By MS/MS	By MS/MS	By MS/MS	By MS/MS	By MS/MS	By MS/MS	By MS/MS	By MS/MS	By MS/MS	By MS/MS	By MS/MS	1	1	1	1	1	1	1
ATFDSNQQFFYYPESPTK	Phospho (STY)	2248.94	0.935431	1408	YML119WYML119WSGDID:S000004588,ChrXIIIfrom30611-31684,GenomeRelease64-2-1,UncharacterizedORF,"Putativeproteinofunknownfunction;YML119Wisnotanessentialgene;potentialCdc28psubstrate"	yes	yes	0	0	0	1	0	By matching	By matching	By matching	By matching	By matching	By matching	By matching	By MS/MS	By MS/MS	By MS/MS	By matching	By matching	By matching	By matching	By matching	By matching	By matching	By matching	By MS/MS	By matching	By MS/MS	By MS/MS	By MS/MS	By MS/MS	By MS/MS	By MS/MS	By MS/MS	By MS/MS	By MS/MS	By MS/MS	1	1	1	1	1	1	1
ATGQPPSQPQAQTQSQQFGAR	Phospho (STY)	2292.03	0.0284368	908	YHR135CYCK1SGDID:S000001177,ChrVIIIfrom374310-372694,GenomeRelease64-2-1,reversecomplement,VerifiedORF,"Palmitoylatedplasmamembrane-boundcaseinkinaseI(CK1)isoform;sharesredundantfunctionswithYck2pinmorphogenesis,properseptinassembly,endocytictrafficking,andglucosesensing;stabilizedbySod1pbindinginthepresenceofglucoseandoxygen,causingglucoserepressionofrespiratorymetabolism;YCK1hasaparalog,YCK2,th…	yes	yes	0	0	0	1	0	By MS/MS	By MS/MS	By MS/MS	By MS/MS	By MS/MS	By MS/MS	By MS/MS	By MS/MS	By MS/MS	By MS/MS	By MS/MS	By MS/MS	By MS/MS	By MS/MS	By MS/MS	By MS/MS	By MS/MS	By MS/MS	By MS/MS	By MS/MS	By MS/MS	By MS/MS	By MS/MS	By MS/MS	By MS/MS	By MS/MS	By MS/MS	By MS/MS	By MS/MS	By MS/MS	2	2	2	2	2	2	2
ATGTPNLR	Phospho (STY)	908.412	0.411696	1845	YPL032CSVL3SGDID:S000005953,ChrXVIfrom491364-488887,GenomeRelease64-2-1,reversecomplement,VerifiedORF,"Proteinofunknownfunction;mutantphenotypesuggestsapotentialroleinvacuolarfunction;greenfluorescentprotein(GFP)-fusionproteinlocalizestothecellperiphery,cytoplasm,bud,andbudneck;relocalizesfrombudnecktocytoplasmuponDNAreplicationstress;SVL3hasaparalog,PAM1,thatarosefromthewholegenomeduplication"	yes	yes	0	0	0	1	0	By matching	By matching	By matching	By matching	By matching	By matching	By MS/MS	By matching	By matching	By matching	By matching	By matching	By matching	By matching	By matching	By matching	By matching	By matching	By matching	By matching	By matching	By matching	By matching	By matching	By matching	By matching	By matching	By matching	By matching	By matching	1	1	1	1	1	1	1
ATHESNSVSEITNACFEPGNQMVK	Unmodified	2649.18	0.179915	1410	YML124CTUB3SGDID:S000004593,ChrXIIIfrom23360-22048,23683-23659,GenomeRelease64-2-1,reversecomplement,VerifiedORF,"Alpha-tubulin;associateswithbeta-tubulin(Tub2p)toformtubulindimer,whichpolymerizestoformmicrotubules;expressedatlowerlevelthanTub1p;TUB3hasaparalog,TUB1,thatarosefromthewholegenomeduplication"	yes	yes	0	0	0	0	0						By matching	By MS/MS				By matching	By matching			By matching		By matching		By MS/MS	By matching	By matching	By matching														1	1
ATKASQEL	Phospho (STY)	926.411	0.411027	439	YDR225WHTA1SGDID:S000002633,ChrIVfrom915530-915928,GenomeRelease64-2-1,VerifiedORF,"HistoneH2A;corehistoneproteinrequiredforchromatinassemblyandchromosomefunction;oneoftwonearlyidenticalsubtypes(seealsoHTA2);DNAdamage-dependentphosphorylationbyMec1pfacilitatesDNArepair;acetylatedbyNat4p;N-terminallypropionylatedinvivo"	yes	yes	0	0	0	1	1				By MS/MS					By MS/MS				By MS/MS									By MS/MS												1
ATLEEAEGESGVEDDAATGSSNK	Phospho (STY)	2345.94	0.938403	1283	YLR196WPWP1SGDID:S000004186,ChrXIIfrom543968-545698,GenomeRelease64-2-1,VerifiedORF,"ProteinwithWD-40repeatsinvolvedinrRNAprocessing;associateswithtrans-actingribosomebiogenesisfactors;similartobeta-transducinsuperfamily"	yes	yes	0	0	0	1	0	By MS/MS	By MS/MS	By MS/MS	By MS/MS	By MS/MS	By MS/MS	By MS/MS	By MS/MS	By MS/MS	By MS/MS	By MS/MS	By MS/MS	By MS/MS	By MS/MS	By MS/MS	By MS/MS	By MS/MS	By MS/MS	By MS/MS	By MS/MS	By MS/MS	By MS/MS	By MS/MS	By MS/MS	By MS/MS	By MS/MS	By MS/MS	By MS/MS	By MS/MS	By MS/MS	2	2	2	2	2	2	2
ATLEEAEGESGVEDDAATGSSNK	Phospho (STY);Deamidation (NQ)	2346.92	0.922419	1283	YLR196WPWP1SGDID:S000004186,ChrXIIfrom543968-545698,GenomeRelease64-2-1,VerifiedORF,"ProteinwithWD-40repeatsinvolvedinrRNAprocessing;associateswithtrans-actingribosomebiogenesisfactors;similartobeta-transducinsuperfamily"	yes	yes	0	1	0	1	0		By matching	By matching					By MS/MS		By matching				By matching								By matching		By matching								1	1
ATLEELDAQTLPGDDELDQEILNLSTQELQTR	Acetyl (Protein N-term);Phospho (STY)	3719.73	0.730255	1744	YOR117WRPT5SGDID:S000005643,ChrXVfrom545029-546333,GenomeRelease64-2-1,VerifiedORF,"ATPaseofthe19Sregulatoryparticleofthe26Sproteasome;oneofsixATPasesoftheregulatoryparticle;involvedinthedegradationofubiquitinatedsubstrates;recruitedtotheGAL1-10promoterregionuponinductionoftranscription;similartohumanTBP1"	yes	yes	1	0	0	1	0	By matching	By matching	By matching	By matching	By MS/MS	By matching	By matching	By MS/MS	By matching	By matching	By matching	By matching	By matching	By matching	By matching	By matching	By matching	By matching	By matching	By matching	By matching	By matching	By matching	By matching	By matching		By matching	By matching	By matching		1	1	1	1	1	1	1
ATLELLK	Unmodified	786.485	0.485105	695	YPL198WRPL7BSGDID:S000006119,ChrXVIfrom173152-173162,173572-173665,174073-174702,GenomeRelease64-2-1,VerifiedORF,"Ribosomal60SsubunitproteinL7B;requiredforprocessingof27SA3pre-rRNAto27SBpre-rRNAduringassemblyoflargeribosomalsubunit;depletionleadstoaturnoverofpre-rRNA;containsaconservedC-terminalNucleicacidBindingDomain(NDB2);bindstoDomainIIof25Sand5.8SrRNAs;homologoustomammalianribosomalproteinL7…	yes	no	0	0	0	0	0														By MS/MS											By matching				By matching
ATNGIDGENIYHEGSENETR	2 Deamidation (NQ)	2206.93	0.925063	824	YGR246CBRF1SGDID:S000003478,ChrVIIfrom984272-982482,GenomeRelease64-2-1,reversecomplement,VerifiedORF,"TFIIIBB-relatedfactor;oneofthreesubunitsofRNApolymeraseIIItranscriptioninitiationfactorTFIIIB,bindsTFIIICandTBPandrecruitsRNApolIIItopromoters,amino-terminalhalfishomologoustoTFIIB;mutationsinhumanhomologareassociatedwithautosomalrecessivecerebellar-facial-dentalsyndrome"	yes	yes	0	2	0	0	0																												By matching	By MS/MS
ATNLTSLKPPFKVK	Acetyl (Protein N-term);2 Phospho (STY)	1744.86	0.856589	303	YDL117WCYK3SGDID:S000002275,ChrIVfrom248581-251238,GenomeRelease64-2-1,VerifiedORF,"SH3-domainproteinlocatedinthebudneckandcytokineticactinring;relocalizesfrombudnecktonucleusuponDNAreplicationstress;activatesthechitinsynthaseactivityofChs2pduringcytokinesis;suppressorofgrowthandcytokinesisdefectsofchs2phospho-mutants"	yes	yes	1	0	0	2	2												By MS/MS			By matching				By matching	By matching	By matching
ATQTAQISDAETR	Phospho (STY)	1470.64	0.635166	1388	YML065WORC1SGDID:S000004530,ChrXIIIfrom142210-144954,GenomeRelease64-2-1,VerifiedORF,"Largestsubunitoftheoriginrecognitioncomplex;involvedindirectingDNAreplicationbybindingtoreplicationorigins;alsoinvolvedintranscriptionalsilencing;exhibitsATPaseactivity;ORC1hasaparalog,SIR3,thatarosefromthewholegenomeduplication"	yes	yes	0	0	0	1	0	By MS/MS	By MS/MS	By MS/MS	By MS/MS	By MS/MS	By MS/MS	By matching	By MS/MS	By MS/MS	By MS/MS	By MS/MS	By matching	By MS/MS	By MS/MS	By MS/MS	By MS/MS	By MS/MS	By MS/MS	By matching	By MS/MS	By MS/MS	By MS/MS	By MS/MS	By MS/MS	By MS/MS	By MS/MS	By MS/MS	By MS/MS	By MS/MS	By MS/MS	1	1	1	1	1	1	1
ATSLMVLPDNDTASK	Phospho (STY)	1641.73	0.732103	1669	YOL045WPSK2SGDID:S000005405,ChrXVfrom243497-246802,GenomeRelease64-2-1,VerifiedORF,"PAS-domaincontainingserine/threonineproteinkinase;regulatessugarfluxandtranslationinresponsetoanunknownmetabolitebyphosphorylatingUgp1pandGsy2p(sugarflux)andCaf20p,Tif11pandSro9p(translation);PSK2hasaparalog,PSK1,thatarosefromthewholegenomeduplication"	yes	yes	0	0	0	1	0	By matching	By matching	By matching				By matching	By matching	By matching		By matching	By matching	By matching	By matching	By matching		By matching								By MS/MS	By MS/MS	By matching	By matching	By matching	By matching	1	1	1				1
ATSNLSPPSFK	Phospho (STY)	1227.55	0.553669	455	YDR293CSSD1SGDID:S000002701,ChrIVfrom1049392-1045640,GenomeRelease64-2-1,reversecomplement,VerifiedORF,"Translationalrepressorwitharoleinpolargrowthandwallintegrity;regulatedbyCbk1pphosphorylationtoeffectbud-specifictranslationalcontrolandlocalizationofspecificmRNAs;interactswithTORpathwaycomponents;containsafunctionalN-terminalnuclearlocalizationsequenceandnucleocytoplasmicshuttlingappearstobecr…	yes	yes	0	0	0	1	0	By MS/MS	By MS/MS	By MS/MS	By MS/MS	By MS/MS	By MS/MS	By MS/MS	By MS/MS	By MS/MS	By MS/MS	By MS/MS	By MS/MS	By MS/MS	By MS/MS	By MS/MS	By MS/MS	By MS/MS	By MS/MS	By MS/MS	By MS/MS	By MS/MS	By MS/MS	By MS/MS	By MS/MS	By MS/MS	By MS/MS	By MS/MS	By MS/MS	By MS/MS	By MS/MS	1	2	1	1	1	1	1
ATSNLSPPSFK	2 Phospho (STY)	1307.52	0.519999	455	YDR293CSSD1SGDID:S000002701,ChrIVfrom1049392-1045640,GenomeRelease64-2-1,reversecomplement,VerifiedORF,"Translationalrepressorwitharoleinpolargrowthandwallintegrity;regulatedbyCbk1pphosphorylationtoeffectbud-specifictranslationalcontrolandlocalizationofspecificmRNAs;interactswithTORpathwaycomponents;containsafunctionalN-terminalnuclearlocalizationsequenceandnucleocytoplasmicshuttlingappearstobecr…	yes	yes	0	0	0	2	0	By matching	By MS/MS	By MS/MS	By MS/MS	By MS/MS	By MS/MS	By MS/MS	By MS/MS	By MS/MS	By matching	By matching	By MS/MS	By matching	By matching	By matching		By MS/MS	By matching	By MS/MS	By MS/MS	By matching	By matching		By matching	By MS/MS	By MS/MS	By MS/MS	By MS/MS	By MS/MS	By MS/MS	1	1	1	1	1	1	1
ATSPLLESDSIEK	Phospho (STY)	1468.67	0.669821	827	YGR253CPUP2SGDID:S000003485,ChrVIIfrom999140-998358,GenomeRelease64-2-1,reversecomplement,VerifiedORF,"Alpha5subunitofthe20Sproteasome;involvedinubiquitin-dependentcatabolism;humanhomologissubunitzeta"	yes	yes	0	0	0	1	0	By MS/MS	By MS/MS	By MS/MS	By MS/MS	By MS/MS	By MS/MS	By MS/MS	By MS/MS	By MS/MS	By MS/MS	By MS/MS	By MS/MS	By MS/MS	By MS/MS	By MS/MS	By MS/MS	By MS/MS	By MS/MS	By MS/MS	By MS/MS	By MS/MS	By MS/MS	By MS/MS	By MS/MS	By MS/MS	By MS/MS	By MS/MS	By matching	By matching		1	1	1	1	1	1	1
ATSYPNPLPSK	Phospho (STY)	1253.57	0.569319	1145	YKL168CKKQ8SGDID:S000001651,ChrXIfrom133462-131288,GenomeRelease64-2-1,reversecomplement,VerifiedORF,"Putativeserine/threonineproteinkinasewithunknowncellularrole;KKQ8hasaparalog,HAL5,thatarosefromthewholegenomeduplication"	yes	yes	0	0	0	1	0		By matching	By matching	By MS/MS	By matching	By matching	By matching	By matching					By matching	By matching	By matching	By matching			By matching			By matching		By matching	By matching	By matching				By matching		1	1	1	1	1	1
ATTNDIAGGNYAADNASDNTQTK	Unmodified	2312.02	0.0152753	1004	YJL053WPEP8SGDID:S000003589,ChrXfrom335898-337037,GenomeRelease64-2-1,VerifiedORF,"Vacuolarproteincomponentoftheretromer;formspartofthemultimericmembrane-associatedretromercomplexinvolvedinvacuolarproteinsortingalongwithVps35p,Vps29p,Vps17p,andVps5p;essentialforendosome-to-Golgiretrogradeproteintransport;interactswithYpt7p;proteinabundanceincreasesinresponsetoDNAreplicationstress"	yes	yes	0	0	0	0	0	By MS/MS	By MS/MS	By MS/MS	By MS/MS	By MS/MS	By MS/MS	By MS/MS	By MS/MS	By MS/MS	By MS/MS	By MS/MS	By MS/MS	By MS/MS	By MS/MS	By MS/MS	By MS/MS	By MS/MS	By MS/MS	By MS/MS	By MS/MS	By MS/MS	By MS/MS	By MS/MS	By MS/MS	By MS/MS	By MS/MS	By MS/MS	By MS/MS	By MS/MS	By MS/MS	1	1	1	1	1	1	1
ATTNDIAGGNYAADNASDNTQTK	Phospho (STY)	2391.98	0.981606	1004	YJL053WPEP8SGDID:S000003589,ChrXfrom335898-337037,GenomeRelease64-2-1,VerifiedORF,"Vacuolarproteincomponentoftheretromer;formspartofthemultimericmembrane-associatedretromercomplexinvolvedinvacuolarproteinsortingalongwithVps35p,Vps29p,Vps17p,andVps5p;essentialforendosome-to-Golgiretrogradeproteintransport;interactswithYpt7p;proteinabundanceincreasesinresponsetoDNAreplicationstress"	yes	yes	0	0	0	1	0	By MS/MS	By matching	By MS/MS	By matching	By matching	By matching	By MS/MS	By MS/MS	By MS/MS	By MS/MS	By MS/MS	By MS/MS	By MS/MS	By matching	By MS/MS	By MS/MS	By matching	By matching	By MS/MS	By matching	By MS/MS	By MS/MS	By MS/MS	By matching	By matching	By matching	By matching	By MS/MS	By matching	By matching	1	1	1	1	1	1	1
ATVSPDKAK	Phospho (STY)	995.469	0.468876	145	YBR079CRPG1SGDID:S000000283,ChrIIfrom398277-395383,GenomeRelease64-2-1,reversecomplement,VerifiedORF,"eIF3asubunitoftheeukaryotictranslationinitiationfactor3(eIF3);subunitofthecorecomplexofeIF3;essentialfortranslation;partofaPrt1p-Rpg1p-Nip1psubcomplexthatstimulatesbindingofmRNAandtRNA(i)Mettoribosomes;involvedintranslationreinitiation"	yes	yes	0	0	0	1	1	By matching		By matching				By MS/MS	By matching			By matching	By matching						By matching	By matching	By matching	By MS/MS	By matching	By matching	By matching		By matching	By matching	By matching	By matching		1		1				1
ATYAGFLLADPK	Unmodified	1265.67	0.665589	493	YOR133WEFT1SGDID:S000005659,ChrXVfrom575098-577626,GenomeRelease64-2-1,VerifiedORF,"Elongationfactor2(EF-2),alsoencodedbyEFT2;catalyzesribosomaltranslocationduringproteinsynthesis;containsdiphthamide,theuniqueposttranslationallymodifiedhistidineresiduespecificallyADP-ribosylatedbydiphtheriatoxin;EFT1hasaparalog,EFT2,thatarosefromthewholegenomeduplication";YDR385WEFT2SGDID:S000002793,ChrIVfrom1243…	yes	no	0	0	0	0	0	By matching			By matching	By matching			By matching	By matching	By matching	By matching		By matching	By MS/MS	By matching	By matching	By MS/MS	By matching		By matching				By matching	By matching	By matching	By matching	By MS/MS	By MS/MS	By MS/MS	1			1	1
ATYLTTPEANIGSQKRIK	4 Phospho (STY)	2309.95	0.950061	1669	YOL045WPSK2SGDID:S000005405,ChrXVfrom243497-246802,GenomeRelease64-2-1,VerifiedORF,"PAS-domaincontainingserine/threonineproteinkinase;regulatessugarfluxandtranslationinresponsetoanunknownmetabolitebyphosphorylatingUgp1pandGsy2p(sugarflux)andCaf20p,Tif11pandSro9p(translation);PSK2hasaparalog,PSK1,thatarosefromthewholegenomeduplication"	yes	yes	0	0	0	4	2	By MS/MS																														1
AVADVWSDLEAEFK	Phospho (STY)	1658.72	0.722919	607	YER120WSCS2SGDID:S000000922,ChrVfrom401135-401869,GenomeRelease64-2-1,VerifiedORF,"IntegralERmembraneprotein,regulatesphospholipidmetabolism;oneof6proteins(Ist2p,Scs2p,Scs22p,Tcb1p,Tcb2p,Tcb3p)thatconnectERtotheplasmamembrane(PM)andregulatePI4PlevelsbycontrollingaccessofSac1pphosphatasetoitssubstratePI4PinthePM;interactswithFFATmotifofOpi1p;involvedintelomericsilencing;nullshowsinositolauxotrophy…	yes	yes	0	0	0	1	0		By MS/MS	By matching	By MS/MS		By matching	By matching	By matching	By matching	By matching	By matching	By matching	By matching	By matching		By MS/MS	By matching			By matching	By matching	By matching	By MS/MS	By MS/MS	By MS/MS	By matching	By matching	By matching	By matching			1	1	1		1	1
AVAEAYNNR	Unmodified	1006.48	0.483208	295	YDL097CRPN6SGDID:S000002255,ChrIVfrom286695-285391,GenomeRelease64-2-1,reversecomplement,VerifiedORF,"Essential,non-ATPaseregulatorysubunitofthe26Sproteasomelid;requiredfortheassemblyandactivityofthe26Sproteasome;thehumanhomolog(S9protein)partiallyrescuesRpn6pdepletion;proteinabundanceincreasesinresponsetoDNAreplicationstress"	yes	yes	0	0	0	0	0	By MS/MS	By MS/MS	By MS/MS	By MS/MS	By MS/MS	By matching	By MS/MS	By MS/MS	By matching	By MS/MS	By matching	By matching	By matching	By MS/MS	By MS/MS	By matching	By MS/MS	By MS/MS		By MS/MS	By MS/MS	By MS/MS	By MS/MS	By MS/MS	By matching		By MS/MS	By MS/MS	By MS/MS	By MS/MS	1	1	1	1	1	1	1
AVASSGQELSVEER	Unmodified	1460.71	0.710701	389	YDR099WBMH2SGDID:S000002506,ChrIVfrom653607-654428,GenomeRelease64-2-1,VerifiedORF,"14-3-3protein,minorisoform;controlsproteomeatpost-transcriptionallevel,bindsproteinsandDNA,involvedinregulationofmanyprocessesincludingexocytosis,vesicletransport,Ras/MAPKsignaling,andrapamycin-sensitivesignaling;proteinincreasesinabundanceandrelativedistributiontothenucleusincreasesuponDNAreplicationstress;abunda…	yes	yes	0	0	0	0	0	By matching	By matching	By matching		By matching	By matching	By matching	By matching	By matching		By matching	By MS/MS	By matching	By matching	By matching	By matching	By matching		By MS/MS	By MS/MS	By matching	By matching		By matching	By matching	By matching	By matching	By matching	By matching	By matching	1	1	1		1	1	1
AVATEVSANFISVK	Unmodified	1434.77	0.771845	307	YDL126CCDC48SGDID:S000002284,ChrIVfrom238664-236157,GenomeRelease64-2-1,reversecomplement,VerifiedORF,"AAAATPase;subunitofpolyubiquitin-selectivesegregasecomplexinvolvedinERAD,cellwallintegrityduringheatstress,mitoticspindledisassembly;subunitofcomplexinvolvedinmitochondria-associateddegradation;roleinmobilizingmembraneboundtranscriptionfactorsbyregulatedubiquitin/proteasome-dependentprocessing,i…	yes	yes	0	0	0	0	0			By MS/MS				By matching		By MS/MS		By MS/MS	By MS/MS			By matching		By matching		By MS/MS	By matching	By matching	By MS/MS											1				1
AVDALVPIGR	Unmodified	1009.59	0.59203	115	YBL099WATP1SGDID:S000000195,ChrIIfrom37053-38690,GenomeRelease64-2-1,VerifiedORF,"AlphasubunitoftheF1sectorofmitochondrialF1F0ATPsynthase;whichisalarge,evolutionarilyconservedenzymecomplexrequiredforATPsynthesis;F1translationallyregulatesATP6andATP8expressiontoachieveabalancedoutputofATPsynthasegenesencodedinnucleusandmitochondria;phosphorylated;N-terminallypropionylatedinvivo"	yes	yes	0	0	0	0	0													By matching	By matching														By MS/MS	By matching
AVDDFLLSLDGTANK	Unmodified	1577.79	0.793702	918	YHR174WENO2SGDID:S000001217,ChrVIIIfrom451327-452640,GenomeRelease64-2-1,VerifiedORF,"EnolaseII,aphosphopyruvatehydratase;catalyzesconversionof2-phosphoglyceratetophosphoenolpyruvateduringglycolysisandthereversereactionduringgluconeogenesis;expressioninducedinresponsetoglucose;ENO2hasaparalog,ENO1,thatarosefromthewholegenomeduplication"	yes	yes	0	0	0	0	0	By MS/MS	By MS/MS	By MS/MS	By MS/MS	By MS/MS	By MS/MS	By MS/MS	By MS/MS	By MS/MS	By MS/MS	By MS/MS	By MS/MS	By MS/MS	By MS/MS	By MS/MS	By MS/MS	By MS/MS	By MS/MS	By MS/MS	By MS/MS	By MS/MS	By MS/MS	By MS/MS	By MS/MS	By MS/MS	By MS/MS	By MS/MS	By MS/MS	By MS/MS	By MS/MS	4	3	4	4	4	4	3
AVDLAEEVNLIDLSDDEGEEKR	Phospho (STY)	2538.14	0.137438	772	YGR100WMDR1SGDID:S000003332,ChrVIIfrom690245-693097,GenomeRelease64-2-1,VerifiedORF,"CytoplasmicGTPase-activatingprotein;activatesYpt/RabtransportGTPasesYpt6p,Ypt31pandSec4p;involvedinrecyclingofinternalizedproteinsandregulationofGolgisecretoryfunction"	yes	yes	0	0	0	1	1	By MS/MS	By MS/MS		By MS/MS	By matching	By MS/MS	By MS/MS	By MS/MS	By MS/MS	By MS/MS			By MS/MS	By MS/MS	By MS/MS	By MS/MS		By MS/MS		By MS/MS	By matching	By matching	By MS/MS	By MS/MS	By MS/MS	By MS/MS	By MS/MS	By MS/MS	By MS/MS	By MS/MS	1	1		1	1	1	1
AVDNDTAGSAGKKPLATESTEK	2 Phospho (STY)	2349.01	0.0138308	151	YBR086CIST2SGDID:S000000290,ChrIIfrom423041-420201,GenomeRelease64-2-1,reversecomplement,VerifiedORF,"CorticalERproteininvolvedinER-plasmamembranetethering;oneof6proteins(Ist2p,Scs2p,Scs22p,Tcb1p,Tcb2p,Tcb3p)thatconnectERtotheplasmamembrane(PM)andregulatePMphosphatidylinositol-4-phosphate(PI4P)levelsbycontrollingaccessofSac1pphosphatasetoitssubstratePI4PinthePM;localizestothemothercellinsmall-bud…	yes	yes	0	0	0	2	2	By matching	By matching	By matching	By MS/MS	By matching	By MS/MS	By matching	By MS/MS	By MS/MS	By MS/MS	By MS/MS	By MS/MS	By matching	By MS/MS	By matching	By MS/MS	By MS/MS	By matching	By matching	By matching	By matching	By matching	By matching	By matching	By matching	By matching	By matching	By matching	By matching	By matching	1	1	1	1	1	1	1
AVDNDTAGSAGKKPLATESTEK	Phospho (STY)	2269.05	0.0475004	151	YBR086CIST2SGDID:S000000290,ChrIIfrom423041-420201,GenomeRelease64-2-1,reversecomplement,VerifiedORF,"CorticalERproteininvolvedinER-plasmamembranetethering;oneof6proteins(Ist2p,Scs2p,Scs22p,Tcb1p,Tcb2p,Tcb3p)thatconnectERtotheplasmamembrane(PM)andregulatePMphosphatidylinositol-4-phosphate(PI4P)levelsbycontrollingaccessofSac1pphosphatasetoitssubstratePI4PinthePM;localizestothemothercellinsmall-bud…	yes	yes	0	0	0	1	2	By matching	By matching	By matching	By matching	By matching	By matching	By matching	By matching	By matching	By MS/MS	By matching	By matching	By MS/MS	By MS/MS	By MS/MS	By MS/MS	By matching	By matching	By matching	By matching	By MS/MS	By MS/MS	By matching	By MS/MS	By matching	By matching	By matching	By MS/MS	By matching	By matching	1	1	1	1	1	1	1
AVDNIPVGPNFDDEEDEGEDLCNCEFSLAYGAK	Unmodified	3688.55	0.545752	1296	YLR249WYEF3SGDID:S000004239,ChrXIIfrom636780-639914,GenomeRelease64-2-1,VerifiedORF,"Translationelongationfactor3;containstwoABCcassettes;bindsandhydrolyzesATP;YEF3hasaparalog,HEF3,thatarosefromthewholegenomeduplication"	yes	yes	0	0	0	0	0	By matching	By matching	By MS/MS	By matching	By matching	By matching	By MS/MS	By matching	By MS/MS	By matching	By MS/MS	By MS/MS	By matching	By matching	By matching	By MS/MS	By MS/MS	By matching	By MS/MS	By matching	By MS/MS	By MS/MS	By matching	By matching	By matching	By matching	By matching	By matching	By MS/MS		1	1	1	1	1	1	1
AVENGDDIKLFESDEEETNGENIQINK	Phospho (STY)	3129.37	0.366328	1398	YML093WUTP14SGDID:S000004558,ChrXIIIfrom83090-85789,GenomeRelease64-2-1,VerifiedORF,"SubunitofU3-containingSmallSubunit(SSU)processomecomplex;involvedinproductionof18SrRNAandassemblyofsmallribosomalsubunit"	yes	yes	0	0	0	1	1	By MS/MS	By MS/MS	By MS/MS	By MS/MS	By MS/MS	By MS/MS	By matching	By matching	By matching	By MS/MS	By MS/MS	By MS/MS	By MS/MS	By MS/MS	By MS/MS	By MS/MS	By MS/MS	By MS/MS	By MS/MS	By matching	By MS/MS	By MS/MS	By MS/MS	By MS/MS	By MS/MS	By MS/MS	By MS/MS	By MS/MS	By MS/MS	By MS/MS	1	1	1	1	1	1	1
AVFDSAR	Phospho (STY)	844.348	0.348033	110	YBL085WBOI1SGDID:S000000181,ChrIIfrom63876-66818,GenomeRelease64-2-1,VerifiedORF,"Proteinimplicatedinpolargrowth;functionallyredundantwithBoi2p;interactswithbud-emergenceproteinBem1p;containsanSH3(srchomology3)domainandaPH(pleckstrinhomology)domain;relocalizesfrombudnecktocytoplasmuponDNAreplicationstress;BOI1hasaparalog,BOI2,thatarosefromthewholegenomeduplication"	yes	yes	0	0	0	1	0	By matching	By matching	By matching	By matching	By matching	By MS/MS	By MS/MS	By matching	By matching				By MS/MS	By MS/MS		By matching	By MS/MS	By MS/MS	By MS/MS			By MS/MS		By MS/MS				By MS/MS		By matching	1	1	1	1	1	1	1
AVFVNGGTISSNSGVSSVCECAR	Unmodified	2357.07	0.0739929	1309	YLR291CGCD7SGDID:S000004282,ChrXIIfrom719462-718317,GenomeRelease64-2-1,reversecomplement,VerifiedORF,"BetasubunitofthetranslationinitiationfactoreIF2B;theguanine-nucleotideexchangefactorforeIF2;activitysubsequentlyregulatedbyphosphorylatedeIF2;firstidentifiedasanegativeregulatorofGCN4expression"	yes	yes	0	0	0	0	0			By matching			By matching	By MS/MS		By matching		By matching	By matching			By MS/MS		By matching		By MS/MS			By matching											1			1	1
AVGAHSDLLK	Unmodified	1009.56	0.555644	129	YBR031WRPL4ASGDID:S000000235,ChrIIfrom300166-301254,GenomeRelease64-2-1,VerifiedORF,"Ribosomal60SsubunitproteinL4A;N-terminallyacetylated;homologoustomammalianribosomalproteinL4andbacterialL4;RPL4Ahasaparalog,RPL4B,thatarosefromthewholegenomeduplication";YDR012WRPL4BSGDID:S000002419,ChrIVfrom471853-472941,GenomeRelease64-2-1,VerifiedORF,"Ribosomal60SsubunitproteinL4B;homologoustomammalianribosoma…	yes	no	0	0	0	0	0			By matching			By matching		By matching		By matching	By matching		By matching	By MS/MS		By matching	By matching	By matching		By matching	By matching	By matching		By matching	By matching			By matching	By matching				1			1
AVGGEVGASAALAPK	Unmodified	1296.7	0.703765	503	YEL054CRPL12ASGDID:S000000780,ChrVfrom53218-52721,GenomeRelease64-2-1,reversecomplement,VerifiedORF,"Ribosomal60SsubunitproteinL12A;rpl12arpl12bdoublemutantexhibitsslowgrowthandslowtranslation;homologoustomammalianribosomalproteinL12andbacterialL11;RPL12Ahasaparalog,RPL12B,thatarosefromthewholegenomeduplication";YDR418WRPL12BSGDID:S000002826,ChrIVfrom1301616-1302113,GenomeRelease64-2-1,VerifiedOR…	yes	no	0	0	0	0	0	By matching		By matching	By matching		By matching				By matching	By matching		By matching	By MS/MS	By matching	By matching	By matching							By matching	By matching			By MS/MS	By matching		1		1	1		1
AVGPESDSRVESPGMTGQIK	Phospho (STY)	2123.96	0.955849	1210	YLL021WSPA2SGDID:S000003944,ChrXIIfrom100947-105347,GenomeRelease64-2-1,VerifiedORF,"Componentofthepolarisome;functionsinactincytoskeletalorganizationduringpolarizedgrowth;actsasascaffoldforMkk1pandMpk1pcellwallintegritysignalingcomponents;potentialCdc28psubstrate;codingsequencecontainslengthpolymorphismsindifferentstrains;SPA2hasaparalog,SPH1,thatarosefromthewholegenomeduplication"	yes	yes	0	0	0	1	1	By matching	By matching	By matching	By matching	By matching		By MS/MS	By matching	By matching		By matching	By matching	By matching	By matching		By matching	By matching	By matching	By MS/MS	By matching	By matching	By MS/MS	By MS/MS	By matching		By MS/MS	By MS/MS	By MS/MS	By matching	By matching	1	1	1	1	1		1
AVIAGSLPFSPSSK	Phospho (STY)	1439.71	0.706147	1729	YOR066WMSA1SGDID:S000005592,ChrXVfrom449436-451325,GenomeRelease64-2-1,VerifiedORF,"ActivatorofG1-specifictranscriptionfactorsMBFandSBF;involvedinregulationofthetimingofG1-specificgenetranscriptionandcellcycleinitiation;localizationiscell-cycledependentandregulatedbyCdc28pphosphorylation;MSA1hasaparalog,MSA2,thatarosefromthewholegenomeduplication"	yes	yes	0	0	0	1	0	By matching	By matching	By matching	By MS/MS	By matching	By matching	By matching	By matching	By matching	By matching	By matching	By matching	By matching	By MS/MS	By matching	By matching	By matching	By MS/MS	By matching	By matching	By matching	By matching	By matching	By matching	By matching	By matching	By matching	By matching	By matching	By matching	1	1	1	1	1	1	1
AVITVPAYFNDAQR	Unmodified	1563.8	0.804542	345;1593	YDL229WSSB1SGDID:S000002388,ChrIVfrom44065-45906,GenomeRelease64-2-1,VerifiedORF,"CytoplasmicATPasethatisaribosome-associatedmolecularchaperone;functionswithJ-proteinpartnerZuo1p;maybeinvolvedinfoldingofnewly-madepolypeptidechains;memberoftheHSP70family;interactswithphosphatasesubunitReg1p;SSB1hasaparalog,SSB2,thatarosefromthewholegenomeduplication";YNL209WSSB2SGDID:S000005153,ChrXIVfrom252059-25…	no	no	0	0	0	0	0	By matching	By matching	By matching	By MS/MS	By matching	By matching	By matching	By MS/MS	By matching	By MS/MS	By MS/MS	By matching	By MS/MS	By MS/MS	By matching	By matching	By MS/MS	By matching	By matching	By matching	By matching	By MS/MS	By matching	By matching	By MS/MS	By matching	By matching	By MS/MS	By MS/MS	By matching	2	1	2	2	2	1	1
AVLDKLPSTSQPNVYPMDESLIGSDAESNNK	Unmodified	3318.59	0.592566	916	YHR163WSOL3SGDID:S000001206,ChrVIIIfrom423724-424473,GenomeRelease64-2-1,VerifiedORF,"6-phosphogluconolactonase;catalyzesthesecondstepofthepentosephosphatepathway;weakmulticopysuppressoroflos1-1mutation;homologoustoSol2pandSol1p;SOL3hasaparalog,SOL4,thatarosefromthewholegenomeduplication"	yes	yes	0	0	0	0	1	By MS/MS	By MS/MS	By MS/MS	By MS/MS	By MS/MS	By MS/MS	By MS/MS	By MS/MS	By MS/MS	By MS/MS	By MS/MS	By MS/MS	By MS/MS	By MS/MS	By MS/MS	By MS/MS	By MS/MS	By MS/MS	By MS/MS	By MS/MS	By MS/MS	By MS/MS	By MS/MS	By MS/MS	By MS/MS	By MS/MS	By MS/MS	By MS/MS	By MS/MS	By MS/MS	2	2	2	2	2	2	2
AVLDKLPSTSQPNVYPMDESLIGSDAESNNK	Oxidation (M)	3334.59	0.587481	916	YHR163WSOL3SGDID:S000001206,ChrVIIIfrom423724-424473,GenomeRelease64-2-1,VerifiedORF,"6-phosphogluconolactonase;catalyzesthesecondstepofthepentosephosphatepathway;weakmulticopysuppressoroflos1-1mutation;homologoustoSol2pandSol1p;SOL3hasaparalog,SOL4,thatarosefromthewholegenomeduplication"	yes	yes	0	0	1	0	1	By matching	By matching	By matching	By matching	By matching	By matching	By matching	By matching	By matching	By matching	By matching	By matching	By matching	By matching	By matching	By matching	By matching	By matching	By matching	By matching	By matching	By MS/MS	By matching	By matching	By matching	By MS/MS	By MS/MS	By matching	By matching	By matching	1	1	1	1	1	1	1
AVLSLQSLK	Phospho (STY)	1037.55	0.552212	727	YGL190CCDC55SGDID:S000003158,ChrVIIfrom147389-145809,GenomeRelease64-2-1,reversecomplement,VerifiedORF,"Non-essentialregulatorysubunitBofproteinphosphatase2A(PP2A);localizationtocytoplasmrequiresZds1pandZds2pandpromotesmitoticentry;localizationtonucleuspreventsmitoticexit;requiredforcorrectnucleardivisionandchromosomesegregationinmeiosis;maintainsnucleolarsequestrationofCdc14pduringearlymeiosis;l…	yes	yes	0	0	0	1	0	By matching	By matching	By matching	By MS/MS	By MS/MS	By MS/MS	By matching	By MS/MS	By matching	By MS/MS	By matching	By matching	By MS/MS	By matching	By matching	By MS/MS	By matching	By MS/MS	By matching	By MS/MS	By MS/MS	By MS/MS	By matching	By MS/MS	By matching	By MS/MS	By MS/MS	By MS/MS	By matching	By MS/MS	1	1	1	1	1	1	1
AVNEDLDNLIEQISR	Phospho (STY)	1807.84	0.835323	810	YGR196CFYV8SGDID:S000003428,ChrVIIfrom892186-889733,GenomeRelease64-2-1,reversecomplement,VerifiedORF,"Proteinofunknownfunction;requiredforsurvivaluponexposuretoK1killertoxin"	yes	yes	0	0	0	1	0	By matching	By MS/MS	By matching	By matching	By matching	By matching	By matching	By MS/MS	By MS/MS	By MS/MS	By MS/MS	By MS/MS	By MS/MS	By MS/MS	By MS/MS	By MS/MS	By MS/MS	By MS/MS	By MS/MS	By MS/MS	By MS/MS	By MS/MS	By MS/MS	By MS/MS	By matching	By matching	By matching	By matching	By matching	By matching	1	1	1	1	1	1	1
AVNPLVTSSPIHMSPLQSR	2 Phospho (STY)	2193.01	0.00545519	1975	YPR174CYPR174CSGDID:S000006378,ChrXVIfrom888708-888043,GenomeRelease64-2-1,reversecomplement,VerifiedORF,"Proteinofunknownfunction;greenfluorescentprotein(GFP)-fusionproteinlocalizestothenuclearperiphery;potentialCdc28psubstrate;bindsphosphatidylinositolsandphosphatidylethanolamineinalarge-scalestudy;relativedistributiontofociatthenuclearperipheryincreasesuponDNAreplicationstress;YPR174Chasaparal…	yes	yes	0	0	0	2	0	By matching	By MS/MS	By MS/MS	By MS/MS	By MS/MS	By MS/MS	By MS/MS	By MS/MS	By MS/MS	By MS/MS	By MS/MS	By MS/MS	By MS/MS	By MS/MS	By MS/MS	By MS/MS	By MS/MS	By MS/MS	By MS/MS	By MS/MS	By MS/MS	By MS/MS	By MS/MS	By MS/MS	By MS/MS	By MS/MS	By MS/MS	By MS/MS	By MS/MS	By MS/MS	2	2	2	2	2	2	2
AVNPLVTSSPIHMSPLQSR	3 Phospho (STY)	2272.97	0.971786	1975	YPR174CYPR174CSGDID:S000006378,ChrXVIfrom888708-888043,GenomeRelease64-2-1,reversecomplement,VerifiedORF,"Proteinofunknownfunction;greenfluorescentprotein(GFP)-fusionproteinlocalizestothenuclearperiphery;potentialCdc28psubstrate;bindsphosphatidylinositolsandphosphatidylethanolamineinalarge-scalestudy;relativedistributiontofociatthenuclearperipheryincreasesuponDNAreplicationstress;YPR174Chasaparal…	yes	yes	0	0	0	3	0	By matching	By MS/MS	By matching	By MS/MS	By MS/MS	By MS/MS	By matching	By matching	By matching	By MS/MS	By MS/MS	By matching	By MS/MS	By matching	By MS/MS	By MS/MS	By matching	By matching	By matching	By MS/MS	By MS/MS	By matching	By MS/MS	By matching	By matching	By matching	By matching	By MS/MS	By matching	By MS/MS	1	1	1	1	1	1	1
AVNPLVTSSPIHMSPLQSR	Oxidation (M);2 Phospho (STY)	2209	0.000369812	1975	YPR174CYPR174CSGDID:S000006378,ChrXVIfrom888708-888043,GenomeRelease64-2-1,reversecomplement,VerifiedORF,"Proteinofunknownfunction;greenfluorescentprotein(GFP)-fusionproteinlocalizestothenuclearperiphery;potentialCdc28psubstrate;bindsphosphatidylinositolsandphosphatidylethanolamineinalarge-scalestudy;relativedistributiontofociatthenuclearperipheryincreasesuponDNAreplicationstress;YPR174Chasaparal…	yes	yes	0	0	1	2	0	By matching	By matching	By matching	By matching	By matching			By matching		By matching			By matching	By matching	By matching	By matching		By matching		By matching	By matching		By matching	By matching	By matching	By MS/MS	By matching	By matching	By matching	By matching	1	1	1	1	1
AVQDNGESAFR	Unmodified	1192.55	0.547264	1461	YMR142CRPL13BSGDID:S000004750,ChrXIIIfrom550801-550206,551207-551204,GenomeRelease64-2-1,reversecomplement,VerifiedORF,"Ribosomal60SsubunitproteinL13B;notessentialforviability;homologoustomammalianribosomalproteinL13,nobacterialhomolog;RPL13Bhasaparalog,RPL13A,thatarosefromthewholegenomeduplication";YDL082WRPL13ASGDID:S000002240,ChrIVfrom308424-308427,308793-309388,GenomeRelease64-2-1,VerifiedORF…	yes	no	0	0	0	0	0	By matching	By matching	By matching	By matching	By matching	By matching	By matching	By matching	By matching	By matching	By matching	By matching	By matching	By MS/MS	By matching	By matching	By matching	By matching	By matching	By matching	By matching	By matching	By matching	By MS/MS	By MS/MS	By matching	By matching	By MS/MS	By MS/MS	By MS/MS	1	1	1	1	1	1	1
AVQDNGESAFR	Deamidation (NQ)	1193.53	0.53128	1461	YMR142CRPL13BSGDID:S000004750,ChrXIIIfrom550801-550206,551207-551204,GenomeRelease64-2-1,reversecomplement,VerifiedORF,"Ribosomal60SsubunitproteinL13B;notessentialforviability;homologoustomammalianribosomalproteinL13,nobacterialhomolog;RPL13Bhasaparalog,RPL13A,thatarosefromthewholegenomeduplication";YDL082WRPL13ASGDID:S000002240,ChrIVfrom308424-308427,308793-309388,GenomeRelease64-2-1,VerifiedORF…	yes	no	0	1	0	0	0	By matching	By matching	By MS/MS	By matching	By matching	By matching	By MS/MS	By matching	By MS/MS	By matching	By matching	By MS/MS	By matching	By matching	By MS/MS	By MS/MS	By matching	By matching	By MS/MS	By matching	By matching	By MS/MS	By matching	By matching	By matching	By matching	By matching	By matching	By matching	By matching	1	1	1	1	1	1	1
AVQESDSTTSRIIEEHESPIDAEK	2 Phospho (STY)	2830.19	0.194708	1350	YLR413WINA1SGDID:S000004405,ChrXIIfrom951156-953183,GenomeRelease64-2-1,VerifiedORF,"Putativeproteinofunknownfunction;notanessentialgene;YLR413Whasaparalog,FAT3,thatarosefromthewholegenomeduplication"	yes	yes	0	0	0	2	1	By MS/MS	By matching	By matching	By matching	By matching	By matching	By matching		By matching	By matching	By MS/MS	By matching	By matching	By matching	By matching	By matching	By matching	By matching	By MS/MS	By matching	By matching	By matching	By matching	By MS/MS	By MS/MS	By matching	By matching	By MS/MS	By MS/MS	By matching	1	1	1	1	1	1	1
AVQESDSTTSRIIEEHESPIDAEK	3 Phospho (STY)	2910.16	0.161039	1350	YLR413WINA1SGDID:S000004405,ChrXIIfrom951156-953183,GenomeRelease64-2-1,VerifiedORF,"Putativeproteinofunknownfunction;notanessentialgene;YLR413Whasaparalog,FAT3,thatarosefromthewholegenomeduplication"	yes	yes	0	0	0	3	1	By matching	By matching	By MS/MS	By matching	By matching	By MS/MS	By matching	By matching	By MS/MS	By matching	By matching	By matching	By matching	By matching	By MS/MS	By matching	By matching	By matching	By MS/MS	By matching	By MS/MS	By MS/MS	By matching	By matching	By matching	By matching	By matching	By matching	By matching	By matching	2	2	2	2	2	2	2
AVQESDSTTSRIIEEHESPIDAEK	4 Phospho (STY)	2990.13	0.127369	1350	YLR413WINA1SGDID:S000004405,ChrXIIfrom951156-953183,GenomeRelease64-2-1,VerifiedORF,"Putativeproteinofunknownfunction;notanessentialgene;YLR413Whasaparalog,FAT3,thatarosefromthewholegenomeduplication"	yes	yes	0	0	0	4	1			By matching	By matching	By matching	By matching	By matching	By matching	By matching	By matching	By matching	By matching	By matching	By matching	By MS/MS	By matching	By MS/MS	By matching	By matching	By matching	By matching	By matching	By matching		By matching	By MS/MS	By matching	By matching	By matching	By matching			1	1	1	1	1
AVSDFVPGFAK	Phospho (STY)	1216.55	0.55294	395	YDR122WKIN1SGDID:S000002529,ChrIVfrom694700-697894,GenomeRelease64-2-1,VerifiedORF,"Serine/threonineproteinkinaseinvolvedinregulationofexocytosis;localizestothecytoplasmicfaceoftheplasmamembrane;KIN1hasaparalog,KIN2,thatarosefromthewholegenomeduplication"	yes	yes	0	0	0	1	0	By matching	By MS/MS	By MS/MS	By MS/MS	By MS/MS	By MS/MS	By MS/MS	By MS/MS	By MS/MS	By MS/MS	By MS/MS	By MS/MS	By MS/MS	By MS/MS	By MS/MS	By MS/MS	By matching	By MS/MS	By MS/MS	By MS/MS	By MS/MS	By MS/MS	By MS/MS	By MS/MS	By MS/MS	By MS/MS	By MS/MS	By MS/MS	By MS/MS	By MS/MS	1	1	1	1	1	1	1
AVSPTDSTPPSTHTEDSK	Phospho (STY)	1935.81	0.809896	483;1966;388;433;1430;1621	YPL257W-BYPL257W-BSGDID:S000007358,ChrXVIfrom56748-58052,58054-62016,GenomeRelease64-2-1,transposable_element_gene,"RetrotransposonTYAGagandTYBPolgenes;transcribed/translatedasoneunit;polyproteinisprocessedtomakeanucleocapsid-likeprotein(Gag),reversetranscriptase(RT),protease(PR),andintegrase(IN);similartoretroviralgenes";YLR157C-BYLR157C-BSGDID:S000007374,ChrXIIfrom480295-476333,481601-480297,Ge…	no	no	0	0	0	1	0	By matching	By matching		By matching	By matching	By matching		By matching	By matching	By MS/MS	By matching	By matching	By matching	By matching	By MS/MS	By matching	By MS/MS	By MS/MS	By MS/MS	By matching		By MS/MS	By matching	By matching	By MS/MS	By matching	By matching	By matching	By MS/MS	By MS/MS	1	1		1	1	1
AVSPTDSTPPSTHTEDSKR	Phospho (STY)	2091.91	0.911007	483;388;433;1430;1621	YPL257W-BYPL257W-BSGDID:S000007358,ChrXVIfrom56748-58052,58054-62016,GenomeRelease64-2-1,transposable_element_gene,"RetrotransposonTYAGagandTYBPolgenes;transcribed/translatedasoneunit;polyproteinisprocessedtomakeanucleocapsid-likeprotein(Gag),reversetranscriptase(RT),protease(PR),andintegrase(IN);similartoretroviralgenes";YLR157C-BYLR157C-BSGDID:S000007374,ChrXIIfrom480295-476333,481601-480297,Ge…	no	no	0	0	0	1	1	By MS/MS	By MS/MS	By matching	By matching	By matching	By matching	By matching		By matching	By MS/MS	By matching	By matching		By MS/MS	By MS/MS	By matching	By MS/MS	By MS/MS	By matching	By matching	By matching	By MS/MS	By matching		By MS/MS	By MS/MS	By MS/MS	By MS/MS	By MS/MS	By matching	1	1	1	1	1	1	1
AVSTANDNSFLQPPHR	Phospho (STY)	1832.82	0.820676	1967	YPR159WKRE6SGDID:S000006363,ChrXVIfrom857583-859745,GenomeRelease64-2-1,VerifiedORF,"TypeIIintegralmembraneprotein;requiredforbeta-1,6glucanbiosynthesis;putativebeta-glucansynthase;localizestoER,plasmamembrane,sitesofpolarizedgrowthandsecretoryvesicles;functionallyredundantwithSkn1p;KRE6hasaparalog,SKN1,thatarosefromthewholegenomeduplication"	yes	yes	0	0	0	1	0	By MS/MS	By MS/MS	By MS/MS	By MS/MS	By MS/MS	By MS/MS	By MS/MS	By MS/MS	By MS/MS	By MS/MS	By MS/MS	By MS/MS	By MS/MS	By MS/MS	By MS/MS	By MS/MS	By MS/MS	By MS/MS	By MS/MS	By MS/MS	By MS/MS	By MS/MS	By MS/MS	By MS/MS	By MS/MS	By MS/MS	By MS/MS	By MS/MS	By MS/MS	By MS/MS	4	3	2	3	2	2	3
AVSVSANSPE	Phospho (STY)	1039.42	0.42232	1820	YOR353CSOG2SGDID:S000005880,ChrXVfrom1000828-998453,GenomeRelease64-2-1,reversecomplement,VerifiedORF,"KeycomponentoftheRAMsignalingnetwork;requiredforpropercellmorphogenesisandcellseparationaftermitosis"	yes	yes	0	0	0	1	0	By matching	By MS/MS	By MS/MS	By MS/MS	By MS/MS	By MS/MS	By MS/MS	By MS/MS	By matching	By MS/MS	By matching	By MS/MS	By MS/MS	By MS/MS	By MS/MS	By MS/MS	By matching	By MS/MS	By MS/MS	By MS/MS	By MS/MS	By matching	By MS/MS	By MS/MS	By MS/MS	By MS/MS	By MS/MS	By MS/MS	By MS/MS	By MS/MS	1	1	1	1	1	1	1
AVSVSDLSYVANSQSSPLR	Phospho (STY);Deamidation (NQ)	2059.95	0.94633	1642	YNR016CACC1SGDID:S000005299,ChrXIVfrom661374-654673,GenomeRelease64-2-1,reversecomplement,VerifiedORF,"Acetyl-CoAcarboxylase,biotincontainingenzyme;catalyzescarboxylationofcytosolicacetyl-CoAtoformmalonyl-CoAandregulateshistoneacetylationbyregulatingtheavailablityofacetyl-CoA;requiredfordenovobiosynthesisoflong-chainfattyacids;ACC1hasaparalog,HFA1,thatarosefromthewholegenomeduplication"	yes	yes	0	1	0	1	0	By MS/MS	By MS/MS	By MS/MS	By MS/MS	By MS/MS	By MS/MS	By MS/MS	By MS/MS	By MS/MS	By MS/MS	By MS/MS	By MS/MS	By MS/MS	By MS/MS	By MS/MS	By MS/MS	By MS/MS	By MS/MS	By MS/MS	By MS/MS	By MS/MS	By MS/MS	By MS/MS	By MS/MS	By MS/MS	By MS/MS	By MS/MS	By MS/MS	By MS/MS	By MS/MS	4	4	4	4	4	4	4
AVSVSDLSYVANSQSSPLR	Phospho (STY)	2058.96	0.962314	1642	YNR016CACC1SGDID:S000005299,ChrXIVfrom661374-654673,GenomeRelease64-2-1,reversecomplement,VerifiedORF,"Acetyl-CoAcarboxylase,biotincontainingenzyme;catalyzescarboxylationofcytosolicacetyl-CoAtoformmalonyl-CoAandregulateshistoneacetylationbyregulatingtheavailablityofacetyl-CoA;requiredfordenovobiosynthesisoflong-chainfattyacids;ACC1hasaparalog,HFA1,thatarosefromthewholegenomeduplication"	yes	yes	0	0	0	1	0	By MS/MS	By MS/MS	By MS/MS	By MS/MS	By MS/MS	By MS/MS	By MS/MS	By MS/MS	By MS/MS	By MS/MS	By MS/MS	By MS/MS	By MS/MS	By MS/MS	By MS/MS	By MS/MS	By MS/MS	By MS/MS	By MS/MS	By MS/MS	By MS/MS	By MS/MS	By MS/MS	By MS/MS	By MS/MS	By MS/MS	By MS/MS	By MS/MS	By MS/MS	By MS/MS	4	4	3	4	2	5	3
AVSVSDLSYVANSQSSPLR	Phospho (STY);2 Deamidation (NQ)	2060.93	0.930345	1642	YNR016CACC1SGDID:S000005299,ChrXIVfrom661374-654673,GenomeRelease64-2-1,reversecomplement,VerifiedORF,"Acetyl-CoAcarboxylase,biotincontainingenzyme;catalyzescarboxylationofcytosolicacetyl-CoAtoformmalonyl-CoAandregulateshistoneacetylationbyregulatingtheavailablityofacetyl-CoA;requiredfordenovobiosynthesisoflong-chainfattyacids;ACC1hasaparalog,HFA1,thatarosefromthewholegenomeduplication"	yes	yes	0	2	0	1	0	By MS/MS	By matching						By matching		By matching													By matching	By matching							1	1
AVSVSDLSYVANSQSSPLR	Unmodified	1979	0.995984	1642	YNR016CACC1SGDID:S000005299,ChrXIVfrom661374-654673,GenomeRelease64-2-1,reversecomplement,VerifiedORF,"Acetyl-CoAcarboxylase,biotincontainingenzyme;catalyzescarboxylationofcytosolicacetyl-CoAtoformmalonyl-CoAandregulateshistoneacetylationbyregulatingtheavailablityofacetyl-CoA;requiredfordenovobiosynthesisoflong-chainfattyacids;ACC1hasaparalog,HFA1,thatarosefromthewholegenomeduplication"	yes	yes	0	0	0	0	0			By MS/MS			By MS/MS	By MS/MS		By MS/MS		By MS/MS	By MS/MS			By MS/MS	By matching	By MS/MS		By MS/MS			By MS/MS											1			1	1
AVVEGFDETSAEPTPAPAPAPVER	Phospho (STY)	2516.15	0.147214	62	YAL019WFUN30SGDID:S000000017,ChrIfrom114919-118314,GenomeRelease64-2-1,VerifiedORF,"Snf2pfamilymemberwithATP-dependentchromatinremodelingactivity;hasaroleinsilencingatthematingtypelocus,telomeresandcentromeres;enrichedatcentromeresandisrequiredforcorrectchromatinstructurearoundcentromeres,aswellasattheboundaryelementofthesilentHMR;recruitedtoDNAdouble-strandbreaks(DSBs)whereitpromotes5'strandrese…	yes	yes	0	0	0	1	0	By MS/MS	By MS/MS	By MS/MS	By MS/MS	By MS/MS	By MS/MS	By MS/MS	By MS/MS	By MS/MS	By MS/MS	By MS/MS	By MS/MS	By MS/MS	By MS/MS	By MS/MS	By MS/MS	By MS/MS	By MS/MS	By MS/MS	By MS/MS	By MS/MS	By MS/MS	By MS/MS	By MS/MS	By MS/MS	By MS/MS	By MS/MS	By MS/MS	By MS/MS	By MS/MS	1	1	1	1	1	1	1
AVVESVGAEVDEAR	Unmodified	1429.7	0.704887	491	YDR382WRPP2BSGDID:S000002790,ChrIVfrom1239492-1239824,GenomeRelease64-2-1,VerifiedORF,"RibosomalproteinP2beta;acomponentoftheribosomalstalk,whichisinvolvedintheinteractionbetweentranslationalelongationfactorsandtheribosome;free(non-ribosomal)P2stimulatesthephosphorylationoftheeIF2alphasubunit(Sui2p)byGcn2p;regulatestheaccumulationofP1(Rpp1ApandRpp1Bp)inthecytoplasm"	yes	yes	0	0	0	0	0	By matching	By matching	By MS/MS	By matching	By matching	By matching	By MS/MS	By matching	By matching	By matching	By matching	By MS/MS	By matching	By matching	By matching	By matching	By MS/MS	By matching	By MS/MS	By matching	By matching	By MS/MS	By matching	By matching	By matching	By matching	By matching	By MS/MS	By MS/MS	By matching	2	2	2	2	2	2	2
AVVSSPK	Phospho (STY)	766.363	0.36262	217	YCL014WBUD3SGDID:S000000520,ChrIIIfrom96281-101191,GenomeRelease64-2-1,VerifiedORF,"Proteininvolvedinbud-siteselection;requiredforaxialbuddingpattern;localizeswithseptinstobudneckinmitosisandmayconstituteanaxiallandmarkfornextroundofbudding"	yes	yes	0	0	0	1	0							By matching	By matching																		By MS/MS	By matching	By MS/MS	By MS/MS								1
AYEPDLSDADFEGIEASPK	2 Phospho (STY)	2212.85	0.849057	700	YGL092WNUP145SGDID:S000003060,ChrVIIfrom337906-341859,GenomeRelease64-2-1,VerifiedORF,"Essentialproteinwithdistinctrolesintwonuclearporesubcomplexes;catalyzesitsownproteolyticcleavageinvivotogenerateaC-terminalfragmentthatisastructuralcomponentoftheNup84psubcomplex(withrolesinNPCbiogenesisandlocalizationofgenestothenuclearperiphery),andanN-terminalfragmentthatisoneofseveralFG-nucleoporinswithinth…	yes	yes	0	0	0	2	0	By matching	By MS/MS	By matching	By matching	By matching	By matching	By matching	By MS/MS	By matching	By matching	By matching	By matching	By matching	By matching	By matching	By matching	By matching	By matching	By matching	By matching	By matching	By matching	By matching	By matching	By matching	By matching	By matching	By matching	By matching	By MS/MS	1	1	1	1	1	1	1
AYEPDLSDADFEGIEASPK	Phospho (STY)	2132.88	0.882727	700	YGL092WNUP145SGDID:S000003060,ChrVIIfrom337906-341859,GenomeRelease64-2-1,VerifiedORF,"Essentialproteinwithdistinctrolesintwonuclearporesubcomplexes;catalyzesitsownproteolyticcleavageinvivotogenerateaC-terminalfragmentthatisastructuralcomponentoftheNup84psubcomplex(withrolesinNPCbiogenesisandlocalizationofgenestothenuclearperiphery),andanN-terminalfragmentthatisoneofseveralFG-nucleoporinswithinth…	yes	yes	0	0	0	1	0	By MS/MS	By MS/MS	By MS/MS	By MS/MS	By MS/MS	By MS/MS	By MS/MS	By MS/MS	By MS/MS	By MS/MS	By MS/MS	By MS/MS	By MS/MS	By MS/MS	By MS/MS	By MS/MS	By MS/MS	By MS/MS	By MS/MS	By MS/MS	By MS/MS	By MS/MS	By MS/MS	By MS/MS	By MS/MS	By MS/MS	By MS/MS	By MS/MS	By MS/MS	By MS/MS	2	2	2	2	2	2	2
AYESSLACIAHIDMNAFFAQVEQMR	Phospho (STY);Deamidation (NQ)	2982.28	0.275151	504	YDR419WRAD30SGDID:S000002827,ChrIVfrom1303174-1305072,GenomeRelease64-2-1,VerifiedORF,"DNApolymeraseeta;involvedintranslesionsynthesisduringpost-replicationrepair;catalyzesthesynthesisofDNAoppositecyclobutanepyrimidinedimersandotherlesions;involvedinformationofpost-replicativedamage-inducedgenome-widecohesion;mayalsohavearoleinprotectionagainstmitochondrialmutagenesis;mutationsinhumanpoletaareres…	yes	yes	0	1	0	1	0			By MS/MS	By MS/MS					By MS/MS					By MS/MS							By MS/MS								By MS/MS				2	1
AYFSCTSAHTCTGDGNAMVSR	Unmodified	2291.94	0.935785	1140	YKL148CSDH1SGDID:S000001631,ChrXIfrom171129-169207,GenomeRelease64-2-1,reversecomplement,VerifiedORF,"Flavoproteinsubunitofsuccinatedehydrogenase;couplestheoxidationofsuccinatetothetransferofelectronstoubiquinoneaspartoftheTCAcycleandthemitochondrialrespiratorychain;FADbindingtoSdh1pisrequiredfortheassemblyofthesuccinatedehydrogenasesubunits;SDH1hasaparalog,YJL045W,thatarosefromthewholegenomedupl…	yes	no	0	0	0	0	0			By matching		By matching	By matching	By matching		By matching		By matching	By MS/MS			By matching	By matching	By matching		By MS/MS	By matching	By matching	By MS/MS					By matching						1		1	1	1
AYFSCTSAHTCTGDGNAMVSR	Oxidation (M)	2307.93	0.9307	1140	YKL148CSDH1SGDID:S000001631,ChrXIfrom171129-169207,GenomeRelease64-2-1,reversecomplement,VerifiedORF,"Flavoproteinsubunitofsuccinatedehydrogenase;couplestheoxidationofsuccinatetothetransferofelectronstoubiquinoneaspartoftheTCAcycleandthemitochondrialrespiratorychain;FADbindingtoSdh1pisrequiredfortheassemblyofthesuccinatedehydrogenasesubunits;SDH1hasaparalog,YJL045W,thatarosefromthewholegenomedupl…	yes	no	0	0	1	0	0																			By MS/MS
AYLAQSPQFNK	Phospho (STY)	1345.61	0.606767	1209	YLL018CDPS1SGDID:S000003941,ChrXIIfrom111575-109902,GenomeRelease64-2-1,reversecomplement,VerifiedORF,"Aspartyl-tRNAsynthetase,primarilycytoplasmic;homodimericenzymethatcatalyzesthespecificaspartylationoftRNA(Asp);classIIaminoacyltRNAsynthetase;bindingtoitsownmRNAmayconferautoregulation;sharesfivehighlyconservedaminoacidswithhumanthatwhenmutatedcauseleukoencephalopathycharacterizedbyhypomyelinati…	yes	yes	0	0	0	1	0	By MS/MS	By matching	By matching	By matching	By matching	By matching	By matching	By matching	By matching	By matching	By matching	By matching	By matching	By matching	By matching	By matching	By matching	By matching	By matching	By matching	By matching	By matching	By matching	By matching	By matching	By matching	By matching	By matching	By matching	By matching	1	1	1	1	1	1	1
AYLASDSDESDGQVDEEAK	3 Phospho (STY)	2267.74	0.743345	482	YDR365CESF1SGDID:S000002773,ChrIVfrom1206383-1204497,GenomeRelease64-2-1,reversecomplement,VerifiedORF,"Nucleolarproteininvolvedinpre-rRNAprocessing;depletioncausesseverelydecreased18SrRNAlevels"	yes	yes	0	0	0	3	0			By MS/MS		By MS/MS		By MS/MS	By MS/MS			By MS/MS	By MS/MS	By MS/MS		By MS/MS	By MS/MS	By MS/MS	By MS/MS	By MS/MS	By MS/MS	By MS/MS	By MS/MS	By MS/MS							By MS/MS			2		1		2
AYLASDSDESDGQVDEEAKNK	3 Phospho (STY)	2509.88	0.881235	482	YDR365CESF1SGDID:S000002773,ChrIVfrom1206383-1204497,GenomeRelease64-2-1,reversecomplement,VerifiedORF,"Nucleolarproteininvolvedinpre-rRNAprocessing;depletioncausesseverelydecreased18SrRNAlevels"	yes	yes	0	0	0	3	1			By MS/MS				By MS/MS																										1				1
AYLETEIK	Unmodified	965.507	0.506963	1853	YPL061WALD6SGDID:S000005982,ChrXVIfrom432588-434090,GenomeRelease64-2-1,VerifiedORF,"Cytosolicaldehydedehydrogenase;activatedbyMg2+andutilizesNADP+asthepreferredcoenzyme;requiredforconversionofacetaldehydetoacetate;constitutivelyexpressed;locatestothemitochondrialoutersurfaceuponoxidativestress"	yes	yes	0	0	0	0	0	By matching		By matching								By matching			By matching										By matching				By MS/MS	By matching		1		1
AYREEPDLENLLFNK	Unmodified	1849.92	0.921028	920	YHR183WGND1SGDID:S000001226,ChrVIIIfrom470960-472429,GenomeRelease64-2-1,VerifiedORF,"6-phosphogluconatedehydrogenase(decarboxylating);catalyzesanNADPHregeneratingreactioninthepentosephosphatepathway;requiredforgrowthonD-glucono-delta-lactoneandadaptationtooxidativestress;GND1hasaparalog,GND2,thatarosefromthewholegenomeduplication"	yes	yes	0	0	0	0	1			By matching	By matching						By matching	By matching	By matching	By matching	By MS/MS	By matching	By matching	By matching		By matching	By matching		By matching		By matching	By matching		By matching	By MS/MS	By MS/MS	By matching			1	1
AYSGDISAADDNLNPFER	Phospho (STY)	2033.84	0.836779	154	YBR108WAIM3SGDID:S000000312,ChrIIfrom454822-457665,GenomeRelease64-2-1,VerifiedORF,"Proteinthatinhibitsbarbed-endactinfilamentelongation;interactswithRvs167p;nullmutantisviableanddisplayselevatedfrequencyofmitochondrialgenomeloss"	yes	yes	0	0	0	1	0	By MS/MS	By matching	By matching	By MS/MS	By matching	By matching	By matching	By matching	By matching	By MS/MS	By matching	By MS/MS	By matching	By MS/MS	By MS/MS	By MS/MS	By matching	By MS/MS	By matching	By MS/MS	By MS/MS	By MS/MS	By MS/MS	By MS/MS	By MS/MS	By MS/MS	By MS/MS	By MS/MS	By MS/MS	By matching	2	2	2	2	1	1	2
AYSLPTR	Phospho (STY)	886.395	0.394983	1124	YKL105CSEG2SGDID:S000001588,ChrXIfrom242583-239185,GenomeRelease64-2-1,reversecomplement,VerifiedORF,"Eisosomecomponent;likelyplaysonlyminorroleineisosomeassembly;showntointeractwithSeg1p;similartoA.gossypiiSEGgenewhichisimportantforstabilizingeisosomes;SEG2hasaparalog,SEG1,thatarosefromthewholegenomeduplication"	yes	yes	0	0	0	1	0	By matching	By matching	By matching	By MS/MS	By matching	By MS/MS	By MS/MS	By MS/MS	By matching	By matching	By matching	By matching	By matching	By matching	By matching	By matching	By MS/MS	By MS/MS	By matching	By matching	By MS/MS	By MS/MS	By MS/MS	By MS/MS	By matching	By MS/MS	By MS/MS	By matching	By matching	By matching	1	1	1	1	1	1	1
AYSMTMETTSLSSQTNSR	Unmodified	1993.87	0.872105	1423	YMR031CEIS1SGDID:S000004633,ChrXIIIfrom334743-332212,GenomeRelease64-2-1,reversecomplement,VerifiedORF,"Componentoftheeisosomerequiredforpropereisosomeassembly;similartoUso1p;authentic,non-taggedproteinisdetectedinaphosphorylatedstateinhighlypurifiedmitochondriainhigh-throughputstudies;proteinincreasesinabundanceandrelocalizesfromplasmamembranetocytoplasmuponDNAreplicationstress;EIS1hasaparalog,Y…	yes	yes	0	0	0	0	0			By matching			By matching	By MS/MS		By matching		By matching	By matching					By matching		By matching	By matching		By matching											1			1	1
AYSMTMETTSLSSQTNSR	Phospho (STY)	2073.84	0.838436	1423	YMR031CEIS1SGDID:S000004633,ChrXIIIfrom334743-332212,GenomeRelease64-2-1,reversecomplement,VerifiedORF,"Componentoftheeisosomerequiredforpropereisosomeassembly;similartoUso1p;authentic,non-taggedproteinisdetectedinaphosphorylatedstateinhighlypurifiedmitochondriainhigh-throughputstudies;proteinincreasesinabundanceandrelocalizesfromplasmamembranetocytoplasmuponDNAreplicationstress;EIS1hasaparalog,Y…	yes	yes	0	0	0	1	0	By matching	By matching	By matching	By matching	By matching	By matching	By matching	By MS/MS	By MS/MS	By MS/MS	By MS/MS	By MS/MS	By matching	By matching	By matching	By matching	By matching	By matching	By MS/MS	By MS/MS	By MS/MS	By MS/MS	By MS/MS	By MS/MS	By matching	By matching	By matching	By matching	By matching	By matching	2	2	2	2	2	2	2
AYTHEIVTLWYR	Phospho (STY)	1630.75	0.754494	172	YBR160WCDC28SGDID:S000000364,ChrIIfrom560078-560974,GenomeRelease64-2-1,VerifiedORF,"Cyclin-dependentkinase(CDK)catalyticsubunit;masterregulatorofmitoticandmeioticcellcycles;alternatelyassociateswithG1(CLNs),SandG2/M(CLBs)phasecyclins,whichprovidesubstratespecificity;regulatescellcycleandbasaltranscription,chromosomeduplicationandsegregation,lipidbiosynthesis,membranetrafficking,polarizedgrowth,a…	yes	yes	0	0	0	1	0			By matching		By matching	By matching			By matching		By matching	By matching		By matching			By matching			By matching		By MS/MS		By matching	By matching		By matching	By matching	By MS/MS				1		1	1
AYVNKIYETLNLTNSTVYK	Phospho (STY);3 Deamidation (NQ)	2316.08	0.0814263	339	YDL215CGDH2SGDID:S000002374,ChrIVfrom73918-70640,GenomeRelease64-2-1,reversecomplement,VerifiedORF,"NAD(+)-dependentglutamatedehydrogenase;degradesglutamatetoammoniaandalpha-ketoglutarate;expressionsensitivetonitrogencataboliterepressionandintracellularammonialevels;geneticallyinteractswithGDH3bysuppressingstress-inducedapoptosis"	yes	yes	0	3	0	1	1	By matching	By matching	By matching	By matching	By matching	By matching	By matching	By matching	By matching	By matching	By matching	By matching	By matching		By matching	By matching	By matching	By matching	By matching	By matching	By matching	By matching	By matching	By MS/MS	By matching	By matching	By matching		By matching	By matching	1	1	1	1	1	1	1
CCSDVFNQVVK	Unmodified	1354.6	0.600956	1683	YOL086CADH1SGDID:S000005446,ChrXVfrom160594-159548,GenomeRelease64-2-1,reversecomplement,VerifiedORF,"Alcoholdehydrogenase;fermentativeisozymeactiveashomo-orheterotetramers;requiredforthereductionofacetaldehydetoethanol,thelaststepintheglycolyticpathway;ADH1hasaparalog,ADH5,thatarosefromthewholegenomeduplication"	yes	yes	0	0	0	0	0	By matching	By matching	By matching	By matching	By matching	By matching	By matching	By matching	By matching	By matching	By matching	By matching	By matching	By matching	By MS/MS	By matching	By matching	By matching		By matching	By matching	By matching	By matching	By MS/MS	By matching		By matching	By MS/MS	By matching	By matching	1	1	1	1	1	1	1
CGDCGSALQGISTLRPR	Unmodified	1846.88	0.8778	583	YIL052CRPL34BSGDID:S000001314,ChrIXfrom256554-256226,257063-257027,GenomeRelease64-2-1,reversecomplement,VerifiedORF,"Ribosomal60SsubunitproteinL34B;homologoustomammalianribosomalproteinL34,nobacterialhomolog;RPL34Bhasaparalog,RPL34A,thatarosefromthewholegenomeduplication";YER056C-ARPL34ASGDID:S000002135,ChrVfrom269751-269423,270185-270149,GenomeRelease64-2-1,reversecomplement,VerifiedORF,"Riboso…	yes	no	0	0	0	0	1							By matching						By matching				By MS/MS		By matching					By matching			By matching	By matching	By matching								1
CGRGDVINYQIKPLK	Unmodified	1759.94	0.940324	885	YHR073WOSH3SGDID:S000001115,ChrVIIIfrom242582-245572,GenomeRelease64-2-1,VerifiedORF,"Memberofanoxysterol-bindingproteinfamily;thisfamilyhassevenmembersinS.cerevisiae;familymembershaveoverlapping,redundantfunctionsinsterolmetabolismandcollectivelyperformafunctionessentialforviability"	yes	yes	0	0	0	0	2																	By MS/MS
CGSVTVR	Unmodified	777.38	0.380322	707	YGL123WRPS2SGDID:S000003091,ChrVIIfrom277617-278381,GenomeRelease64-2-1,VerifiedORF,"Proteincomponentofthesmall(40S)subunit;essentialforcontroloftranslationalaccuracy;phosphorylationbyC-terminaldomainkinaseI(CTDK-I)enhancestranslationalaccuracy;methylatedononeormorearginineresiduesbyHmt1p;homologoustomammalianribosomalproteinS2andbacterialS5"	yes	yes	0	0	0	0	0		By matching		By matching	By matching			By matching		By matching			By matching	By MS/MS														By matching	By matching			1		1	1
CGVSYSLELYQK	Phospho (STY);Deamidation (NQ)	1526.64	0.636412	1354	YLR427WMAG2SGDID:S000004419,ChrXIIfrom988428-990440,GenomeRelease64-2-1,VerifiedORF,"Cytoplasmicproteinofunknownfunction;inducedinresponsetomycotoxinpatulin;ubiquitinatedproteinsimilartothehumanringfingermotifproteinRNF10;predictedtobeinvolvedinrepairofalkylatedDNAduetointeractionwithMAG1"	yes	yes	0	1	0	1	0	By matching	By matching	By matching	By matching	By matching	By matching	By matching	By matching	By matching	By matching	By MS/MS	By matching	By matching		By matching	By matching	By matching		By matching	By matching		By matching	By matching	By matching	By matching	By matching	By matching	By matching	By matching	By matching	1	1	1	1	1	1	1
CINTSYSEGELNKNESSCLDR	Unmodified	2475.06	0.0642161	859	YHR005C-ATIM10SGDID:S000003530,ChrVIIIfrom115901-115620,GenomeRelease64-2-1,reversecomplement,VerifiedORF,"Essentialproteinofthemitochondrialintermembranespace;formsacomplexwithTim9p(TIM10complex)thatdelivershydrophobicproteinstotheTIM22complexforinsertionintotheinnermembrane"	yes	yes	0	0	0	0	1	By matching	By MS/MS	By MS/MS	By matching	By MS/MS	By matching	By MS/MS	By matching	By MS/MS	By matching	By MS/MS	By MS/MS	By matching	By matching	By MS/MS	By MS/MS	By MS/MS	By matching	By MS/MS	By MS/MS	By matching	By MS/MS	By matching	By matching	By matching	By matching	By MS/MS	By matching	By matching	By matching	1	1	1	1	1	1	1
CIWNQDWNSMNSSLEK	Oxidation (M);Phospho (STY);2 Deamidation (NQ)	2108.79	0.785672	1394	YML081WTDA9SGDID:S000004546,ChrXIIIfrom104777-108532,GenomeRelease64-2-1,VerifiedORF,"Transcriptionfactorthatregulatesacetateproduction;greenfluorescentprotein(GFP)-fusionproteinlocalizestothenucleus;nullmutantissensitivetoexpressionofthetop1-T722Aallele;notanessentialgene;TDA9hasaparalog,RSF2,thatarosefromthewholegenomeduplication"	yes	yes	0	2	1	1	0	By matching	By matching	By matching	By matching	By matching	By matching	By matching	By MS/MS	By matching	By matching	By matching	By matching	By matching	By matching	By matching	By matching	By matching	By matching	By matching	By MS/MS	By matching	By matching	By matching	By matching	By matching	By matching	By matching	By matching	By matching	By matching	1	1	1	1	1	1	1
CLDENNGNFQICDYYLQQLK	Unmodified	2534.12	0.120609	1415	YMR002WMIX17SGDID:S000004604,ChrXIIIfrom272193-272663,GenomeRelease64-2-1,VerifiedORF,"Mitochondrialintermembranespaceprotein;requiredfornormaloxygenconsumption;containstwincysteine-x9-cysteinemotifs;proteinabundanceincreasesinresponsetoDNAreplicationstress"	yes	yes	0	0	0	0	0	By MS/MS	By matching	By MS/MS	By MS/MS	By matching	By MS/MS	By MS/MS	By matching	By matching	By matching	By MS/MS	By matching	By matching	By MS/MS	By matching	By MS/MS	By MS/MS		By MS/MS	By matching	By MS/MS	By matching		By MS/MS	By matching	By matching	By matching		By matching	By matching	1	1	1	1	1	1	1
CLDSICPNNDADAAYSAFK	Unmodified	2130.9	0.898654	1342	YLR390W-ACCW14SGDID:S000006429,ChrXIIfrom903724-904440,GenomeRelease64-2-1,VerifiedORF,"Covalentlylinkedcellwallglycoprotein;presentintheinnerlayerofthecellwall"	yes	yes	0	0	0	0	0	By MS/MS	By MS/MS	By matching	By MS/MS	By MS/MS	By matching	By MS/MS	By MS/MS	By MS/MS	By MS/MS	By MS/MS	By MS/MS	By matching	By MS/MS	By MS/MS	By MS/MS	By MS/MS	By MS/MS	By MS/MS	By MS/MS	By matching	By MS/MS	By MS/MS	By MS/MS	By matching	By MS/MS	By MS/MS	By matching	By MS/MS	By MS/MS	2	2	2	2	2	2	2
CLQTIDLSFANVLTTSTNVDLSK	2 Phospho (STY);2 Deamidation (NQ)	2701.18	0.184661	1020	YJL112WMDV1SGDID:S000003648,ChrXfrom205305-207449,GenomeRelease64-2-1,VerifiedORF,"Peripheralproteinofcytosolicfaceofmitochondrialoutermembrane;requiredformitochondrialfission;interactswithFis1pandwiththedynamin-relatedGTPaseDnm1p;containsWDrepeats;MDV1hasaparalog,CAF4,thatarosefromthewholegenomeduplication"	yes	yes	0	2	0	2	0																By MS/MS	By matching				By matching						By matching	By matching
CSFPAPSNSQIHTANSNNNVNSSR	Unmodified	2602.16	0.157874	325	YDL167CNRP1SGDID:S000002326,ChrIVfrom163154-160995,GenomeRelease64-2-1,reversecomplement,VerifiedORF,"PutativeRNAbindingproteinofunknownfunction;localizestostressgranulesinducedbyglucosedeprivation;predictedtobeinvolvedinribosomebiogenesis"	yes	yes	0	0	0	0	0	By matching	By matching	By matching	By matching	By MS/MS	By MS/MS	By matching	By matching	By matching	By matching	By matching	By matching	By MS/MS	By MS/MS	By matching	By MS/MS	By matching	By matching	By matching	By MS/MS	By matching	By MS/MS	By matching	By matching	By matching	By matching	By matching	By matching	By matching	By matching	1	1	1	1	1	1	1
CTGGGIILTASHNPGGPENDLGIK	Phospho (STY)	2457.14	0.135938	1133	YKL127WPGM1SGDID:S000001610,ChrXIfrom203541-205253,GenomeRelease64-2-1,VerifiedORF,"Phosphoglucomutase,minorisoform;catalyzestheconversionfromglucose-1-phosphatetoglucose-6-phosphate,whichisakeystepinhexosemetabolism;PGM1hasaparalog,PGM2,thatarosefromthewholegenomeduplication"	yes	yes	0	0	0	1	0	By MS/MS	By MS/MS	By MS/MS	By MS/MS	By MS/MS	By MS/MS	By MS/MS	By MS/MS	By MS/MS	By MS/MS	By MS/MS	By MS/MS	By MS/MS	By MS/MS	By MS/MS	By MS/MS	By MS/MS	By MS/MS	By MS/MS	By MS/MS	By MS/MS	By MS/MS	By MS/MS	By MS/MS	By MS/MS	By MS/MS	By MS/MS	By MS/MS	By MS/MS	By MS/MS	1	1	1	1	1	1	1
CTGGGIILTASHNPGGPENDLGIK	Phospho (STY);Deamidation (NQ)	2458.12	0.119954	1133	YKL127WPGM1SGDID:S000001610,ChrXIfrom203541-205253,GenomeRelease64-2-1,VerifiedORF,"Phosphoglucomutase,minorisoform;catalyzestheconversionfromglucose-1-phosphatetoglucose-6-phosphate,whichisakeystepinhexosemetabolism;PGM1hasaparalog,PGM2,thatarosefromthewholegenomeduplication"	yes	yes	0	1	0	1	0	By MS/MS	By MS/MS	By MS/MS	By MS/MS	By MS/MS	By matching	By MS/MS	By MS/MS	By MS/MS	By MS/MS	By MS/MS	By MS/MS	By MS/MS	By MS/MS	By MS/MS	By MS/MS	By matching	By MS/MS	By MS/MS	By MS/MS	By MS/MS	By MS/MS	By MS/MS	By MS/MS	By MS/MS	By MS/MS	By MS/MS	By MS/MS	By MS/MS	By MS/MS	1	1	1	1	1	1	1
CTGGIILTASHNPGGPENDMGIK	Oxidation (M);Phospho (STY)	2434.07	0.0658098	1444	YMR105CPGM2SGDID:S000004711,ChrXIIIfrom477606-475897,GenomeRelease64-2-1,reversecomplement,VerifiedORF,"Phosphoglucomutase;catalyzestheconversionfromglucose-1-phosphatetoglucose-6-phosphate,whichisakeystepinhexosemetabolism;functionsastheacceptorforaGlc-phosphotransferase;proteinabundanceincreasesinresponsetoDNAreplicationstress;PGM2hasaparalog,PGM1,thatarosefromthewholegenomeduplication"	yes	yes	0	0	1	1	0	By MS/MS	By matching	By MS/MS	By MS/MS	By MS/MS	By MS/MS	By MS/MS	By MS/MS	By MS/MS	By MS/MS	By MS/MS	By MS/MS	By MS/MS	By MS/MS	By matching	By MS/MS	By MS/MS	By matching	By matching	By MS/MS	By MS/MS	By MS/MS	By MS/MS	By MS/MS	By MS/MS	By MS/MS	By MS/MS	By MS/MS	By MS/MS	By MS/MS	1	1	1	1	1	1	1
CTGGIILTASHNPGGPENDMGIK	Oxidation (M);Phospho (STY);Deamidation (NQ)	2435.05	0.0498254	1444	YMR105CPGM2SGDID:S000004711,ChrXIIIfrom477606-475897,GenomeRelease64-2-1,reversecomplement,VerifiedORF,"Phosphoglucomutase;catalyzestheconversionfromglucose-1-phosphatetoglucose-6-phosphate,whichisakeystepinhexosemetabolism;functionsastheacceptorforaGlc-phosphotransferase;proteinabundanceincreasesinresponsetoDNAreplicationstress;PGM2hasaparalog,PGM1,thatarosefromthewholegenomeduplication"	yes	yes	0	1	1	1	0	By matching	By matching			By MS/MS	By MS/MS	By MS/MS	By MS/MS	By MS/MS	By MS/MS	By MS/MS	By MS/MS		By matching	By matching		By matching	By matching	By matching		By matching	By matching	By MS/MS	By MS/MS	By MS/MS	By matching	By MS/MS	By matching	By matching	By MS/MS	1	1			1	1	1
CTGGIILTASHNPGGPENDMGIK	Phospho (STY)	2418.07	0.0708952	1444	YMR105CPGM2SGDID:S000004711,ChrXIIIfrom477606-475897,GenomeRelease64-2-1,reversecomplement,VerifiedORF,"Phosphoglucomutase;catalyzestheconversionfromglucose-1-phosphatetoglucose-6-phosphate,whichisakeystepinhexosemetabolism;functionsastheacceptorforaGlc-phosphotransferase;proteinabundanceincreasesinresponsetoDNAreplicationstress;PGM2hasaparalog,PGM1,thatarosefromthewholegenomeduplication"	yes	yes	0	0	0	1	0	By MS/MS	By MS/MS	By MS/MS	By MS/MS	By MS/MS	By MS/MS	By MS/MS	By MS/MS	By MS/MS	By MS/MS	By MS/MS	By MS/MS	By MS/MS	By MS/MS	By MS/MS	By MS/MS	By MS/MS	By MS/MS	By MS/MS	By MS/MS	By MS/MS	By MS/MS	By MS/MS	By MS/MS	By MS/MS	By MS/MS	By MS/MS	By MS/MS	By MS/MS	By MS/MS	2	2	2	2	2	2	2
CTGGIILTASHNPGGPENDMGIK	Phospho (STY);Deamidation (NQ)	2419.05	0.0549108	1444	YMR105CPGM2SGDID:S000004711,ChrXIIIfrom477606-475897,GenomeRelease64-2-1,reversecomplement,VerifiedORF,"Phosphoglucomutase;catalyzestheconversionfromglucose-1-phosphatetoglucose-6-phosphate,whichisakeystepinhexosemetabolism;functionsastheacceptorforaGlc-phosphotransferase;proteinabundanceincreasesinresponsetoDNAreplicationstress;PGM2hasaparalog,PGM1,thatarosefromthewholegenomeduplication"	yes	yes	0	1	0	1	0		By MS/MS	By MS/MS			By MS/MS	By matching		By MS/MS		By MS/MS	By MS/MS	By matching		By matching		By MS/MS		By MS/MS		By matching						By matching					1	1			1	1
CVESVNDSNLSSQEEQCLSNCVNR	Unmodified	2827.18	0.180719	1090	YJR135W-ATIM8SGDID:S000007348,ChrXfrom676971-677234,GenomeRelease64-2-1,VerifiedORF,"Mitochondrialintermembranespaceprotein;formsacomplexwithTim13pthatdeliversasubsetofhydrophobicproteinstotheTIM22complexforinnermembraneinsertion;homologofhumanTIMM8A,implicatedinMohr-Tranebjaergsyndrome"	yes	yes	0	0	0	0	0	By MS/MS	By matching	By matching	By matching	By matching	By matching	By MS/MS	By matching	By matching	By matching	By matching	By matching	By matching	By matching	By matching	By matching	By matching	By matching	By matching	By MS/MS	By matching	By matching	By matching	By matching	By matching	By matching	By matching		By matching		2	1	1	1	1	1	1
CVESVNDSNLSSQEEQCLSNCVNR	Deamidation (NQ)	2828.16	0.164735	1090	YJR135W-ATIM8SGDID:S000007348,ChrXfrom676971-677234,GenomeRelease64-2-1,VerifiedORF,"Mitochondrialintermembranespaceprotein;formsacomplexwithTim13pthatdeliversasubsetofhydrophobicproteinstotheTIM22complexforinnermembraneinsertion;homologofhumanTIMM8A,implicatedinMohr-Tranebjaergsyndrome"	yes	yes	0	1	0	0	0	By matching		By matching	By matching	By matching	By matching		By matching	By matching	By matching	By matching						By MS/MS	By MS/MS	By matching	By matching		By matching	By matching	By MS/MS		By matching			By matching		1		1	1	1	1
DADAHDSLNDIDQLAR	Unmodified	1767.8	0.802369	1595	YNL216WRAP1SGDID:S000005160,ChrXIVfrom241689-244172,GenomeRelease64-2-1,VerifiedORF,"EssentialDNA-bindingtranscriptionregulatorthatbindsmanyloci;involvedintranscriptionactivationandrepression,chromatinsilencing,andtelomerelengthmaintenance;relocalizestothecytosolinresponsetohypoxia;conservedproteinwithanN-terminalBRCTdomain,acentralregionwithhomologytotheMybDNAbindingdomain,andaC-terminalRap1-spe…	yes	yes	0	0	0	0	0	By MS/MS	By matching	By matching	By matching	By matching	By matching	By matching	By MS/MS	By matching	By MS/MS	By matching	By matching	By matching	By matching	By matching	By matching	By matching	By matching	By matching	By matching	By matching	By matching	By matching	By matching	By matching	By matching	By matching	By matching	By matching	By matching	1	1	1	1	1	1	1
DADSHSDNDHDSPDNVPSDVHLR	Phospho (STY)	2623.02	0.0208448	193	YBR233WPBP2SGDID:S000000437,ChrIIfrom683428-684669,GenomeRelease64-2-1,VerifiedORF,"RNAbindingprotein;hassimilaritytomammalianheterogeneousnuclearRNPKprotein,involvedintheregulationoftelomerepositioneffectandtelomerelength;relativedistributiontothenucleusincreasesuponDNAreplicationstress"	yes	yes	0	0	0	1	0	By MS/MS	By MS/MS	By MS/MS	By matching	By MS/MS	By MS/MS		By MS/MS	By matching		By MS/MS		By MS/MS	By MS/MS	By MS/MS		By MS/MS	By MS/MS	By MS/MS	By MS/MS	By matching	By MS/MS			By MS/MS	By MS/MS	By MS/MS	By MS/MS	By MS/MS		1	1	1	1	1	1
DAETADIGDQSEVESDTEELKK	Phospho (STY)	2488.04	0.0377832	1097	YKL021CMAK11SGDID:S000001504,ChrXIfrom398750-397344,GenomeRelease64-2-1,reversecomplement,VerifiedORF,"Proteininvolvedinanearlystepof60Sribosomalsubunitbiogenesis;essentialforcellgrowthandreplicationofkillerM1dsRNAvirus;containsfourbeta-transducinrepeats"	yes	yes	0	0	0	1	1	By MS/MS	By MS/MS	By MS/MS	By MS/MS	By MS/MS	By MS/MS	By MS/MS	By MS/MS	By MS/MS	By MS/MS	By MS/MS	By matching	By MS/MS	By MS/MS	By MS/MS	By MS/MS	By MS/MS	By MS/MS	By MS/MS	By MS/MS	By MS/MS	By MS/MS	By MS/MS	By MS/MS	By MS/MS	By matching	By MS/MS	By MS/MS	By MS/MS	By MS/MS	1	1	1	1	1	1	1
DAETADIGDQSEVESDTEELKK	2 Phospho (STY)	2568	0.0041136	1097	YKL021CMAK11SGDID:S000001504,ChrXIfrom398750-397344,GenomeRelease64-2-1,reversecomplement,VerifiedORF,"Proteininvolvedinanearlystepof60Sribosomalsubunitbiogenesis;essentialforcellgrowthandreplicationofkillerM1dsRNAvirus;containsfourbeta-transducinrepeats"	yes	yes	0	0	0	2	1	By MS/MS	By MS/MS	By MS/MS	By MS/MS	By MS/MS	By MS/MS	By MS/MS	By MS/MS	By MS/MS	By MS/MS	By MS/MS	By MS/MS	By MS/MS	By MS/MS	By MS/MS	By MS/MS	By MS/MS	By MS/MS	By MS/MS	By MS/MS	By MS/MS	By MS/MS	By MS/MS	By MS/MS	By MS/MS	By MS/MS	By MS/MS	By MS/MS	By MS/MS	By MS/MS	2	2	2	2	2	2	2
DAEVNNGSSAR	Deamidation (NQ)	1119.48	0.479244	1714	YOR027WSTI1SGDID:S000005553,ChrXVfrom381053-382822,GenomeRelease64-2-1,VerifiedORF,"Hsp90cochaperone;interactswiththeSsagroupofthecytosolicHsp70chaperonesandactivatesSsa1pATPaseactivity;interactswithHsp90chaperonesandinhibitstheirATPaseactivity;homologofmammalianHop"	yes	yes	0	1	0	0	0							By MS/MS																	By matching	By matching			By matching	By matching								1
DAFLEATSEDEIISR	Phospho (STY)	1774.77	0.76624	822	YGR240CPFK1SGDID:S000003472,ChrVIIfrom973734-970771,GenomeRelease64-2-1,reversecomplement,VerifiedORF,"Alphasubunitofheterooctamericphosphofructokinase;involvedinglycolysis,indispensableforanaerobicgrowth,activatedbyfructose-2,6-bisphosphateandAMP,mutationinhibitsglucoseinductionofcellcycle-relatedgenes"	yes	yes	0	0	0	1	0	By matching	By MS/MS	By MS/MS	By matching	By MS/MS	By MS/MS	By matching	By matching	By matching	By matching	By matching	By matching	By MS/MS	By MS/MS	By matching	By MS/MS	By MS/MS	By MS/MS	By matching	By matching	By matching	By matching	By MS/MS	By MS/MS	By MS/MS	By MS/MS	By matching	By matching	By MS/MS	By MS/MS	4	4	2	4	2	2	3
DAGAISGLNVLR	Unmodified	1184.65	0.651335	345;1593	YDL229WSSB1SGDID:S000002388,ChrIVfrom44065-45906,GenomeRelease64-2-1,VerifiedORF,"CytoplasmicATPasethatisaribosome-associatedmolecularchaperone;functionswithJ-proteinpartnerZuo1p;maybeinvolvedinfoldingofnewly-madepolypeptidechains;memberoftheHSP70family;interactswithphosphatasesubunitReg1p;SSB1hasaparalog,SSB2,thatarosefromthewholegenomeduplication";YNL209WSSB2SGDID:S000005153,ChrXIVfrom252059-25…	no	no	0	0	0	0	0	By MS/MS	By MS/MS	By matching	By MS/MS	By MS/MS	By matching	By matching	By MS/MS	By MS/MS	By MS/MS	By matching	By matching	By matching	By MS/MS	By MS/MS	By MS/MS	By matching	By MS/MS	By matching	By MS/MS	By MS/MS		By MS/MS	By matching	By MS/MS	By matching	By matching	By MS/MS	By MS/MS	By MS/MS	1	1	1	1	1	1	1
DAGQIVGLNVLR	Unmodified	1253.71	0.709185	1061	YJR045CSSC1SGDID:S000003806,ChrXfrom521602-519638,GenomeRelease64-2-1,reversecomplement,VerifiedORF,"Hsp70familyATPase;constituentoftheimportmotorcomponentoftheTranslocaseoftheInnerMitochondrialmembrane(TIM23complex);involvedinproteintranslocationandfolding;subunitofSceIendonuclease;SSC1hasaparalog,ECM10,thatarosefromthewholegenomeduplication"	yes	yes	0	0	0	0	0		By matching	By matching	By matching	By matching			By matching		By matching	By matching		By matching	By matching	By matching	By matching	By matching						By matching	By matching	By matching	By matching	By matching	By MS/MS	By MS/MS	By matching		1	1	1	1
DAGTIAGLNVLR	Unmodified	1198.67	0.666986	58;1211;995	YAL005CSSA1SGDID:S000000004,ChrIfrom141431-139503,GenomeRelease64-2-1,reversecomplement,VerifiedORF,"ATPaseinvolvedinproteinfoldingandNLS-directednucleartransport;memberofHSP70family;formschaperonecomplexwithYdj1p;localizedtonucleus,cytoplasm,andcellwall;98%identicalwithparalogSsa2p,butsubtledifferencesbetweenthetwoproteinsprovidefunctionalspecificitywithrespecttopropagationofyeast[URE3]prionsand…	no	no	0	0	0	0	0	By MS/MS	By MS/MS	By matching	By MS/MS	By MS/MS	By MS/MS	By MS/MS	By MS/MS	By MS/MS	By MS/MS	By MS/MS	By MS/MS	By MS/MS	By MS/MS	By MS/MS	By MS/MS	By MS/MS	By MS/MS	By MS/MS	By MS/MS	By MS/MS	By MS/MS	By MS/MS	By MS/MS	By MS/MS	By MS/MS	By MS/MS	By MS/MS	By MS/MS	By MS/MS	1	1	1	1	1	1	1
DAKNPVILADACCSR	Unmodified	1688.8	0.797424	1235	YLR044CPDC1SGDID:S000004034,ChrXIIfrom234081-232390,GenomeRelease64-2-1,reversecomplement,VerifiedORF,"Majorofthreepyruvatedecarboxylaseisozymes;keyenzymeinalcoholicfermentation;decarboxylatespyruvatetoacetaldehyde;involvedinaminoacidcatabolism;subjecttoglucose-,ethanol-,andautoregulation;activatedbyphosphorylationinresponsetoglucoselevels;N-terminallypropionylatedinvivo"	yes	yes	0	0	0	0	1	By MS/MS	By matching	By matching	By MS/MS	By matching	By MS/MS	By matching	By matching	By matching	By matching	By matching	By matching	By matching	By matching	By matching	By MS/MS	By matching	By MS/MS	By matching	By matching	By matching	By matching	By MS/MS	By MS/MS	By MS/MS	By MS/MS	By matching	By MS/MS	By MS/MS	By MS/MS	1	1	1	1	1	1	1
DAKSSAESSNATNNNTLGTESK	2 Phospho (STY)	2384.94	0.937037	151	YBR086CIST2SGDID:S000000290,ChrIIfrom423041-420201,GenomeRelease64-2-1,reversecomplement,VerifiedORF,"CorticalERproteininvolvedinER-plasmamembranetethering;oneof6proteins(Ist2p,Scs2p,Scs22p,Tcb1p,Tcb2p,Tcb3p)thatconnectERtotheplasmamembrane(PM)andregulatePMphosphatidylinositol-4-phosphate(PI4P)levelsbycontrollingaccessofSac1pphosphatasetoitssubstratePI4PinthePM;localizestothemothercellinsmall-bud…	yes	yes	0	0	0	2	1	By MS/MS	By matching	By matching	By MS/MS	By matching	By matching	By matching	By matching	By MS/MS	By MS/MS	By matching	By matching	By matching	By matching	By matching	By matching	By matching	By matching	By matching	By matching	By matching	By matching	By MS/MS	By matching	By MS/MS		By matching	By matching	By matching	By matching	1	1	1	1	1	1	1
DALEDVFATPK	Phospho (STY)	1284.56	0.563899	1200	YKR100CSKG1SGDID:S000001808,ChrXIfrom639968-638901,GenomeRelease64-2-1,reversecomplement,VerifiedORF,"Transmembraneproteinwitharoleincellwallpolymercomposition;localizesoninnersurfaceofplasmamembraneatbudandindaughtercell;SKG1hasaparalog,AIM20,thatarosefromthewholegenomeduplication"	yes	yes	0	0	0	1	0	By matching	By MS/MS	By MS/MS	By MS/MS	By matching	By MS/MS	By MS/MS	By MS/MS	By MS/MS	By MS/MS	By MS/MS	By MS/MS	By matching	By MS/MS	By MS/MS	By matching	By MS/MS	By MS/MS	By matching	By MS/MS	By MS/MS	By MS/MS	By MS/MS	By MS/MS	By matching	By matching	By MS/MS	By MS/MS	By MS/MS	By matching	1	1	1	1	1	1	1
DALFGTDISPSMK	Phospho (STY)	1460.63	0.625847	1911	YPL255WBBP1SGDID:S000006176,ChrXVIfrom67725-68882,GenomeRelease64-2-1,VerifiedORF,"Proteinrequiredforthespindlepolebody(SPB)duplication;localizesatthecytoplasmicsideofthecentralplaqueperipheryoftheSPB;formsacomplexwithanuclearenvelopeproteinMps2pandSPBcomponentsSpc29pandKar1p;requiredformitoticfunctionsofCdc5p"	yes	yes	0	0	0	1	0	By MS/MS	By MS/MS	By matching	By MS/MS	By MS/MS	By MS/MS	By MS/MS	By MS/MS	By MS/MS	By MS/MS	By MS/MS	By MS/MS	By MS/MS	By MS/MS	By matching	By MS/MS	By MS/MS	By MS/MS	By MS/MS	By MS/MS	By MS/MS	By MS/MS	By MS/MS	By MS/MS	By MS/MS	By MS/MS	By MS/MS	By MS/MS	By MS/MS	By MS/MS	1	1	1	1	1	1	1
DALGGGMISFR	Unmodified	1122.55	0.549179	60	YAL012WCYS3SGDID:S000000010,ChrIfrom130799-131983,GenomeRelease64-2-1,VerifiedORF,"Cystathioninegamma-lyase;catalyzesoneofthetworeactionsinvolvedinthetranssulfurationpathwaythatyieldscysteinefromhomocysteinewiththeintermediaryformationofcystathionine;proteinabundanceincreasesinresponsetoDNAreplicationstress"	yes	yes	0	0	0	0	0																												By MS/MS	By matching
DALLSANTK	Phospho (STY)	1011.46	0.463791	1849	YPL049CDIG1SGDID:S000005970,ChrXVIfrom463839-462481,GenomeRelease64-2-1,reversecomplement,VerifiedORF,"MAPkinase-responsiveinhibitoroftheSte12ptranscriptionfactor;involvedintheregulationofmating-specificgenesandtheinvasivegrowthpathway;relatedregulatorsDig1pandDig2pbindtoSte12p;DIG1hasaparalog,DIG2,thatarosefromthewholegenomeduplication"	yes	yes	0	0	0	1	0	By MS/MS	By MS/MS	By MS/MS	By MS/MS	By MS/MS	By MS/MS	By MS/MS	By matching	By MS/MS	By MS/MS	By MS/MS	By matching	By MS/MS		By MS/MS	By MS/MS	By matching	By matching	By MS/MS	By matching	By MS/MS	By matching	By matching	By matching		By matching	By matching	By matching	By matching	By MS/MS	1	1	1	1	1	1	1
DAMFKGEHINSTEDR	Unmodified	1748.78	0.778797	180	YBR196CPGI1SGDID:S000000400,ChrIIfrom613900-612236,GenomeRelease64-2-1,reversecomplement,VerifiedORF,"Glycolyticenzymephosphoglucoseisomerase;catalyzestheinterconversionofglucose-6-phosphateandfructose-6-phosphate;requiredforcellcycleprogressionandcompletionofthegluconeogeniceventsofsporulation"	yes	yes	0	0	0	0	1			By matching			By matching	By MS/MS		By matching		By matching	By matching					By MS/MS		By MS/MS			By matching			By matching		By matching	By matching	By matching	By matching			1			1	1
DAMMSAPGSR	Oxidation (M);Phospho (STY)	1117.39	0.393345	1774	YOR204WDED1SGDID:S000005730,ChrXVfrom722911-724725,GenomeRelease64-2-1,VerifiedORF,"ATP-dependentDEAD(Asp-Glu-Ala-Asp)-boxRNAhelicase;requiredfortranslationinitiationofallyeastmRNAs;bindstomRNAcap-associatedfactors,andbindingstimulatesDed1pRNA-dependentATPaseactivity;mutationinhumanhomologDBYisassociatedwithmaleinfertility;humanhomologDDX3Xcomplementsded1nullmutation;DED1hasaparalog,DBP1,thataros…	yes	yes	0	0	1	1	0	By MS/MS	By MS/MS	By MS/MS	By MS/MS	By MS/MS	By MS/MS	By MS/MS	By MS/MS	By MS/MS	By MS/MS	By MS/MS	By MS/MS	By MS/MS	By MS/MS	By MS/MS	By MS/MS	By MS/MS	By MS/MS	By MS/MS	By MS/MS	By MS/MS	By MS/MS	By MS/MS	By MS/MS	By MS/MS	By MS/MS	By MS/MS	By MS/MS	By MS/MS	By MS/MS	3	3	3	3	3	3	3
DAMMSAPGSR	Phospho (STY)	1101.4	0.39843	1774	YOR204WDED1SGDID:S000005730,ChrXVfrom722911-724725,GenomeRelease64-2-1,VerifiedORF,"ATP-dependentDEAD(Asp-Glu-Ala-Asp)-boxRNAhelicase;requiredfortranslationinitiationofallyeastmRNAs;bindstomRNAcap-associatedfactors,andbindingstimulatesDed1pRNA-dependentATPaseactivity;mutationinhumanhomologDBYisassociatedwithmaleinfertility;humanhomologDDX3Xcomplementsded1nullmutation;DED1hasaparalog,DBP1,thataros…	yes	yes	0	0	0	1	0	By MS/MS	By MS/MS	By MS/MS	By MS/MS	By MS/MS	By MS/MS	By MS/MS	By MS/MS	By MS/MS	By MS/MS	By MS/MS	By MS/MS	By MS/MS	By MS/MS	By MS/MS	By MS/MS	By MS/MS	By MS/MS	By MS/MS	By MS/MS	By MS/MS	By MS/MS	By MS/MS	By MS/MS	By MS/MS	By MS/MS	By MS/MS	By MS/MS	By MS/MS	By MS/MS	2	2	2	2	2	2	2
DAMMSAPGSR	2 Phospho (STY)	1181.36	0.364761	1774	YOR204WDED1SGDID:S000005730,ChrXVfrom722911-724725,GenomeRelease64-2-1,VerifiedORF,"ATP-dependentDEAD(Asp-Glu-Ala-Asp)-boxRNAhelicase;requiredfortranslationinitiationofallyeastmRNAs;bindstomRNAcap-associatedfactors,andbindingstimulatesDed1pRNA-dependentATPaseactivity;mutationinhumanhomologDBYisassociatedwithmaleinfertility;humanhomologDDX3Xcomplementsded1nullmutation;DED1hasaparalog,DBP1,thataros…	yes	yes	0	0	0	2	0	By matching	By matching	By MS/MS	By matching	By matching	By MS/MS	By matching	By matching	By MS/MS	By matching	By MS/MS	By MS/MS	By matching	By matching	By matching	By matching	By MS/MS	By matching	By matching	By matching	By matching	By MS/MS	By MS/MS	By MS/MS	By matching	By matching	By MS/MS	By matching	By matching	By matching	1	1	1	1	1	1	1
DAMMSAPGSRSNSR	2 Phospho (STY)	1625.57	0.572856	1774	YOR204WDED1SGDID:S000005730,ChrXVfrom722911-724725,GenomeRelease64-2-1,VerifiedORF,"ATP-dependentDEAD(Asp-Glu-Ala-Asp)-boxRNAhelicase;requiredfortranslationinitiationofallyeastmRNAs;bindstomRNAcap-associatedfactors,andbindingstimulatesDed1pRNA-dependentATPaseactivity;mutationinhumanhomologDBYisassociatedwithmaleinfertility;humanhomologDDX3Xcomplementsded1nullmutation;DED1hasaparalog,DBP1,thataros…	yes	yes	0	0	0	2	1	By matching	By matching	By matching	By MS/MS	By MS/MS	By matching	By matching	By matching	By matching	By matching	By matching	By matching	By MS/MS	By matching	By matching	By matching	By matching	By MS/MS	By matching	By matching	By matching	By MS/MS	By matching	By MS/MS	By matching	By MS/MS	By matching	By matching	By matching	By matching	2	2	2	2	2	2	1
DAMNDYFYYQNDNTVEPEEIIGNK	Unmodified	2881.24	0.238869	1660	YNR067CDSE4SGDID:S000005350,ChrXIVfrom759099-755746,GenomeRelease64-2-1,reversecomplement,VerifiedORF,"Daughtercell-specificsecretedproteinwithsimilaritytoglucanases;degradescellwallfromthedaughtersidecausingdaughtertoseparatefrommother"	yes	yes	0	0	0	0	0	By MS/MS	By MS/MS	By MS/MS	By matching	By MS/MS	By MS/MS	By MS/MS	By MS/MS	By MS/MS	By MS/MS	By MS/MS	By MS/MS	By MS/MS	By MS/MS	By MS/MS	By MS/MS	By MS/MS	By MS/MS	By MS/MS	By MS/MS	By MS/MS	By MS/MS	By MS/MS	By MS/MS	By MS/MS	By MS/MS	By MS/MS	By MS/MS	By MS/MS	By matching	1	1	1	1	1	1	1
DANIKPVVNAAVNDNQSK	Unmodified	1895.97	0.970103	151	YBR086CIST2SGDID:S000000290,ChrIIfrom423041-420201,GenomeRelease64-2-1,reversecomplement,VerifiedORF,"CorticalERproteininvolvedinER-plasmamembranetethering;oneof6proteins(Ist2p,Scs2p,Scs22p,Tcb1p,Tcb2p,Tcb3p)thatconnectERtotheplasmamembrane(PM)andregulatePMphosphatidylinositol-4-phosphate(PI4P)levelsbycontrollingaccessofSac1pphosphatasetoitssubstratePI4PinthePM;localizestothemothercellinsmall-bud…	yes	yes	0	0	0	0	1	By MS/MS	By MS/MS	By MS/MS	By MS/MS	By MS/MS	By MS/MS	By MS/MS	By MS/MS	By MS/MS	By MS/MS	By MS/MS	By MS/MS	By MS/MS	By MS/MS	By MS/MS	By MS/MS	By MS/MS	By MS/MS	By MS/MS	By MS/MS	By MS/MS	By MS/MS	By MS/MS	By MS/MS	By MS/MS	By MS/MS	By MS/MS	By MS/MS	By MS/MS	By MS/MS	1	1	1	1	1	1	1
DANIKPVVNAAVNDNQSKVSVATEQTK	3 Phospho (STY)	3079.37	0.366555	151	YBR086CIST2SGDID:S000000290,ChrIIfrom423041-420201,GenomeRelease64-2-1,reversecomplement,VerifiedORF,"CorticalERproteininvolvedinER-plasmamembranetethering;oneof6proteins(Ist2p,Scs2p,Scs22p,Tcb1p,Tcb2p,Tcb3p)thatconnectERtotheplasmamembrane(PM)andregulatePMphosphatidylinositol-4-phosphate(PI4P)levelsbycontrollingaccessofSac1pphosphatasetoitssubstratePI4PinthePM;localizestothemothercellinsmall-bud…	yes	yes	0	0	0	3	2	By matching	By matching	By MS/MS	By matching	By MS/MS	By MS/MS	By MS/MS	By MS/MS	By MS/MS	By matching	By MS/MS	By MS/MS	By matching	By matching	By matching	By MS/MS	By matching	By matching	By matching	By MS/MS	By MS/MS	By matching	By MS/MS	By matching	By matching	By matching	By matching	By matching	By matching	By matching	2	2	2	2	2	2	2
DANNEWFFNR	Unmodified	1311.56	0.563249	64	YAL023CPMT2SGDID:S000000021,ChrIfrom108551-106272,GenomeRelease64-2-1,reversecomplement,VerifiedORF,"ProteinO-mannosyltransferaseoftheERmembrane;transfersmannoseresiduesfromdolichylphosphate-D-mannosetoproteinserine/threonineresidues;involvedinERqualitycontrol;actsinacomplexwithPmt1p,caninsteadinteractwithPmt5p;antifungaldrugtarget;PMT2hasaparalog,PMT3,thatarosefromthewholegenomeduplication"	yes	yes	0	0	0	0	0	By MS/MS	By MS/MS	By MS/MS	By MS/MS	By MS/MS	By MS/MS	By MS/MS	By matching	By MS/MS	By matching	By MS/MS	By MS/MS	By MS/MS	By MS/MS	By MS/MS	By MS/MS	By MS/MS	By MS/MS	By MS/MS	By matching	By matching	By MS/MS	By MS/MS	By MS/MS	By MS/MS	By MS/MS	By MS/MS	By MS/MS	By MS/MS	By MS/MS	1	1	1	1	1	1	1
DANSNFSTNSNSFSEK	Unmodified	1747.73	0.728536	794	YGR157WCHO2SGDID:S000003389,ChrVIIfrom802440-805049,GenomeRelease64-2-1,VerifiedORF,"Phosphatidylethanolaminemethyltransferase(PEMT);catalyzesthefirststepintheconversionofphosphatidylethanolaminetophosphatidylcholineduringthemethylationpathwayofphosphatidylcholinebiosynthesis"	yes	yes	0	0	0	0	0	By matching	By matching	By MS/MS	By matching	By matching	By matching	By matching	By MS/MS	By MS/MS	By matching	By MS/MS	By matching	By matching	By matching	By matching	By MS/MS	By matching	By MS/MS	By matching	By matching	By matching	By MS/MS	By MS/MS	By MS/MS	By matching	By matching	By MS/MS	By matching	By matching	By matching	1	1	1	1	1	1	1
[truncated: 7,056 more rows]
[truncated: 74 more columns]
