# Supplementary material for: Chemical Genetics of AGC-kinases Reveals Shared Targets of Ypk1, Protein Kinase A and Sch9
Source: Mol Cell Proteomics. 2020 Feb 26;19(4):655–71. doi: 10.1074/mcp.RA120.001955 (PMC7124472; doi:10.1074/mcp.RA120.001955)
Supplement: Table_S4_and_S5 [file 158471_0_supp_465336_q4rtsw.xlsx]

## Sheet: Tab. S4 Process
Table S4: Gene ontologies associated with proteins affected by kinase inhibition
Biological Process
PKA
Gene Ontology term	Cluster frequency	Genome frequency	Corrected	FDR	FALSE	Genes annotated to the term
			P-value		Positives
regulation of transcription involved in meiotic cell cycle	4 of 79 genes, 5.1%	4 of 1187 genes, 0.3%	0.01212	0.02	0.02	YDR207C, YFL033C, YOL004W, YMR224C
response to abiotic stimulus	15 of 79 genes, 19.0%	74 of 1187 genes, 6.2%	0.03047	0.02	0.04	YLR006C, YPR065W, YFL033C, YOR051C, YOL004W, YKL062W, YKR072C, YJL141C, YOR140W, YLR113W, YDR001C, YER111C, YLR357W, YAR002W, YOL081W
PKA+Sch9
-
Sch9
-
Ypk1
Gene Ontology term	Cluster frequency	Genome frequency	Corrected	FDR	FALSE	Genes annotated to the term
			P-value		Positives
endocytosis	29 of 270 genes, 10.7%	63 of 1187 genes, 5.3%	0.02944	0.02	0.02	YOR008C, YCR030C, YNL106C, YIR006C, YBL007C, YBL047C, YHR016C, YKL126W, YLL038C, YJL084C, YNR047W, YPL032C, YDL019C, YHR135C, YDR348C, YML052W, YDL146W, YER166W, YNL180C, YNL183C, YBR059C, YDL161W, YKR021W, YDR093W, YOR018W, YMR275C, YLR206W, YOR181W, YBL101C
cell communication	65 of 270 genes, 24.1%	188 of 1187 genes, 15.8%	0.04544	0.01	0.02	YNL127W, YDR372C, YOR370C, YKR019C, YPL089C, YLR187W, YLR096W, YFL033C, YNL047C, YNL027W, YBL047C, YDR422C, YLL021W, YPR095C, YOR014W, YHR135C, YOR051C, YNL267W, YHR102W, YML057W, YDR389W, YLR113W, YJR059W, YER114C, YNL180C, YKL033W, YNL278W, YNL173C, YJL165C, YKL159C, YCL014W, YGL035C, YGL197W, YPL150W, YMR140W, YOR008C, YBR028C, YDR170C, YJL080C, YHR082C, YDR207C, YNL161W, YKL101W, YPL180W, YDR…

## Sheet: Tab. S4 Function
Table S4: Gene ontologies associated with proteins affected by kinase inhibition
Molecular Function
PKA
Gene Ontology term	Cluster frequency	Genome frequency	Corrected	FDR	FALSE	Genes annotated to the term
			P-value		Positives
UDP-glucosyltransferase activity	5 of 79 genes, 6.3%	6 of 1187 genes, 0.5%	0.00089	0	0	YLR258W, YMR261C, YML100W, YJL146W, YFR015C
glucosyltransferase activity	5 of 79 genes, 6.3%	6 of 1187 genes, 0.5%	0.00089	0	0	YML100W, YFR015C, YJL146W, YLR258W, YMR261C
UDP-glycosyltransferase activity	5 of 79 genes, 6.3%	8 of 1187 genes, 0.7%	0.0075	0.0133	0.04	YMR261C, YLR258W, YML100W, YFR015C, YJL146W
transferase activity, transferring glycosyl groups	6 of 79 genes, 7.6%	13 of 1187 genes, 1.1%	0.01155	0.01	0.04	YMR261C, YLR258W, YJL146W, YFR015C, YML100W, YPR160W
transferase activity, transferring hexosyl groups	6 of 79 genes, 7.6%	13 of 1187 genes, 1.1%	0.01155	0.008	0.04	YML100W, YPR160W, YFR015C, YJL146W, YMR261C, YLR258W
PKA+Sch9
Gene Ontology term	Cluster frequency	Genome frequency	Corrected	FDR	FALSE	Genes annotated to the term
			P-value		Positives
UDP-glucosyltransferase activity	6 of 199 genes, 3.0%	6 of 1187 genes, 0.5%	0.00462	0	0	YJL146W, YDR074W, YLR258W, YFR015C, YML100W, YMR261C
glucosyltransferase activity	6 of 199 genes, 3.0%	6 of 1187 genes, 0.5%	0.00462	0	0	YFR015C, YDR074W, YLR258W, YJL146W, YMR261C, YML100W
Sch9
Gene Ontology term	Cluster frequency	Genome frequency	Corrected	FDR	FALSE	Genes annotated to the term
			P-value		Positives
UDP-glycosyltransferase activity	6 of 89 genes, 6.7%	8 of 1187 genes, 0.7%	0.00049	0	0	YML100W, YLR258W, YBR038W, YJL146W, YMR261C, YFR015C
UDP-glucosyltransferase activity	5 of 89 genes, 5.6%	6 of 1187 genes, 0.5%	0.0016	0	0	YML100W, YLR258W, YJL146W, YMR261C, YFR015C
glucosyltransferase activity	5 of 89 genes, 5.6%	6 of 1187 genes, 0.5%	0.0016	0	0	YLR258W, YML100W, YFR015C, YMR261C, YJL146W
transferase activity, transferring glycosyl groups	6 of 89 genes, 6.7%	13 of 1187 genes, 1.1%	0.02239	0.005	0.02	YBR038W, YJL146W, YMR261C, YFR015C, YML100W, YLR258W
transferase activity, transferring hexosyl groups	6 of 89 genes, 6.7%	13 of 1187 genes, 1.1%	0.02239	0.004	0.02	YML100W, YLR258W, YBR038W, YJL146W, YMR261C, YFR015C
Ypk1
Gene Ontology term	Cluster frequency	Genome frequency	Corrected	FDR	FALSE	Genes annotated to the term
			P-value		Positives
protein kinase activity	28 of 270 genes, 10.4%	66 of 1187 genes, 5.6%	0.04601	0	0	YNL298W, YDR507C, YHR135C, YPL150W, YJR059W, YDR422C, YHR082C, YBR028C, YKL116C, YNL183C, YKL126W, YLR187W, YAL017W, YNL161W, YLR248W, YLR113W, YKL101W, YBR059C, YLR096W, YMR291W, YFL033C, YLR006C, YHR102W, YNR047W, YCL024W, YHR205W, YJL165C, YNL278W
protein serine/threonine kinase activity	27 of 270 genes, 10.0%	63 of 1187 genes, 5.3%	0.04914	0	0	YHR102W, YFL033C, YNR047W, YCL024W, YJL165C, YHR205W, YNL278W, YNL161W, YLR113W, YLR248W, YKL101W, YMR291W, YBR059C, YLR096W, YHR082C, YNL183C, YKL116C, YBR028C, YKL126W, YLR187W, YAL017W, YDR507C, YNL298W, YHR135C, YDR422C, YPL150W, YJR059W

## Sheet: Tab. S4 Component
Table S4: Gene ontologies associated with proteins affected by kinase inhibition
Cellular Component
PKA
-
PKA+Sch9
Gene Ontology term	Cluster frequency	Genome frequency	Corrected	FDR	FALSE	Genes annotated to the term
			P-value		Positives
cytoplasm	174 of 199 genes, 87.4%	873 of 1187 genes, 73.5%	4.45e-05	0	0	YDR211W, YDR017C, YDR505C, YOR307C, YIL135C, YNL074C, YBL047C, YBR068C, YGR162W, YGR152C, YDL099W, YBR138C, YPR019W, YJR092W, YDR293C, YDR028C, YOR070C, YER088C, YIL033C, YHR205W, YOR227W, YER070W, YDR351W, YER079W, YNL243W, YEL015W, YBR028C, YDR001C, YDR409W, YDR266C, YNL297C, YDL225W, YMR291W, YDR074W, YCR077C, YKR090W, YDR356W, YJR005W, YFL004W, YOL129W, YGL181W, YOR352W, YOR337W, YOR188W, YOR…
cell part	199 of 199 genes, 100.0%	1115 of 1187 genes, 93.9%	0.00025	0	0	YDR211W, YDR505C, YOR307C, YDR017C, YIL135C, YNL074C, YBL047C, YGR162W, YBR068C, YGR152C, YDL099W, YPR019W, YBR138C, YJR092W, YDR293C, YPR036W-A, YDR028C, YOR070C, YIL033C, YER088C, YNL175C, YHR205W, YBR083W, YOR227W, YER070W, YER079W, YDR351W, YEL015W, YBR028C, YNL243W, YLR399C, YDR001C, YIL115C, YDR266C, YDR409W, YDL225W, YNL297C, YDR074W, YMR291W, YCR077C, YKR090W, YDR356W, YJR005W, YFL004W, Y…
cell	199 of 199 genes, 100.0%	1117 of 1187 genes, 94.1%	0.00038	0	0	YNL175C, YER088C, YIL033C, YHR205W, YBR083W, YER070W, YOR227W, YNL243W, YBR028C, YEL015W, YLR399C, YDR351W, YER079W, YIL135C, YBL047C, YNL074C, YGR162W, YBR068C, YDR211W, YOR307C, YDR505C, YDR017C, YBR138C, YPR019W, YGR152C, YDL099W, YDR293C, YJR092W, YOR070C, YPR036W-A, YDR028C, YGL181W, YFL004W, YOL129W, YOR337W, YOR352W, YOR204W, YMR205C, YPL226W, YOL130W, YOR188W, YOR298C-A, YDR001C, YDR266C,…
intracellular	196 of 199 genes, 98.5%	1092 of 1187 genes, 92.0%	0.00466	0	0	YBR172C, YML100W, YDR135C, YGL139W, YMR105C, YKL062W, YMR221C, YOR233W, YJR123W, YJR056C, YBR212W, YBL058W, YBR001C, YOL061W, YBL054W, YPR072W, YBL061C, YNL265C, YPR008W, YML057W, YKR077W, YLL048C, YPR172W, YGR270W, YBL042C, YOR140W, YER169W, YFR034C, YLR249W, YDR335W, YOR018W, YDL195W, YHR039C, YJL042W, YJL123C, YDL153C, YCR057C, YBL085W, YHR082C, YML059C, YCR012W, YJL146W, YMR261C, YHR065C, YML…
intracellular part	196 of 199 genes, 98.5%	1092 of 1187 genes, 92.0%	0.00466	0	0	YIL047C, YOL004W, YFL033C, YDR169C, YDR283C, YOR052C, YOR083W, YDR259C, YHR073W, YBL011W, YDR229W, YBR130C, YGR186W, YGL049C, YOR008C, YMR165C, YDL051W, YGR199W, YDR507C, YPL124W, YLR258W, YBL046W, YCL032W, YFL028C, YNL102W, YNL101W, YPL085W, YNL309W, YNL118C, YFR015C, YJL165C, YML065W, YHL003C, YFL042C, YDL167C, YKL204W, YLL021W, YOL081W, YBR197C, YER123W, YDR005C, YMR179W, YPL011C, YBL051C, YFL…
Sch9
-
Ypk1
Gene Ontology term	Cluster frequency	Genome frequency	Corrected	FDR	FALSE	Genes annotated to the term
			P-value		Positives
cytoplasm	233 of 270 genes, 86.3%	873 of 1187 genes, 73.5%	3.01e-06	0	0	YNL027W, YNL265C, YAL017W, YBL058W, YGR261C, YML115C, YGR058W, YKL101W, YBR197C, YBR086C, YML016C, YPR185W, YER079W, YNL049C, YDR348C, YNL166C, YIL105C, YER114C, YGL035C, YFL007W, YMR291W, YPR115W, YOR220W, YNL074C, YDR093W, YBL103C, YAL031C, YPR042C, YKL116C, YPR141C, YFR034C, YLR258W, YHR158C, YPL085W, YML100W, YDR266C, YBR059C, YMR205C, YDR505C, YDL195W, YBL101C, YKL204W, YIR006C, YLR096W, YHL…
cell	266 of 270 genes, 98.5%	1117 of 1187 genes, 94.1%	0.02193	0	0	YNL118C, YBR200W, YDR409W, YDR389W, YMR295C, YML057W, YOR370C, YDR001C, YCL043C, YJL020C, YPL070W, YOL059W, YKR019C, YLR006C, YHR016C, YNL116W, YNL298W, YOR051C, YHR103W, YDR186C, YLR138W, YIL112W, YJL129C, YPR190C, YHR097C, YLR309C, YOR014W, YBL067C, YDR096W, YDL122W, YNL161W, YOR052C, YHR135C, YDR033W, YGR237C, YGR156W, YPL180W, YML052W, YMR042W, YML029W, YLR228C, YOL061W, YFR015C, YIL038C, YPL…
cytoplasmic part	171 of 270 genes, 63.3%	634 of 1187 genes, 53.4%	0.03148	0	0	YDR351W, YCL014W, YDL022W, YAR002W, YHR205W, YOR008C, YBL007C, YLR116W, YOR018W, YGR138C, YDR326C, YML017W, YBR068C, YDR372C, YGR116W, YMR221C, YNL233W, YNL267W, YPL019C, YDR363W-A, YHR039C, YJL053W, YJL080C, YGR162W, YNL156C, YPL137C, YNR039C, YMR212C, YDL019C, YNL183C, YGL023C, YGL197W, YML035C, YHR082C, YIR003W, YDR170C, YPL032C, YPR041W, YBL047C, YDR074W, YER119C, YNL180C, YCR023C, YOR181W, Y…

## Sheet: Tab. S5A
Table S5A: Bona fide sites phosphorylated by Ypk1
target	sysName	sites	reference [PMID]	comments
Fpk1	YNR047W	S37; T244; S481	19966303	Protein on which consensus motif is based in Muir, 2014
Fpk2	YCR091W	S309	19966303	Protein on which consensus motif is based in Muir, 2014
Orm1	YGR038W	S52;S53	22080611	Protein on which consensus motif is based in Muir, 2014
Orm2	YLR350W	S47; S48	22080611	Protein on which consensus motif is based in Muir, 2014
Lac1	YKL008C	S23	25279700	search for RxRxxS/T
Lag1	YHL003C	S24	25279700	search for RxRxxS/T
Gpd1	YDL022W	S24	22988299	Protein on which consensus motif is based in Muir, 2014
Fps1	YLL043W	S181; S185; S570	26274562	identified in screen in Muir, 2014, i.e. search for RxRxxS/T
Rod1	YOR018W	S138; S807	26920760	search for RxRxxS/T
Ysp2	YDR326C	S44; T518; T1237	29927351	search for RxRxxS/T
Lam4	YHR080C	S401; S667	29927351	search for RxRxxS/T

## Sheet: Tab. S5B
Table S5B: Bona fide sites phosphorylated by Sch9
target	sysName	sites	reference [PMID]	comments
Stb3	YDR169C	S254; S285; S286	21730963	these sites are in R[R/K]xS motif and have been observed by MS; mutation of all these sites abrogates signal with anti-R[R/K]xSp antibody; as unmutated Stb3 gives signal; at least one of these sites should be phosphorylated (Fig. S1A)
Maf1	YDR005C	S90; S101; S177; S178; S209; S210; S179	19684113	[19684113]: The first six of these residues are in R[R/K]xS motif; mutation of the first six partially and together with the last completely abrogates radioactive signal in in vitro kinase assay with Sch9; i.e. at least one of the first six and the last one should be Sch9 target
Rps6	YPL090C/YBR181C	S232; S233	17560372	Rps6-S232A;S233A is unlike Rps6 not phosphorylated by Sch9 in vitro; i.e. at least one of the residues should be Sch9 target
Rim15	YFL033C	S1061	18513215	In vitro kinase assay; signal abolished in Rim15-S1061A; mass spectrometry

## Sheet: Tab. S5C
Table S5C: Bona fide sites phosphorylated by PKA
target	sysName	sites	reference [PMID]	comments
Maf1	YDR005C	S90; S101; S177; S178; S209; S210	17005718	Maf1 fragment 1-200 AA is phosphorylated by Tpk1 in vitro; but not fragment 231-395
Cki1	YLR133W	S30; S85	12105205
Rim15	YFL033C	S709; S1094; S1416; S1463; S1661	9744870	GST–Rim15p-S709A/S1094A/S1416A/S1463A/S1661A quintuple mutant protein is not inhibited in vitro by PKA
Yak1	YJL141C	S295	16751660	four PKA consensus sites
Ssn2	YDR443C	S608	15225552	PKA phosphorylates fusion protein with part of Srb9 that contains S608 in vitro. No phosphorylation if S608A. Fusion with second site in PKA motif is not phosphorylated.
Cdc20	YGL116W	S52; S88	14743219	Phosphorylation of Cdc20-S22A and Cdc20-S52AS88A by PKA (Tpk1/2) in vitro is reduced compared to Cdc20
Msn2	YMR037C	S620	11782433	In vitro kinase assay with GST-Msn2(567-704) where signal is absent in serine-to-alanine quadruple mutant; potential further p-sites in NLS: S625; S633; ?; rapamycin does not affect S620 phosphorylation
Bcy1	YIL033C	S145	3288630	In vitro assay + amino acid analysis with AA substitutions
Atg1	YGL180W	S508; S515	16172400	In vitro and in vivo phosphorylation abolished if both S508 and S515 are mutated
Adr1	YDR216W	S230	2644045	Adr1 fragment containing S230 is not phosphorylated by bovine PKA if S230 is mutated; peptide AA 222-231 is phosphorylated by PKA
Pfk2	YMR205C	T157; S644	12755632	In vitro phosphorylation
Nth1	YDR001C	S20; S21; 60; S83	22320399	MS evidence after in vitro phosphorylation
Pde1	YGL248W	S252	9880329	In vitro phosphorylation of Pde1 by PKA is reduced in Pde1-S252A mutant; there are further PKA consensus motifs
Pat1	YCR077C	S456; S457	21925385	In vitro kinase assay; phosphorylation abolished if mutating both sites to A
