# Supplementary material for: Chemical Genetics of AGC-kinases Reveals Shared Targets of Ypk1, Protein Kinase A and Sch9
Source: Mol Cell Proteomics. 2020 Feb 26;19(4):655–71. doi: 10.1074/mcp.RA120.001955 (PMC7124472; doi:10.1074/mcp.RA120.001955)
Supplement: Table S3 [file 158471_0_supp_465347_q4rvdt.xlsx]

## Sheet: col. descr.
Column descriptions
	peptides:	amino acid sequences of peptide identified by MaxQuant with modifications (no filtering apart from FDR). All PSMs reported in the modificationSpecificPeptides.txt (column MS/MS IDs) are extracted from the msms.txt file. All identified proteoforms (sequence & modifications) of the peptide are reported.
	sequence:	amino acid sequence without modifications
	gene.name:	standard gene name
	sys.name:	systematic gene name
	Ypk1.logFC:	average log2 fold change in for ypk1as strain treated with 1NM-PP1 vs. vehicle
	Ypk1.AveExpr:	log2 of average intensity of peptide
	Ypk1.t:	Empirical Bayes t-statistic for ypk1as strain treated with 1NM-PP1 vs. vehicle
	Ypk1.P.Value:	Empirical Bayes p-value for ypk1as strain treated with 1NM-PP1 vs. vehicle
	Ypk1.adj.P.Val:	FDR-adjusted p-value for ypk1as strain treated with 1NM-PP1 vs. vehicle
	max.scores:	For each proteoform of the peptide, the PSM with the maximum MaxQuant Score is selected. The maximum Score of the selected PSM are reported. If several proteoforms are present, all Score values are reported as comma separated list.
	max.score.diff:	The 'Score diff' value for the selected PSM with the maximum MaxQuant Score (see field max.scores) is reported. If several proteoforms are present, all 'Score diff' values are reported as comma separated list.
	best.pept:	Proteoform reported in the 'peptides' field with the highest MaxQuant Score value.
	best.phospho.pos:	Position of phosphate(s) of proteoform in best.pept. If several phosphates are present, the positions are separated by '/'
	best.scores:	Maximum Score value of proteoform in best.pept.
	best.score.diffs:	'Score diff' value of proteoform in best.pept.
	best.Localization.Prob:	'Localization prob' value of proteoform in best.pept.
	best.mass.error.ppm:	'Mass error [ppm] ' value of proteoform in best.pept.
	extended.sequence:	Peptide sequence context of proteoform in best.pept.
	best.phospho.pos.ext:	Position of phosphate(s) in extended sequence of proteoform in best.pept.

## Sheet: Tab_S3
Table S3: Phospho-peptides detected by label-free proteomics
peptides	sequence	gene.name	sys.name	Ypk1.logFC	Ypk1.AveExpr	Ypk1.t	Ypk1.P.Value	Ypk1.adj.P.Val	Sch9.logFC	Sch9.AveExpr	Sch9.t	Sch9.P.Value	Sch9.adj.P.Val	Pka1.logFC	Pka1.AveExpr	Pka1.t	Pka1.P.Value	Pka1.adj.P.Val	Pka1.Sch9.logFC	Pka1.Sch9.AveExpr	Pka1.Sch9.t	Pka1.Sch9.P.Value	Pka1.Sch9.adj.P.Val	max.scores	max.score.diff	best.pept	best.phospho.pos	best.scores	best.score.diffs	best.Localization.Prob	best.mass.error.ppm	extended.sequence	best.phospho.pos.ext
_AAADALS(ph)DLEIK_	AAADALSDLEIK	RNR2	YJL026W	-0.0232494	18.0077	-0.120104	0.905435	0.976777	0.278681	18.0077	1.43964	0.163324	0.502896	0.032536	18.0077	0.168077	0.867979	0.989434	0.226381	18.0077	1.16946	0.254091	0.535237	231.74	231.74	_AAADALS(ph)DLEIK_	7	231.74	231.74	1	-0.10092	MPKETPSKAAADALSDLEIKDSKSNLNKEL	15
_AAADALS(ph)DLEIKDSK_	AAADALSDLEIKDSK	RNR2	YJL026W	-0.027035	20.7428	-0.279159	0.782596	0.938813	-0.089892	20.7428	-0.928209	0.362853	0.718612	-0.000195652	20.7428	-0.00202027	0.998405	1	-0.0181957	20.7428	-0.187886	0.852599	0.939677	203.92	136.08	_AAADALS(ph)DLEIKDSK_	7	203.92	136.08	1	-0.65285	MPKETPSKAAADALSDLEIKDSKSNLNKELETL	15
_AAADLPPS(ph)MIQMEPKSPILK_,_AAADLPPSMIQMEPKS(ph)PILK_	AAADLPPSMIQMEPKSPILK	PPZ1	YML016C	-0.436093	15.5605	-2.5669	0.0171701	0.0997667	-0.313898	15.5605	-1.84765	0.0774403	0.371938	-0.229589	15.5605	-1.35139	0.189598	0.695754	-0.10444	15.5605	-0.61475	0.544701	0.773436	51.265,50.653	7.8107,7.7403	_AAADLPPS(ph)MIQMEPKSPILK_	8	51.265	7.8107	0.85796	-0.11034	TSRRSSYNTKAAADLPPSMIQMEPKSPILKTNNSSTHVSK	18
_AAAHQQNYFNDS(ph)DDEDDEDNIK_	AAAHQQNYFNDSDDEDDEDNIK	CHD1	YER164W	-0.0843832	18.7797	-0.704927	0.487871	0.767817	0.0867167	18.7797	0.724422	0.476048	0.787426	-0.0517962	18.7797	-0.4327	0.669228	0.971486	-0.0373259	18.7797	-0.311817	0.757964	0.891739	171.04	96.713	_AAAHQQNYFNDS(ph)DDEDDEDNIK_	12	171.04	96.713	1	-0.27288	ELYGLRRSHRAAAHQQNYFNDSDDEDDEDNIKQSRRKRMTTI	22
_AAAHQQNYFNDS(ph)DDEDDEDNIKQSR_,_AAAHQQNYFNDSDDEDDEDNIKQS(ph)R_	AAAHQQNYFNDSDDEDDEDNIKQSR	CHD1	YER164W	-0.123554	19.0227	-0.819666	0.420745	0.717688	-0.109283	19.0227	-0.724989	0.475706	0.787426	-0.411113	19.0227	-2.72735	0.0119522	0.180617	-0.051156	19.0227	-0.339372	0.737381	0.882533	132.79,54.668	40.497,2.9801	_AAAHQQNYFNDS(ph)DDEDDEDNIKQSR_	12	132.79	40.497	0.99991	0.37085	ELYGLRRSHRAAAHQQNYFNDSDDEDDEDNIKQSRRKRMTTIEDD	22
_AAAN(de)HT(ph)PPDMTN(de)MDT(ph)RT(ph)RHLK_,_AAAN(de)HT(ph)PPDMT(ph)N(de)MDT(ph)RTRHLK_	AAANHTPPDMTNMDTRTRHLK	SEC18	YBR080C	-0.0575872	16.4438	-0.209388	0.835973	0.954532	0.113967	16.4438	0.414385	0.682397	0.90319	0.0856379	16.4438	0.31138	0.758292	0.97536	-0.0443009	16.4438	-0.161079	0.873426	0.951355	55.688,43.598	55.688,43.598	_AAAN(de)HT(ph)PPDMTN(de)MDT(ph)RT(ph)RHLK_	6/15/17	55.688	55.688	1	1.1635	MFKIPGFGKAAANHTPPDMTNMDTRTRHLKVSNCPNNSYA	15/24/26
_AADELGIDVDS(ph)DEDDISK_	AADELGIDVDSDEDDISK	MAK5	YBR142W	-0.0244679	19.3124	-0.176499	0.861433	0.960818	0.0284973	19.3124	0.205564	0.838924	0.965103	-0.179717	19.3124	-1.29638	0.207588	0.714057	-0.102169	19.3124	-0.736993	0.468513	0.717403	278.88	105.37	_AADELGIDVDS(ph)DEDDISK_	11	278.88	105.37	1	0.45432	LRKDDNWLKKAADELGIDVDSDEDDISKSNSDTFLLKN	21
_AADQADESSPLLSPSNS(ph)NHPSEHPQQDLNNK_,_AADQADESSPLLS(ph)PSNSNHPSEHPQQDLNNK_,_AADQADESSPLLSPSNSNHPS(ph)EHPQQDLNNK_	AADQADESSPLLSPSNSNHPSEHPQQDLNNK	MAM3	YOL060C	-0.629119	18.8752	-3.99807	0.000557477	0.00674866	-0.212214	18.8752	-1.34863	0.190472	0.540016	-0.287251	18.8752	-1.82549	0.0808252	0.510049	-0.659348	18.8752	-4.19017	0.000345065	0.00745963	41.247,73.934,48.626	2.8977,0.25825,1.8554	_AADQADESSPLLS(ph)PSNSNHPSEHPQQDLNNK_	13	73.934	0.25825	0.44675	-0.36929	LYTSSHKEHKAADQADESSPLLSPSNSNHPSEHPQQDLNNKSWKQKSNDGY	23
_AADT(ph)PETSDAVHTEQKPEEEKETLQEE_,_AADTPET(ph)SDAVHTEQKPEEEKETLQEE_,_AADTPETS(ph)DAVHTEQKPEEEKETLQEE_	AADTPETSDAVHTEQKPEEEKETLQEE	PAF1	YBR279W	0.0154694	18.4422	0.0211022	0.983345	0.995039	-0.0933369	18.4422	-0.127323	0.899781	0.975965	-1.74302	18.4422	-2.3777	0.0260347	0.277598	0.763747	18.4422	1.04185	0.308215	0.585402	78.274,77.657,77.543	12.393,6.0234,5.6383	_AADT(ph)PETSDAVHTEQKPEEEKETLQEE_	4	78.274	12.393	0.93082	0.44568	DEENKQDENRAADTPETSDAVHTEQKPEEEKETLQEE*	14
_AADVENLS(ph)DDDEHRQNES(ph)R_	AADVENLSDDDEHRQNESR	BUD3	YCL014W	0.338199	16.44	2.22595	0.0360074	0.165361	0.222636	16.44	1.46534	0.156245	0.490314	0.15147	16.44	0.996942	0.329075	0.845223	-0.0634353	16.44	-0.417518	0.680137	0.856153	75.445	75.445	_AADVENLS(ph)DDDEHRQNES(ph)R_	8/18	75.445	75.445	1	-0.24514	RIDTQSEFLRAADVENLSDDDEHRQNESRVFNDDLFGDF	18/28
_AADVENLS(ph)DDDEHRQNESR_	AADVENLSDDDEHRQNESR	BUD3	YCL014W	-0.153828	19.495	-1.21696	0.235851	0.545297	0.00367731	19.495	0.0290919	0.97704	0.995489	0.116867	19.495	0.924551	0.364714	0.871428	0.0175635	19.495	0.138948	0.89069	0.957761	118.21	81.163	_AADVENLS(ph)DDDEHRQNESR_	8	118.21	81.163	1	0.72328	RIDTQSEFLRAADVENLSDDDEHRQNESRVFNDDLFGDF	18
_AADYEGSAGCDDESTIT(ph)TLEARGILIR_	AADYEGSAGCDDESTITTLEARGILIR	RIM15	YFL033C	-0.00805662	15.6065	-0.0439683	0.965306	0.991943	0.255322	15.6065	1.3934	0.176702	0.523382	0.0343957	15.6065	0.187712	0.852734	0.989434	-0.0117745	15.6065	-0.0642582	0.949315	0.982126	50.531	0	_AADYEGSAGCDDESTIT(ph)TLEARGILIR_	17	50.531	0	0.49094	1.9525	TSCTITFKIKAADYEGSAGCDDESTITTLEARGILIRDGHTQLPSHT	27
_AAEADQEEKEASKPDVS(ph)DEQTEEVALPK_,_AAEADQEEKEAS(ph)KPDVSDEQTEEVALPK_	AAEADQEEKEASKPDVSDEQTEEVALPK	NOP12	YOL041C	-0.200285	17.3023	-0.669675	0.509674	0.786321	-0.43953	17.3023	-1.46962	0.155093	0.488489	-0.0540306	17.3023	-0.180657	0.858205	0.989434	0.312565	17.3023	1.04509	0.306744	0.584033	53.751,48.389	8.112,0	_AAEADQEEKEASKPDVS(ph)DEQTEEVALPK_	17	53.751	8.112	0.86619	0.39694	VLPDSKKRERAAEADQEEKEASKPDVSDEQTEEVALPKVKKAKKSKRN	27
_AAEAGETGAATSAT(ph)EGDNNNNTAAGDK_,_AAEAGETGAAT(ph)SATEGDNNNNTAAGDK_,_AAEAGETGAATS(ph)ATEGDNNNNTAAGDK_	AAEAGETGAATSATEGDNNNNTAAGDK	SUB2	YDL084W	-0.0979337	17.9927	-0.633543	0.532574	0.806301	-0.221516	17.9927	-1.43301	0.16519	0.505144	0.283156	17.9927	1.83176	0.0798538	0.507316	-0.174163	17.9927	-1.12668	0.271394	0.549363	130.81,165.13,162.72	1.5212,0.43123,2.3564	_AAEAGETGAAT(ph)SATEGDNNNNTAAGDK_	11	165.13	0.43123	0.36865	-0.44441	EQEIQIDASKAAEAGETGAATSATEGDNNNNTAAGDKKGSYVGIHST	21
_AAEAGETGAATS(ph)ATEGDNNNNTAAGDKK_,_AAEAGETGAAT(ph)SATEGDNNNNTAAGDKK_,_AAEAGETGAATSAT(ph)EGDNNNNTAAGDKK_	AAEAGETGAATSATEGDNNNNTAAGDKK	SUB2	YDL084W	-0.0543691	19.1674	-0.367515	0.716565	0.911932	-0.314276	19.1674	-2.12439	0.0445038	0.284794	0.253868	19.1674	1.71606	0.0994733	0.559965	-0.460059	19.1674	-3.10983	0.00489735	0.0509881	219.3,177.91,192.11	16.684,0,5.98	_AAEAGETGAATS(ph)ATEGDNNNNTAAGDKK_	12	219.3	16.684	0.97531	-0.22115	EQEIQIDASKAAEAGETGAATSATEGDNNNNTAAGDKKGSYVGIHSTG	22
_AAIGSS(ph)PLNFPSSSQR_,_AAIGS(ph)SPLNFPSSSQR_	AAIGSSPLNFPSSSQR	MCM4	YPR019W	0.041345	17.8524	0.0804378	0.936579	0.983336	1.06117	17.8524	2.06453	0.0503174	0.296102	1.10839	17.8524	2.15641	0.041648	0.363166	0.442592	17.8524	0.861076	0.398006	0.664695	184.99,144.18	13.908,1.6425	_AAIGSS(ph)PLNFPSSSQR_	6	184.99	13.908	0.96093	-0.86023	NLSQGEGNIRAAIGSSPLNFPSSSQRQNSDVFQSQG	16
_AAKPFITWLETAES(ph)DDDEEDDE_	AAKPFITWLETAESDDDEEDDE	TIF5	YPR041W	0.488772	23.0491	1.76649	0.0904653	0.313956	0.134628	23.0491	0.486564	0.631131	0.881178	-0.156721	23.0491	-0.566415	0.576549	0.951635	0.137196	23.0491	0.495846	0.624666	0.829916	216.77	58.932	_AAKPFITWLETAES(ph)DDDEEDDE_	14	216.77	58.932	1	1.726	PKEVSKKVRRAAKPFITWLETAESDDDEEDDE*	24
_AANMS(ph)DDESSLIK_	AANMSDDESSLIK	YAP1	YML007W	0.0124602	15.954	0.0673409	0.946887	0.98652	0.458944	15.954	2.48035	0.0208038	0.197446	-0.207347	15.954	-1.1206	0.27392	0.808182	-0.00943299	15.954	-0.0509804	0.959777	0.988145	146.96	25.72	_AANMS(ph)DDESSLIK_	5	146.96	25.72	0.99733	-0.034169	FLEDDDDDKKAANMSDDESSLIKNQLINEEPEL	15
_AAPES(ph)FHGSR_	AAPESFHGSR	TCO89	YPL180W	-0.393774	15.5453	-2.81762	0.00971567	0.065211	-0.354215	15.5453	-2.53456	0.0184527	0.18236	0.240087	15.5453	1.71792	0.099127	0.559026	0.263404	15.5453	1.88476	0.0720465	0.261705	63.473	5.199	_AAPES(ph)FHGSR_	5	63.473	5.199	0.76801	0.2735	ISSLTNNLRRAAPESFHGSRMNNIFHKKGN	15
_AASEPNGLQLASATS(ph)PTSSSAR_,_AASEPNGLQLAS(ph)ATSPTSSSAR_,_AASEPNGLQLASAT(ph)SPTSSSAR_	AASEPNGLQLASATSPTSSSAR	FPK1	YNR047W	-0.411075	17.203	-2.43643	0.02291	0.123018	0.293159	17.203	1.73755	0.0955459	0.405953	0.0596417	17.203	0.353495	0.726909	0.972248	0.0304089	17.203	0.180233	0.858534	0.943721	124.08,70.771,88.09	23.668,4.2144,1.5332	_AASEPNGLQLASATS(ph)PTSSSAR_	15	124.08	23.668	0.99215	0.19806	HPRIKIPLRRAASEPNGLQLASATSPTSSSARKTSGSSNIND	25
_AAS(ph)EPNGLQLASAT(ph)SPTSSSAR_,_AAS(ph)EPNGLQLASATS(ph)PTSSSAR_	AASEPNGLQLASATSPTSSSAR	FPK1	YNR047W	-0.560735	17.0718	-4.66734	0.000104479	0.0018272	-0.409182	17.0718	-3.40587	0.00240223	0.0542333	-0.237097	17.0718	-1.9735	0.0604613	0.435685	-0.550822	17.0718	-4.58482	0.000128451	0.00331464	102.49,119.69	39.798,45.363	_AAS(ph)EPNGLQLASATS(ph)PTSSSAR_	3/15	119.69	45.363	0.99997	0.92309	HPRIKIPLRRAASEPNGLQLASATSPTSSSARKTSGSSNIND	13/25
_AAS(ph)PFSSMK_	AASPFSSMK	SMY2	YBR172C	0.45603	15.9837	3.62057	0.00142066	0.0141932	0.585215	15.9837	4.64621	0.000110153	0.00623466	0.689686	15.9837	5.47564	1.40207e-05	0.0012124	0.592223	15.9837	4.70185	9.58351e-05	0.0026637	71.221	32.417	_AAS(ph)PFSSMK_	3	71.221	32.417	0.99886	0.47298	SLIDSIGIQRAASPFSSMKEPFIPQSSGV	13
_AAS(ph)VS(ph)PSTKPLNTEPESSSVQPTVSSESSTTK_,_AASVSPS(ph)T(ph)KPLNTEPESSSVQPTVSSESSTTK_,_AAS(ph)VSPST(ph)KPLNTEPESSSVQPTVSSESSTTK_,_AAS(ph)VSPS(ph)TKPLNTEPESSSVQPTVSSESSTTK_,_AASVS(ph)PS(ph)TKPLNTEPESSSVQPTVSSESSTTK_	AASVSPSTKPLNTEPESSSVQPTVSSESSTTK	CYC8	YBR112C	0.602754	20.0142	2.09647	0.0471356	0.202112	0.703776	20.0142	2.44784	0.0223446	0.206995	-0.013821	20.0142	-0.0480714	0.962071	0.998155	0.0919017	20.0142	0.319649	0.752095	0.890556	86.577,48.124,58.498,59.536,45.985	12.824,0,13.173,6.0428,1.5999	_AAS(ph)VS(ph)PSTKPLNTEPESSSVQPTVSSESSTTK_	3/5	86.577	12.824	0.94248	1.0533	EASPAEEATKAASVSPSTKPLNTEPESSSVQPTVSSESSTTKANDQSTAETI	13/15
_AAS(ph)VSPSTKPLNTEPESSSVQPTVSSESSTTK_	AASVSPSTKPLNTEPESSSVQPTVSSESSTTK	CYC8	YBR112C	0.193769	17.4928	1.30234	0.205578	0.508361	0.132669	17.4928	0.891678	0.381718	0.732607	-0.201942	17.4928	-1.35727	0.18775	0.695754	0.251929	17.4928	1.69324	0.103794	0.325892	95.26	7.913	_AAS(ph)VSPSTKPLNTEPESSSVQPTVSSESSTTK_	3	95.26	7.913	0.80838	0.64545	EASPAEEATKAASVSPSTKPLNTEPESSSVQPTVSSESSTTKANDQSTAETI	13
_ACINASDTPDATDTSPAQEQS(ph)PAN_	ACINASDTPDATDTSPAQEQSPAN	ARG80	YMR042W	0.405776	15.8202	3.12368	0.00473866	0.0374402	-0.148177	15.8202	-1.14067	0.265642	0.634159	0.114162	15.8202	0.878819	0.388509	0.889699	-0.258651	15.8202	-1.9911	0.0583697	0.230006	68.406	21.118	_ACINASDTPDATDTSPAQEQS(ph)PAN_	21	68.406	21.118	0.99123	0.59404	REDEGKSLIRACINASDTPDATDTSPAQEQSPAN*	31
_ACVVYGGS(ph)PIGNQLR_	ACVVYGGSPIGNQLR	DED1	YOR204W	0.209864	14.8722	1.1081	0.279172	0.592988	-0.32604	14.8722	-1.72152	0.0984629	0.410878	-0.0849328	14.8722	-0.448452	0.657987	0.971486	0.262655	14.8722	1.38684	0.178669	0.435556	134.9	53.886	_ACVVYGGS(ph)PIGNQLR_	8	134.9	53.886	1	-0.092465	KKFTYRSWVKACVVYGGSPIGNQLREIERGCDLLV	18
_ADDEEDLS(ph)DENIQPELR_	ADDEEDLSDENIQPELR	ABF1	YKL112W	-0.0764264	21.0844	-0.788094	0.438618	0.732858	0.0878354	21.0844	0.905741	0.374381	0.727715	0.0709095	21.0844	0.731204	0.471973	0.919433	-0.138342	21.0844	-1.42655	0.167025	0.423411	357.92	357.92	_ADDEEDLS(ph)DENIQPELR_	8	357.92	357.92	1	0.34556	EEDVAGLIGKADDEEDLSDENIQPELRGQ*	18
_ADEFDSFPAASAAAAEEEEDDDVDLFGS(ph)DDEEADAEAEKLK_	ADEFDSFPAASAAAAEEEEDDDVDLFGSDDEEADAEAEKLK	EFB1	YAL003W	-0.0993424	25.6371	-0.227845	0.821763	0.95053	-0.315626	25.6371	-0.723898	0.476363	0.787446	-0.0993424	25.6371	-0.227845	0.821763	0.989434	-0.736645	25.6371	-1.68952	0.104512	0.327641	126.23	102.93	_ADEFDSFPAASAAAAEEEEDDDVDLFGS(ph)DDEEADAEAEKLK_	28	126.23	102.93	1	1.3695	SRWFNHIASKADEFDSFPAASAAAAEEEEDDDVDLFGSDDEEADAEAEKLKAERIAAYNAK	38
_ADES(ph)DPVESK_	ADESDPVESK	MAP2	YBL091C	-0.160606	18.4407	-0.978119	0.338103	0.648898	-0.0227729	18.4407	-0.138691	0.890891	0.975488	0.0705782	18.4407	0.429834	0.671281	0.971486	-0.0366634	18.4407	-0.223287	0.825266	0.925118	233.13	140.27	_ADES(ph)DPVESK_	4	233.13	140.27	1	-0.23629	EGVEQQDQAKADESDPVESKKKKNKKKKKK	14
_ADILPTEEQEEMMAQET(ph)PNLTSTR_	ADILPTEEQEEMMAQETPNLTSTR	NOP2	YNL061W	0.297798	15.3355	1.63745	0.115026	0.370678	-0.338231	15.3355	-1.85977	0.0756406	0.365635	0.172031	15.3355	0.945921	0.353935	0.866149	-0.322937	15.3355	-1.77568	0.088902	0.297583	92.95	33.594	_ADILPTEEQEEMMAQET(ph)PNLTSTR_	17	92.95	33.594	0.9994	-0.25546	LVEAENMQPRADILPTEEQEEMMAQETPNLTSTRTRMIEIVKVL	27
_ADIPSSS(ph)SSSSPPPLPTRR_,_ADIPSSSSS(ph)SSPPPLPTRR_,_ADIPS(ph)SSSSSSPPPLPTRR_,_ADIPSSSS(ph)SSSPPPLPTRR_,_ADIPSSSSSS(ph)SPPPLPTRR_,_ADIPSS(ph)SSSSSPPPLPTRR_	ADIPSSSSSSSPPPLPTRR	BSP1	YPR171W	0.0217712	17.5672	0.133572	0.894893	0.974738	-0.15901	17.5672	-0.975569	0.339338	0.702427	-0.0317238	17.5672	-0.194634	0.847373	0.989434	0.0162237	17.5672	0.0995363	0.921567	0.973808	65.784,59.261,59.261,53.168,42.818,56.719	6.5225,0,0,1.5767,0,1.2658	_ADIPSSS(ph)SSSSPPPLPTRR_	7	65.784	6.5225	0.46379	0.32792	IQYDFELPGRADIPSSSSSSSPPPLPTRRDHIKITDGNE	17
_ADNNLLPS(ph)PS(ph)PQLTEDIK_	ADNNLLPSPSPQLTEDIK	SQS1	YNL224C	0.101288	15.2337	0.284643	0.778442	0.937297	0.0245087	15.2337	0.0688752	0.945679	0.986809	0.305999	15.2337	0.859929	0.398625	0.890308	-0.372076	15.2337	-1.04562	0.306507	0.583939	103.71	32.148	_ADNNLLPS(ph)PS(ph)PQLTEDIK_	8/10	103.71	32.148	0.99939	-0.28318	NYVGQRHNSRADNNLLPSPSPQLTEDIKCLSINGTKTF	18/20
_ADS(ph)GDTSSIHSSANNTK_,_ADSGDT(ph)SSIHSSANNTK_,_ADSGDTSSIHSSANNT(ph)K_	ADSGDTSSIHSSANNTK	VPS74	YDR372C	-1.00163	19.9066	-4.03194	0.000512327	0.00635408	-0.0938006	19.9066	-0.377584	0.709171	0.917312	-0.219306	19.9066	-0.882789	0.386403	0.88794	-0.289938	19.9066	-1.16711	0.255018	0.5364	241.64,181.81,52.644	40.068,5.3783,9.2615	_ADS(ph)GDTSSIHSSANNTK_	3	241.64	40.068	0.9999	0.58913	STLQRRRVNRADSGDTSSIHSSANNTKGDKIANIAVD	13
_ADSGDT(ph)SS(ph)IHSSANNTK_	ADSGDTSSIHSSANNTK	VPS74	YDR372C	0.812675	15.4737	1.50656	0.145415	0.420141	0.957831	15.4737	1.77565	0.0889066	0.392576	0.467697	15.4737	0.867031	0.394802	0.889699	-0.0346752	15.4737	-0.0642819	0.949296	0.982126	56.29	7.0738	_ADSGDT(ph)SS(ph)IHSSANNTK_	6/8	56.29	7.0738	0.73673	0.21177	STLQRRRVNRADSGDTSSIHSSANNTKGDKIANIAVD	16/18
_ADSGDTSS(ph)IHS(ph)SANNTKGDK_,_ADS(ph)GDTS(ph)SIHSSANNTKGDK_,_ADSGDT(ph)S(ph)SIHSSANNTKGDK_,_ADSGDTS(ph)SIHS(ph)SANNTKGDK_,_ADSGDT(ph)SSIHS(ph)SANNTKGDK_,_ADS(ph)GDT(ph)SSIHSSANNTKGDK_,_ADSGDTS(ph)SIHSS(ph)ANNTKGDK_	ADSGDTSSIHSSANNTKGDK	VPS74	YDR372C	0.916686	18.8265	4.13143	0.000399642	0.00518369	0.0969287	18.8265	0.43685	0.666258	0.895431	0.272606	18.8265	1.22862	0.23153	0.759488	0.204015	18.8265	0.919478	0.367305	0.633342	123.92,103.71,70.783,102.39,65.175,93.196,110.32	13.605,36.899,1.7136,5.316,5.0825,41.41,1.3583	_ADSGDTSS(ph)IHS(ph)SANNTKGDK_	8/11	123.92	13.605	0.95392	0.31189	STLQRRRVNRADSGDTSSIHSSANNTKGDKIANIAVDGDD	18/21
_ADSGDTS(ph)SIHSSANNTKGDK_,_ADS(ph)GDTSSIHSSANNTKGDK_,_ADSGDT(ph)SSIHSSANNTKGDK_,_ADSGDTSS(ph)IHSSANNTKGDK_	ADSGDTSSIHSSANNTKGDK	VPS74	YDR372C	-1.04065	19.467	-3.10977	0.00489805	0.0383301	-0.656793	19.467	-1.9627	0.0617782	0.332037	0.042866	19.467	0.128097	0.899176	0.994581	0.228153	19.467	0.681791	0.50212	0.742918	102.03,88.555,64.588,77.575	11.642,26.798,0,0.06944	_ADSGDTS(ph)SIHSSANNTKGDK_	7	102.03	11.642	0.876	0.26569	STLQRRRVNRADSGDTSSIHSSANNTKGDKIANIAVDGDD	17
_ADTLKPLPS(ph)VTS(ph)FGSPR_,_ADTLKPLPSVT(ph)S(ph)FGSPR_,_ADTLKPLPS(ph)VT(ph)SFGSPR_,_ADTLKPLPS(ph)VTSFGS(ph)PR_	ADTLKPLPSVTSFGSPR	YLR072W	YLR072W	0.0797497	15.8032	0.601287	0.553478	0.818905	0.401668	15.8032	3.02845	0.00593881	0.0915224	0.109495	15.8032	0.825553	0.417464	0.898948	0.215348	15.8032	1.62366	0.117956	0.35089	63.869,79.346,62.648,70.47	14.681,7.8013,11.057,12.347	_ADTLKPLPSVT(ph)S(ph)FGSPR_	11/12	79.346	7.8013	0.79971	-0.1244	EKYVELSKEKADTLKPLPSVTSFGSPRKVAAPELTMV	21/22
_ADT(ph)SIRLEGDELENK_,_ADTS(ph)IRLEGDELENK_	ADTSIRLEGDELENK	SRB4	YER022W	-0.124631	15.4056	-0.530208	0.601005	0.844169	0.0741748	15.4056	0.315557	0.755159	0.935832	0.0598914	15.4056	0.254792	0.801128	0.987826	0.432443	15.4056	1.83971	0.0786381	0.27444	61.167,68.283	0,6.8398	_ADTS(ph)IRLEGDELENK_	4	68.283	6.8398	0.82848	0.7995	DEPVPESAGKADTSIRLEGDELENKTKKDNDKNLK	14
_AEDES(ph)EDVEDVER_	AEDESEDVEDVER	CDC34	YDR054C	0.0168544	14.9007	0.127831	0.899384	0.976215	0.0489323	14.9007	0.371122	0.713913	0.920729	0.230031	14.9007	1.74465	0.0942771	0.546809	0.0399383	14.9007	0.302908	0.764658	0.895399	145.81	145.81	_AEDES(ph)EDVEDVER_	5	145.81	145.81	1	0.62344	SVMDRKQPHKAEDESEDVEDVERVSKKI*	15
_AEGSHANSPDSSNSNGTTPISTKDS(ph)S(ph)SQLDNELNR_,_AEGSHANSPDSSNSNGTTPIS(ph)TKDS(ph)SSQLDNELNR_,_AEGSHANSPDSSNSNGTTPISTKDSS(ph)S(ph)QLDNELNR_	AEGSHANSPDSSNSNGTTPISTKDSSSQLDNELNR	GNP1	YDR508C	0.164499	17.9819	0.736962	0.468531	0.753169	-0.0512855	17.9819	-0.229761	0.820291	0.960069	-0.02323	17.9819	-0.104071	0.918007	0.995739	-0.796229	17.9819	-3.56713	0.00161999	0.0241294	88.834,40.254,57.563	5.8477,0.57215,4.0406	_AEGSHANSPDSSNSNGTTPISTKDS(ph)S(ph)SQLDNELNR_	25/26	88.834	5.8477	0.72968	0.044919	LRRFIDSFRRAEGSHANSPDSSNSNGTTPISTKDSSSQLDNELNRKSSYITVDGI	35/36
_AEGSHANSPDSSNSN(de)GTTPISTKDS(ph)SSQLDNELNR_	AEGSHANSPDSSNSNGTTPISTKDSSSQLDNELNR	GNP1	YDR508C	0.362811	16.459	2.19829	0.0381622	0.172924	-0.187801	16.459	-1.1379	0.266775	0.635998	-0.135945	16.459	-0.823701	0.418495	0.898948	-0.17969	16.459	-1.08875	0.287442	0.565289	72.514	19.838	_AEGSHANSPDSSNSN(de)GTTPISTKDS(ph)SSQLDNELNR_	25	72.514	19.838	0.97203	0.19198	LRRFIDSFRRAEGSHANSPDSSNSNGTTPISTKDSSSQLDNELNRKSSYITVDGI	35
_AEGSHANSPDSSNSNGTTPIS(ph)TKDSSSQLDNELNR_	AEGSHANSPDSSNSNGTTPISTKDSSSQLDNELNR	GNP1	YDR508C	-0.0143929	17.0091	-0.0932886	0.926475	0.981163	-0.081891	17.0091	-0.530783	0.600613	0.863606	0.0287707	17.0091	0.18648	0.853689	0.989434	0.0153866	17.0091	0.0997294	0.921416	0.973808	47.803	0	_AEGSHANSPDSSNSNGTTPIS(ph)TKDSSSQLDNELNR_	21	47.803	0	0.25399	-0.057405	LRRFIDSFRRAEGSHANSPDSSNSNGTTPISTKDSSSQLDNELNRKSSYITVDGI	31
_AEN(de)DYN(de)S(ph)LQ(de)DKTQN(de)ELSK_	AENDYNSLQDKTQNELSK	BZZ1	YHR114W	-0.0301795	15.6808	-0.185394	0.854531	0.960011	0.0282927	15.6808	0.173803	0.863527	0.969719	0.158822	15.6808	0.975653	0.339298	0.854791	0.149637	15.6808	0.91923	0.367432	0.633342	47.288	25.233	_AEN(de)DYN(de)S(ph)LQ(de)DKTQN(de)ELSK_	7	47.288	25.233	0.99662	-0.92284	VEDLRIKLAKAENDYNSLQDKTQNELSKLSTLNKIKHE	17
_AES(ph)DAVAEANDIDD_	AESDAVAEANDIDD	TOM20	YGR082W	0.357977	18.0255	2.52659	0.0187821	0.106695	0.277245	18.0255	1.95678	0.0625099	0.332071	-0.012214	18.0255	-0.0862059	0.932042	0.997747	0.0230775	18.0255	0.16288	0.872023	0.951052	165.86	165.86	_AES(ph)DAVAEANDIDD_	3	165.86	165.86	1	0.57308	SFVKGVVGSKAESDAVAEANDIDD*	13
_AES(ph)VEPVENNVETAK_	AESVEPVENNVETAK	SPP41	YDR464W	0.226059	14.7415	1.36944	0.183969	0.481662	-0.0897645	14.7415	-0.543782	0.591778	0.858436	-0.136476	14.7415	-0.826755	0.416796	0.898948	0.200576	14.7415	1.21507	0.236559	0.512106	55.815	45.894	_AES(ph)VEPVENNVETAK_	3	55.815	45.894	0.99997	-0.18255	SQDKLELTKRAESVEPVENNVETAKETQSVQEIKE	13
_AETAAQDVQQKLEETKES(ph)LQNK_	AETAAQDVQQKLEETKESLQNK	ZEO1	YOL109W	0.45861	19.3861	1.14892	0.262294	0.576233	-0.664025	19.3861	-1.66353	0.109654	0.422992	0.712933	19.3861	1.78605	0.0871652	0.529971	0.337148	19.3861	0.84463	0.406941	0.671429	102.79	24.241	_AETAAQDVQQKLEETKES(ph)LQNK_	18	102.79	24.241	0.99625	0.29808	MSEIQNKAETAAQDVQQKLEETKESLQNKGQEVKEQAEA	25
_AET(ph)VSQLQGLTAK_,_AETVS(ph)QLQGLTAK_	AETVSQLQGLTAK	MNR2	YKL064W	-0.506722	16.3017	-3.74673	0.00104071	0.011095	-0.304244	16.3017	-2.24959	0.034254	0.255102	-0.323762	16.3017	-2.39391	0.0251349	0.275919	-0.0633899	16.3017	-0.468708	0.643651	0.836962	141.65,161.67	2.011,20.299	_AETVS(ph)QLQGLTAK_	5	161.67	20.299	0.99075	0.29153	HPNSPTPGIKAETVSQLQGLTAKNPSTLSSMSV	15
_AEVTES(ph)PSSR_	AEVTESPSSR	BSP1	YPR171W	-0.0114595	16.1118	-0.0565485	0.955389	0.990385	0.135517	16.1118	0.668729	0.510267	0.805224	0.00949942	16.1118	0.0468763	0.963013	0.998155	0.411652	16.1118	2.03136	0.0538236	0.218737	145.23	20	_AEVTES(ph)PSSR_	6	145.23	20	0.98993	0.66043	KPLLPTRPNKAEVTESPSSRSIKPDAVVPE	16
_AFFPS(ph)RQSPLPK_,_AFFPSRQS(ph)PLPK_	AFFPSRQSPLPK	GIC2	YDR309C	-0.0641277	14.8542	-0.313921	0.756386	0.928481	-0.452906	14.8542	-2.21708	0.0366859	0.263141	-0.30004	14.8542	-1.46877	0.155322	0.646413	0.0574161	14.8542	0.281066	0.781151	0.903634	46.844,50.791	12.089,8.0026	_AFFPSRQS(ph)PLPK_	8	50.791	8.0026	0.86326	-0.12874	TPNSNKDSAKAFFPSRQSPLPKRRNSIATPSP	18
_AFS(ph)IIPSQR_,_AFSIIPS(ph)QR_	AFSIIPSQR	HAL5	YJL165C	0.290577	15.7913	2.14632	0.0425295	0.187262	-0.0659787	15.7913	-0.487345	0.630586	0.881178	0.178062	15.7913	1.31523	0.201279	0.704995	0.107604	15.7913	0.794805	0.43478	0.693022	99.283,137.9	61.122,74.829	_AFSIIPS(ph)QR_	7	137.9	74.829	1	-0.21089	ENGEQINLEKAFSIIPSQRFIKSQTLKKS	17
_AFS(ph)ITSTSGQLSSLSR_	AFSITSTSGQLSSLSR	YGL140C	YGL140C	-1.0795	16.1494	-3.56113	0.00164404	0.0159436	0.0532055	16.1494	0.175518	0.862195	0.969658	-0.464661	16.1494	-1.53286	0.138831	0.618326	-0.244854	16.1494	-0.807742	0.427441	0.68754	154.51	47.003	_AFS(ph)ITSTSGQLSSLSR_	3	154.51	47.003	0.99998	0.45709	DGLPKTFRNRAFSITSTSGQLSSLSRHSTLGNADPN	13
_AFS(ph)ITS(ph)TSGQLSSLSR_,_AFS(ph)ITSTS(ph)GQLSSLSR_	AFSITSTSGQLSSLSR	YGL140C	YGL140C	-1.11973	16.3897	-8.15035	2.91127e-08	3.02093e-06	0.000531165	16.3897	0.00386626	0.996948	1	0.10902	16.3897	0.793537	0.435504	0.902466	-0.22978	16.3897	-1.67253	0.10785	0.332741	163.34,123.58	49.669,36.419	_AFS(ph)ITS(ph)TSGQLSSLSR_	3/6	163.34	49.669	0.99999	1.1647	DGLPKTFRNRAFSITSTSGQLSSLSRHSTLGNADPN	13/16
_AFS(ph)PVYQNIPLESR_	AFSPVYQNIPLESR	TDA11	YHR159W	0.14341	16.9139	1.00047	0.327403	0.640204	0.0177609	16.9139	0.123904	0.902458	0.976333	0.312145	16.9139	2.1776	0.0398497	0.353934	0.117048	16.9139	0.816556	0.422486	0.685159	162.76	86.599	_AFS(ph)PVYQNIPLESR_	3	162.76	86.599	1	0.21177	PSLNTPVKNRAFSPVYQNIPLESRTENAGNSSLP	13
_AFSSVHSES(ph)GK_,_AFSSVHS(ph)ESGK_,_AFSS(ph)VHSESGK_	AFSSVHSESGK	MTC5	YDR128W	-0.169731	16.1357	-0.939208	0.357297	0.663006	0.308743	16.1357	1.70843	0.100899	0.413308	-0.107808	16.1357	-0.596555	0.55658	0.940626	0.281965	16.1357	1.56026	0.132234	0.374055	62.582,138.2,117.98	3.8008,1.199,8.8302	_AFSSVHS(ph)ESGK_	7	138.2	1.199	0.56835	-0.5525	KIPILRGNFKAFSSVHSESGKTVESTKKNKN	17
_AGLDNVDAES(ph)K_	AGLDNVDAESK	SUI3	YPL237W	-0.181963	14.9583	-1.12295	0.272941	0.58644	0.235258	14.9583	1.45185	0.159929	0.497498	-0.0867173	14.9583	-0.535161	0.59763	0.956163	0.0763771	14.9583	0.471348	0.641793	0.836643	155.09	155.09	_AGLDNVDAES(ph)K_	10	155.09	155.09	1	0.49255	VDAFEKELAKAGLDNVDAESKEGTPSANSSI	20
_AGSFGAPSSPT(ph)SGIPNPK_	AGSFGAPSSPTSGIPNPK	PPQ1	YPL179W	-0.170008	15.7397	-1.42777	0.166677	0.455951	0.0478563	15.7397	0.401909	0.691429	0.9059	0.24408	15.7397	2.04985	0.0518439	0.403475	0.305237	15.7397	2.56345	0.0173029	0.111985	74.783	6.9374	_AGSFGAPSSPT(ph)SGIPNPK_	11	74.783	6.9374	0.65287	-1.0599	RVKSPSSSVKAGSFGAPSSPTSGIPNPKSSKKPIFLRR	21
_AGSFLS(ph)SSFR_,_AGSFLSSS(ph)FR_,_AGS(ph)FLSSSFR_,_AGSFLSS(ph)SFR_	AGSFLSSSFR	RTG3	YBL103C	0.150818	16.2638	1.32754	0.197241	0.497752	0.092696	16.2638	0.815936	0.422833	0.756933	0.171528	16.2638	1.50984	0.144581	0.629833	0.257687	16.2638	2.26824	0.0329263	0.162697	73.887,88.948,101.71,49.418	1.5658,10.613,36.017,0	_AGS(ph)FLSSSFR_	3	101.71	36.017	0.99975	0.20839	KVRSPSSSFRAGSFLSSSFRHGSINTPRTR	13
_AGS(ph)FLSSS(ph)FR_,_AGS(ph)FLSS(ph)SFR_	AGSFLSSSFR	RTG3	YBL103C	0.0223295	15.4896	0.12721	0.89987	0.976402	0.298316	15.4896	1.69948	0.102596	0.414243	0.184612	15.4896	1.05172	0.303758	0.8302	0.00870482	15.4896	0.0495906	0.960873	0.988479	59.227,56.205	21.9,30.193	_AGS(ph)FLSSS(ph)FR_	3/8	59.227	21.9	0.99493	-0.90857	KVRSPSSSFRAGSFLSSSFRHGSINTPRTR	13/18
_AHFPAITPLS(ph)R_,_AHFPAIT(ph)PLSR_	AHFPAITPLSR	NRP1	YDL167C	1.16197	14.7452	6.58453	9.74603e-07	4.28749e-05	0.795188	14.7452	4.50608	0.000156453	0.00722227	0.344657	14.7452	1.95306	0.0629734	0.445537	1.01991	14.7452	5.7795	6.66846e-06	0.000319368	76.522,68.224	28.519,18.943	_AHFPAITPLS(ph)R_	10	76.522	28.519	0.9986	0.44944	NTPAALTYNRAHFPAITPLSRQNSLNMAPSN	20
_AHLASNS(ph)SRSPSVS(ph)PVR_,_AHLASNSSRS(ph)PSVS(ph)PVR_	AHLASNSSRSPSVSPVR	GIP4	YAL031C	-0.113689	17.6516	-0.93308	0.360386	0.664875	-0.406161	17.6516	-3.33348	0.00286334	0.058446	-0.0958054	17.6516	-0.786304	0.439645	0.905144	-0.347152	17.6516	-2.84918	0.00903201	0.0741864	54.225,66.059	18.875,7.3355	_AHLASNSSRS(ph)PSVS(ph)PVR_	10/14	66.059	7.3355	0.83237	0.64258	SLESIRTRARAHLASNSSRSPSVSPVRTTFNNKNAET	20/24
_AHNVSTFNNS(ph)PGPDNDLIR_,_AHNVS(ph)TFNNSPGPDNDLIR_	AHNVSTFNNSPGPDNDLIR	YMR045C,YBL005W-B,YMR046C,YBL005W-A	YMR045C,YBL005W-B,YMR046C,YBL005W-A	-0.142974	18.275	-0.741506	0.465825	0.752524	0.109583	18.275	0.568328	0.575271	0.84873	0.305491	18.275	1.58437	0.126645	0.605598	0.235928	18.275	1.22359	0.233387	0.508065	140.89,60.765	43.603,0	_AHNVSTFNNS(ph)PGPDNDLIR_	10	140.89	43.603	0.99995	0.88068	PNNSQSRTARAHNVSTFNNSPGPDNDLIRGSTTEPIQLK	20
_AHNVSTSINS(ph)PSTDNDSISK_	AHNVSTSINSPSTDNDSISK	YDR210C-D,YDR210C-C	YDR210C-D,YDR210C-C	-0.203305	15.8198	-0.947905	0.352945	0.65989	-0.170621	15.8198	-0.795519	0.434374	0.763872	-0.0901914	15.8198	-0.420516	0.677977	0.971486	0.00411129	15.8198	0.0191688	0.98487	0.995002	49.528	6.4078	_AHNVSTSINS(ph)PSTDNDSISK_	10	49.528	6.4078	0.6479	0.154	TNNSKSKTARAHNVSTSINSPSTDNDSISKSTTEPIQLNN	20
_AHNVSTSNNSPS(ph)TDNDSISK_,_AHNVSTSNNS(ph)PSTDNDSISK_,_AHNVSTS(ph)NNSPSTDNDSISK_,_AHNVSTSNNSPST(ph)DNDSISK_,_AHNVS(ph)TSNNSPSTDNDSISK_,_AHNVST(ph)SNNSPSTDNDSISK_,_AHNVSTSNNSPSTDNDS(ph)ISK_,_AHNVSTSNNSPSTDNDSIS(ph)K_	AHNVSTSNNSPSTDNDSISK	YPL257W-B,YLR157C-B,YER138C,YDR365W-B,YDR261C-D,YPR137C-B,YOL103W-B,YML039W,YJR027W,YGR027W-B,YJR029W,YPL257W-A,YLR157C-A,YER137C-A,YDR365W-A,YPR137C-A,YDR261C-C,YAR010C,YOL103W-A,YML040W,YLR256W-A,YLR227W-A,YJR026W,YGR027W-A,YJR028W,YPR158C-D,YLR227W-B,YPR158C-C,YOR142W-B,YMR050C,YML045W,YGR038C-B,YDR316W-B,YDR098C-B,YPR158W-B,YGR161C-D,YER160C,YBR012W-B,YHR214C-B,YPR158W-A,YOR142W-A,YMR051C,YML…	YPL257W-B,YLR157C-B,YER138C,YDR365W-B,YDR261C-D,YPR137C-B,YOL103W-B,YML039W,YJR027W,YGR027W-B,YJR029W,YPL257W-A,YLR157C-A,YER137C-A,YDR365W-A,YPR137C-A,YDR261C-C,YAR010C,YOL103W-A,YML040W,YLR256W-A,YLR227W-A,YJR026W,YGR027W-A,YJR028W,YPR158C-D,YLR227W-B,YPR158C-C,YOR142W-B,YMR050C,YML045W,YGR038C-B,YDR316W-B,YDR098C-B,YPR158W-B,YGR161C-D,YER160C,YBR012W-B,YHR214C-B,YPR158W-A,YOR142W-A,YMR051C,YML…	0.0190421	21.8438	0.120621	0.90503	0.976777	-0.0969511	21.8438	-0.614129	0.545104	0.826954	-0.0556278	21.8438	-0.35237	0.727741	0.972248	-0.183112	21.8438	-1.15991	0.257881	0.538419	270.99,313.24,89.913,135.18,105.2,85.61,277.17,248.33	5.3496,31.585,7.2047,2.5626,2.4105,0,26.746,4.3352	_AHNVSTSNNS(ph)PSTDNDSISK_	10	313.24	31.585	0.9993	0.69936	TNNSKSKTARAHNVSTSNNSPSTDNDSISKSTTEPIQLNN	20
_AHNVSTSN(de)NSPST(ph)DNDSISK_,_AHNVSTSN(de)NSPS(ph)TDNDSISK_,_AHNVSTSNN(de)S(ph)PSTDNDSISK_,_AHNVSTSN(de)NS(ph)PSTDNDSISK_,_AHNVSTSN(de)NSPSTDNDS(ph)ISK_,_AHNVSTSNN(de)SPS(ph)TDNDSISK_,_AHNVSTSNN(de)SPST(ph)DNDSISK_,_AHNVSTSNN(de)SPSTDNDS(ph)ISK_,_AHN(de)VSTSNNSPSTDNDS(ph)ISK_	AHNVSTSNNSPSTDNDSISK	YPL257W-B,YLR157C-B,YER138C,YDR365W-B,YDR261C-D,YPR137C-B,YOL103W-B,YML039W,YJR027W,YGR027W-B,YJR029W,YPL257W-A,YLR157C-A,YER137C-A,YDR365W-A,YPR137C-A,YDR261C-C,YAR010C,YOL103W-A,YML040W,YLR256W-A,YLR227W-A,YJR026W,YGR027W-A,YJR028W,YPR158C-D,YLR227W-B,YPR158C-C,YOR142W-B,YMR050C,YML045W,YGR038C-B,YDR316W-B,YDR098C-B,YPR158W-B,YGR161C-D,YER160C,YBR012W-B,YHR214C-B,YPR158W-A,YOR142W-A,YMR051C,YML…	YPL257W-B,YLR157C-B,YER138C,YDR365W-B,YDR261C-D,YPR137C-B,YOL103W-B,YML039W,YJR027W,YGR027W-B,YJR029W,YPL257W-A,YLR157C-A,YER137C-A,YDR365W-A,YPR137C-A,YDR261C-C,YAR010C,YOL103W-A,YML040W,YLR256W-A,YLR227W-A,YJR026W,YGR027W-A,YJR028W,YPR158C-D,YLR227W-B,YPR158C-C,YOR142W-B,YMR050C,YML045W,YGR038C-B,YDR316W-B,YDR098C-B,YPR158W-B,YGR161C-D,YER160C,YBR012W-B,YHR214C-B,YPR158W-A,YOR142W-A,YMR051C,YML…	-0.00997189	16.9855	-0.0844989	0.933385	0.982294	-0.068869	16.9855	-0.583575	0.565135	0.84095	-0.259604	16.9855	-2.1998	0.0380414	0.348303	0.0421853	16.9855	0.357466	0.723973	0.8732	109.87,82.265,60.034,65.765,105.02,101.54,87.49,85.636,94.203	6.0071,10.394,7.7361,8.3508,17.864,18.833,7.0365,4.661,10.445	_AHNVSTSN(de)NSPST(ph)DNDSISK_	13	109.87	6.0071	0.797	0.33003	TNNSKSKTARAHNVSTSNNSPSTDNDSISKSTTEPIQLNN	23
_AHNVST(ph)SNNS(ph)PSTDNDSISK_,_AHNVS(ph)TSNNS(ph)PSTDNDSISK_,_AHNVSTS(ph)NNS(ph)PSTDNDSISK_	AHNVSTSNNSPSTDNDSISK	YPL257W-B,YLR157C-B,YER138C,YDR365W-B,YDR261C-D,YPR137C-B,YOL103W-B,YML039W,YJR027W,YGR027W-B,YJR029W,YPL257W-A,YLR157C-A,YER137C-A,YDR365W-A,YPR137C-A,YDR261C-C,YAR010C,YOL103W-A,YML040W,YLR256W-A,YLR227W-A,YJR026W,YGR027W-A,YJR028W,YPR158C-D,YLR227W-B,YPR158C-C,YOR142W-B,YMR050C,YML045W,YGR038C-B,YDR316W-B,YDR098C-B,YPR158W-B,YGR161C-D,YER160C,YBR012W-B,YHR214C-B,YPR158W-A,YOR142W-A,YMR051C,YML…	YPL257W-B,YLR157C-B,YER138C,YDR365W-B,YDR261C-D,YPR137C-B,YOL103W-B,YML039W,YJR027W,YGR027W-B,YJR029W,YPL257W-A,YLR157C-A,YER137C-A,YDR365W-A,YPR137C-A,YDR261C-C,YAR010C,YOL103W-A,YML040W,YLR256W-A,YLR227W-A,YJR026W,YGR027W-A,YJR028W,YPR158C-D,YLR227W-B,YPR158C-C,YOR142W-B,YMR050C,YML045W,YGR038C-B,YDR316W-B,YDR098C-B,YPR158W-B,YGR161C-D,YER160C,YBR012W-B,YHR214C-B,YPR158W-A,YOR142W-A,YMR051C,YML…	0.433024	17.4673	1.99275	0.0581769	0.233985	-0.0120791	17.4673	-0.0555872	0.956146	0.988586	-0.0101333	17.4673	-0.0466327	0.963205	0.998155	-0.339829	17.4673	-1.56388	0.131382	0.373168	90.442,57.414,90.442	23.273,17.43,18.57	_AHNVST(ph)SNNS(ph)PSTDNDSISK_	6/10	90.442	23.273	0.9895	1.6063	TNNSKSKTARAHNVSTSNNSPSTDNDSISKSTTEPIQLNN	16/20
_AHNVSTSNNSPSTDNDS(ph)ISKSTTEPIQLNNK_,_AHNVSTSNNSPSTDNDSIS(ph)KSTTEPIQLNNK_,_AHNVSTSNNSPSTDNDSISKS(ph)TTEPIQLNNK_	AHNVSTSNNSPSTDNDSISKSTTEPIQLNNK	YPL257W-B,YLR157C-B,YER138C,YDR365W-B,YDR261C-D,YPR137C-B,YOL103W-B,YML039W,YJR027W,YGR027W-B,YJR029W,YPL257W-A,YLR157C-A,YER137C-A,YDR365W-A,YPR137C-A,YDR261C-C,YAR010C,YOL103W-A,YML040W,YLR256W-A,YLR227W-A,YJR026W,YGR027W-A,YJR028W,YPR158C-D,YLR227W-B,YPR158C-C,YOR142W-B,YMR050C,YML045W,YGR038C-B,YDR316W-B,YDR098C-B,YPR158W-B,YGR161C-D,YER160C,YBR012W-B,YHR214C-B,YPR158W-A,YOR142W-A,YMR051C,YML…	YPL257W-B,YLR157C-B,YER138C,YDR365W-B,YDR261C-D,YPR137C-B,YOL103W-B,YML039W,YJR027W,YGR027W-B,YJR029W,YPL257W-A,YLR157C-A,YER137C-A,YDR365W-A,YPR137C-A,YDR261C-C,YAR010C,YOL103W-A,YML040W,YLR256W-A,YLR227W-A,YJR026W,YGR027W-A,YJR028W,YPR158C-D,YLR227W-B,YPR158C-C,YOR142W-B,YMR050C,YML045W,YGR038C-B,YDR316W-B,YDR098C-B,YPR158W-B,YGR161C-D,YER160C,YBR012W-B,YHR214C-B,YPR158W-A,YOR142W-A,YMR051C,YML…	-0.0427519	17.597	-0.253835	0.801858	0.945657	-0.330023	17.597	-1.95948	0.0621757	0.332037	0.153441	17.597	0.911041	0.37164	0.880268	0.0896263	17.597	0.532147	0.599682	0.811167	74.392,71.085,64.779	0,0,0	_AHNVSTSNNSPSTDNDS(ph)ISKSTTEPIQLNNK_	17	74.392	0	0.23299	1.3981	TNNSKSKTARAHNVSTSNNSPSTDNDSISKSTTEPIQLNNKHDLHLGQELT,TNNSKSKTARAHNVSTSNNSPSTDNDSISKSTTEPIQLNNKHDLHLGQKLT,TNNSKSKTARAHNVSTSNNSPSTDNDSISKSTTEPIQLNNKHDLHLRPGTY,TNNSKSKTARAHNVSTSNNSPSTDNDSISKSTTEPIQLNNKHDLHLRPETY	27,27,27,27
_AIASS(ph)PSLNSNLSK_,_AIAS(ph)SPSLNSNLSK_	AIASSPSLNSNLSK	KRE6	YPR159W	-0.591542	19.2207	-4.93721	5.32328e-05	0.00109744	-0.00391987	19.2207	-0.0327166	0.97418	0.995489	0.0340635	19.2207	0.284306	0.778698	0.9842	0.0554893	19.2207	0.463133	0.647583	0.838871	212.03,64.374	31.084,1.1622	_AIASS(ph)PSLNSNLSK_	5	212.03	31.084	0.99922	-0.76662	DNSFLQPPHRAIASSPSLNSNLSKNDILSPPEFD	15
_AIIVLSTSGTT(ph)PR_,_AIIVLST(ph)SGTTPR_,_AIIVLSTSGT(ph)TPR_	AIIVLSTSGTTPR	CDC19	YAL038W	0.130127	16.129	0.944641	0.354574	0.661348	-0.272855	16.129	-1.98076	0.0595907	0.325449	-0.00599343	16.129	-0.0435086	0.965668	0.998851	0.327078	16.129	2.37438	0.0262223	0.141228	162.93,114.72,153.81	9.1179,5.5623,3.5922	_AIIVLSTSGTT(ph)PR_	11	162.93	9.1179	0.88891	0.44168	VAAVFEQKAKAIIVLSTSGTTPRLVSKYRPNCP	21
_AINS(ph)PIIRPS(ph)SSNGVPTTSR_,_AINS(ph)PIIRPSS(ph)SNGVPTTSR_,_AINS(ph)PIIRPSSS(ph)NGVPTTSR_	AINSPIIRPSSSNGVPTTSR	SPA2	YLL021W	0.229004	18.081	1.66062	0.110243	0.359411	0.747738	18.081	5.42222	1.59906e-05	0.00184366	0.587146	18.081	4.25769	0.000291437	0.0131485	0.781331	18.081	5.66581	8.79744e-06	0.000402742	105.38,93.812,43.116	70.149,60.442,21.517	_AINS(ph)PIIRPS(ph)SSNGVPTTSR_	4/10	105.38	70.149	1	0.56239	PVKPLKITQKAINSPIIRPSSSNGVPTTSRKPSGTGLFSL	14/20
_AINS(ph)PIIRPSSSN(de)GVPTTSR_	AINSPIIRPSSSNGVPTTSR	SPA2	YLL021W	0.115863	17.9393	0.823261	0.41874	0.715722	-0.370314	17.9393	-2.63126	0.0148624	0.161758	-0.406484	17.9393	-2.88827	0.00824855	0.145866	-0.372539	17.9393	-2.64707	0.0143417	0.0998788	124.21	86.085	_AINS(ph)PIIRPSSSN(de)GVPTTSR_	4	124.21	86.085	1	1.3696	PVKPLKITQKAINSPIIRPSSSNGVPTTSRKPSGTGLFSL	14
_AINSPIIRPSSS(ph)NGVPTTSR_,_AINS(ph)PIIRPSSSNGVPTTSR_,_AINSPIIRPS(ph)SSNGVPTTSR_	AINSPIIRPSSSNGVPTTSR	SPA2	YLL021W	-1.07137	17.9009	-2.11234	0.0456233	0.196984	-0.468482	17.9009	-0.923668	0.365164	0.719349	-0.569305	17.9009	-1.12245	0.273149	0.808182	-0.764563	17.9009	-1.50743	0.145194	0.389311	59.9,94.973,46.578	7.8547,52.167,0	_AINS(ph)PIIRPSSSNGVPTTSR_	4	94.973	52.167	0.99999	-0.23347	PVKPLKITQKAINSPIIRPSSSNGVPTTSRKPSGTGLFSL	14
_AINS(ph)PIIRPSS(ph)SN(de)GVPTTSR_,_AINS(ph)PIIRPS(ph)SSN(de)GVPTTSR_,_AINS(ph)PIIRPSSS(ph)N(de)GVPTTSR_	AINSPIIRPSSSNGVPTTSR	SPA2	YLL021W	0.177947	16.8508	1.39718	0.175578	0.470399	0.537416	16.8508	4.21959	0.000320582	0.0127945	0.638563	16.8508	5.01376	4.39882e-05	0.0027946	0.791173	16.8508	6.212	2.35197e-06	0.000124096	105.38,78.661,72.932	58.756,56.44,48.566	_AINS(ph)PIIRPSS(ph)SN(de)GVPTTSR_	4/11	105.38	58.756	1	-0.26989	PVKPLKITQKAINSPIIRPSSSNGVPTTSRKPSGTGLFSL	14/21
_AIPAPHEILTS(ph)NVVTR_,_AIPAPHEILT(ph)SNVVTR_	AIPAPHEILTSNVVTR	KIN28	YDL108W	-0.00808797	19.0176	-0.0661079	0.947858	0.98652	-0.0565874	19.0176	-0.462524	0.648013	0.88671	-0.148449	19.0176	-1.21337	0.237196	0.768458	-0.0494714	19.0176	-0.40436	0.689651	0.85718	87.719,114.96	5.5985,14.922	_AIPAPHEILT(ph)SNVVTR_	10	114.96	14.922	0.96881	-0.035363	IKVADFGLARAIPAPHEILTSNVVTRWYRAPELLFG	20
_AIRSGNEEES(ph)GNEQVNHNDEAEEDPLLTR_,_AIRS(ph)GNEEESGNEQVNHNDEAEEDPLLTR_	AIRSGNEEESGNEQVNHNDEAEEDPLLTR	AKR1	YDR264C	-0.163902	17.3977	-0.871668	0.392319	0.689001	0.184742	17.3977	0.9825	0.335987	0.699616	0.0776031	17.3977	0.41271	0.683607	0.971486	0.148046	17.3977	0.78734	0.439051	0.695351	69.248,57.051	13.628,1.2614	_AIRSGNEEES(ph)GNEQVNHNDEAEEDPLLTR_	10	69.248	13.628	0.95843	-0.035951	NEITSLASLKAIRSGNEEESGNEQVNHNDEAEEDPLLTRYHTACQRGDL	20
_AIRS(ph)GNEEES(ph)GNEQVNHNDEAEEDPLLTR_	AIRSGNEEESGNEQVNHNDEAEEDPLLTR	AKR1	YDR264C	0.124818	17.5831	1.36655	0.18486	0.482186	0.121227	17.5831	1.32724	0.19734	0.5485	-0.139672	17.5831	-1.52918	0.139737	0.621431	-0.183664	17.5831	-2.01082	0.0561025	0.223907	61.417	59.34	_AIRS(ph)GNEEES(ph)GNEQVNHNDEAEEDPLLTR_	4/10	61.417	59.34	1	-0.076366	NEITSLASLKAIRSGNEEESGNEQVNHNDEAEEDPLLTRYHTACQRGDL	14/20
_AIS(ph)PDITLFNK_	AISPDITLFNK	BNA7	YDR428C	-0.0996055	18.1053	-0.639001	0.529079	0.803721	-0.0432439	18.1053	-0.277424	0.783911	0.943708	0.0478533	18.1053	0.306995	0.761585	0.97536	0.043283	18.1053	0.277674	0.783721	0.905046	213.84	78.049	_AIS(ph)PDITLFNK_	3	213.84	78.049	1	-0.23732	MSNTVRAISPDITLFNKTLTFQEISQN	9
_AIS(ph)SDQLFGR_,_AISS(ph)DQLFGR_	AISSDQLFGR	GLO3	YER122C	0.608778	15.9393	4.41384	0.00019712	0.00314684	0.0795973	15.9393	0.577107	0.569424	0.844505	0.135319	15.9393	0.981105	0.336659	0.852378	0.0148604	15.9393	0.107743	0.915126	0.971878	142.1,91.093	19.771,1.6531	_AIS(ph)SDQLFGR_	3	142.1	19.771	0.98957	-0.53702	RIAERYGTQKAISSDQLFGRGSFDEAANRE	13
_AISSDQLFGRGS(ph)FDEAANR_,_AISS(ph)DQLFGRGSFDEAANR_	AISSDQLFGRGSFDEAANR	GLO3	YER122C	1.05399	18.2306	4.91546	5.62001e-05	0.00112148	0.453638	18.2306	2.11561	0.0453169	0.28722	-0.431748	18.2306	-2.01352	0.0557975	0.417542	0.341773	18.2306	1.59391	0.124486	0.364602	111.58,46.121	64.486,0.73659	_AISSDQLFGRGS(ph)FDEAANR_	12	111.58	64.486	1	0.35242	RIAERYGTQKAISSDQLFGRGSFDEAANREAHDKLKTFD	22
_AKEDDLQLADTAS(ph)IEEQPQTQGPIR_,_AKEDDLQLADT(ph)ASIEEQPQTQGPIR_	AKEDDLQLADTASIEEQPQTQGPIR	MSS4	YDR208W	-0.107737	18.2168	-0.732337	0.471295	0.755869	-0.0804331	18.2168	-0.546739	0.589777	0.856967	-0.0986833	18.2168	-0.670793	0.508974	0.927153	0.380635	18.2168	2.58734	0.0164031	0.107955	132.24,115.83	11.439,4.5889	_AKEDDLQLADTAS(ph)IEEQPQTQGPIR_	13	132.24	11.439	0.93302	-0.0095999	LLIGIHDINKAKEDDLQLADTASIEEQPQTQGPIRTGTGTVVRHF	23
_AKGVIPERAPS(ph)PTAK_	AKGVIPERAPSPTAK	PLP2	YOR281C	0.0385122	16.9869	0.19857	0.844328	0.957172	-0.427827	16.9869	-2.20589	0.0375589	0.265729	0.0631343	16.9869	0.325522	0.747703	0.973744	0.0961022	16.9869	0.495506	0.624903	0.829916	71.933	14.899	_AKGVIPERAPS(ph)PTAK_	11	71.933	14.899	0.96865	0.4175	EDSEWNDILRAKGVIPERAPSPTAKLEEALEEAIA	21
_AKNS(ph)PEPNEFLR_	AKNSPEPNEFLR	APL5	YPL195W	-0.148578	18.5448	-0.7261	0.475038	0.758021	0.18514	18.5448	0.904779	0.37488	0.727715	-0.388926	18.5448	-1.90068	0.0698358	0.471819	0.221078	18.5448	1.08041	0.291062	0.568429	148.41	148.41	_AKNS(ph)PEPNEFLR_	4	148.41	148.41	1	0.48855	SKSKNKLKTKAKNSPEPNEFLRDQSTDI*	14
_AKSEAEVHT(ph)S(ph)EEDIDESNNVNGK_,_AKS(ph)EAEVHTS(ph)EEDIDESNNVNGK_	AKSEAEVHTSEEDIDESNNVNGK	SPA2	YLL021W	-0.105976	16.0966	-0.378883	0.708219	0.90889	-0.256517	16.0966	-0.917091	0.368528	0.722404	0.0991216	16.0966	0.354376	0.726257	0.972248	-0.339636	16.0966	-1.21425	0.236863	0.512408	125.75,60.332	43.718,7.0537	_AKSEAEVHT(ph)S(ph)EEDIDESNNVNGK_	9/10	125.75	43.718	0.99996	-0.23996	DYHKIPVDRKAKSEAEVHTSEEDIDESNNVNGKRADAQIHITE	19/20
_ALEDTTDTSNDHLS(ph)ESDIDNK_,_ALEDTTDTSNDHLSES(ph)DIDNK_,_ALEDTTDTS(ph)NDHLSESDIDNK_	ALEDTTDTSNDHLSESDIDNK	UTP8	YGR128C	-0.186122	16.8715	-1.12838	0.270689	0.585991	0.121768	16.8715	0.73823	0.467775	0.785149	-0.136868	16.8715	-0.829775	0.415121	0.897421	-0.0868682	16.8715	-0.526646	0.603437	0.815321	109.54,98.175,68.82	5.6791,1.6881,0.57736	_ALEDTTDTSNDHLS(ph)ESDIDNK_	14	109.54	5.6791	0.78686	-0.0021216	GNYTLNVITKALEDTTDTSNDHLSESDIDNKAYTGSDEFLS	24
_ALGFS(ph)PASK_,_ALGFSPAS(ph)K_	ALGFSPASK	BEM3	YPL115C	-0.0715239	16.8899	-0.497433	0.623564	0.857681	-0.16259	16.8899	-1.13078	0.2697	0.639922	0.150317	16.8899	1.04542	0.306596	0.833323	-0.0608738	16.8899	-0.423364	0.675928	0.854905	108.09,77.379	39.462,10.758	_ALGFS(ph)PASK_	5	108.09	39.462	0.99989	-0.092207	LLEVKEGENKALGFSPASKEKLDDFTQLL	15
_ALPDAVTIIEPKEEEPILAPS(ph)VK_	ALPDAVTIIEPKEEEPILAPSVK	RPS3	YNL178W	-0.154992	20.5055	-1.26214	0.219435	0.527099	-0.301282	20.5055	-2.45343	0.0220725	0.205723	-0.0650477	20.5055	-0.529703	0.60135	0.956163	0.00795094	20.5055	0.0647469	0.94893	0.982126	183.39	163.8	_ALPDAVTIIEPKEEEPILAPS(ph)VK_	21	183.39	163.8	1	0.24492	DPAKSRTGPKALPDAVTIIEPKEEEPILAPSVKDYRPAEETEA	31
_ALQS(ph)LTSK_	ALQSLTSK	RPS10A,RPS10B	YOR293W,YMR230W	0.0102833	14.4906	0.0788741	0.937809	0.983336	-0.388165	14.4906	-2.97726	0.00669941	0.0988401	0.0482972	14.4906	0.370444	0.714412	0.971486	0.0972774	14.4906	0.746126	0.463083	0.713652	90.15	7.8636	_ALQS(ph)LTSK_	4	90.15	7.8636	0.85773	0.63368	IDTKNLYVIKALQSLTSKGYVKTQFSWQ	14
_ALQ(de)S(ph)YFNT(ph)TET(ph)DKLNLS(ph)IR_	ALQSYFNTTETDKLNLSIR	EFR3	YMR212C	0.127414	20.1087	0.940235	0.356782	0.663006	-0.14104	20.1087	-1.04079	0.308697	0.67303	0.0426251	20.1087	0.314547	0.755916	0.97536	-0.192054	20.1087	-1.41724	0.1697	0.425876	50.178	48.963	_ALQ(de)S(ph)YFNT(ph)TET(ph)DKLNLS(ph)IR_	4/8/11/17	50.178	48.963	0.99998	2.1355	AEDNHDLSVKALQSYFNTTETDKLNLSIRTLLRCLQSTP	14/18/21/27
_ALS(ph)LGPEESDNKLK_	ALSLGPEESDNKLK	JIP4	YDR475C	0.107253	16.5192	0.630052	0.534815	0.806702	-0.0490843	16.5192	-0.288344	0.775643	0.942745	0.0382149	16.5192	0.224492	0.824339	0.989434	0.262469	16.5192	1.54186	0.136634	0.376742	70.529	60.154	_ALS(ph)LGPEESDNKLK_	3	70.529	60.154	1	0.085916	SRSRSICTRRALSLGPEESDNKLKHQNFIEWTSG	13
_ALSNNIS(ph)QESLVAPAPEQGVPPAISR_,_ALS(ph)NNISQESLVAPAPEQGVPPAISR_,_ALSNNISQES(ph)LVAPAPEQGVPPAISR_	ALSNNISQESLVAPAPEQGVPPAISR	TSL1	YML100W	0.63258	18.4935	2.53818	0.0183046	0.105133	0.922386	18.4935	3.70101	0.00116518	0.0335852	0.574902	18.4935	2.30675	0.0303307	0.304138	1.29676	18.4935	5.20317	2.74765e-05	0.000939939	107.75,115.47,102.27	0,14.889,8.8504	_ALS(ph)NNISQESLVAPAPEQGVPPAISR_	3	115.47	14.889	0.94798	-0.4073	AMANDQQQQRALSNNISQESLVAPAPEQGVPPAISRSATRSPSAFN	13
_ALS(ph)PIPS(ph)PTR_	ALSPIPSPTR	BOI2	YER114C	-0.136254	19.496	-1.31901	0.200033	0.501304	-0.0740445	19.496	-0.716793	0.480654	0.788239	0.136664	19.496	1.32299	0.198729	0.703039	-0.309582	19.496	-2.99693	0.00639669	0.0599786	147.24	106.48	_ALS(ph)PIPS(ph)PTR_	3/7	147.24	106.48	1	-0.12791	LPKNNQGGGKALSPIPSPTRNSVRNEDSEG	13/17
_ALS(ph)PIPSPTR_	ALSPIPSPTR	BOI2	YER114C	-0.0401489	15.1549	-0.22228	0.82604	0.951689	0.126291	15.1549	0.699196	0.491379	0.788892	-0.0459214	15.1549	-0.25424	0.80155	0.987826	0.397879	15.1549	2.20282	0.0378018	0.17884	72.434	23.436	_ALS(ph)PIPSPTR_	3	72.434	23.436	0.99428	0.20107	LPKNNQGGGKALSPIPSPTRNSVRNEDSEG	13
_ALST(ph)ASLISSNGQTSASK_,_ALS(ph)TASLISSNGQTSASK_	ALSTASLISSNGQTSASK	ROD1	YOR018W	-0.759892	15.611	-4.48125	0.000166493	0.00272785	0.205281	15.611	1.21059	0.23824	0.59999	-0.205706	15.611	-1.2131	0.237297	0.768458	0.102006	15.611	0.601553	0.553303	0.776312	158.45,180.78	2.6577,6.1873	_ALS(ph)TASLISSNGQTSASK_	3	180.78	6.1873	0.80604	0.27394	NLAALPKRKRALSTASLISSNGQTSASKNYHTLVKGNY	13
_ALS(ph)TAS(ph)LISSNGQTSASK_,_ALST(ph)AS(ph)LISSNGQTSASK_	ALSTASLISSNGQTSASK	ROD1	YOR018W	-0.353307	15.7996	-2.22957	0.0357337	0.164798	0.0492116	15.7996	0.310554	0.758912	0.936016	-0.0247589	15.7996	-0.156243	0.877193	0.99035	-0.26618	15.7996	-1.67975	0.10642	0.331287	152.89,147.6	36.851,39.346	_ALS(ph)TAS(ph)LISSNGQTSASK_	3/6	152.89	36.851	0.99977	-0.50888	NLAALPKRKRALSTASLISSNGQTSASKNYHTLVKGNY	13/16
_ALS(ph)TAS(ph)LISSN(de)GQTSASK_	ALSTASLISSNGQTSASK	ROD1	YOR018W	-0.69917	15.0513	-2.91887	0.00768076	0.0547144	-0.379667	15.0513	-1.58502	0.126495	0.449644	0.352478	15.0513	1.47152	0.154583	0.64616	0.16474	15.0513	0.687751	0.498426	0.740975	99.343	19.463	_ALS(ph)TAS(ph)LISSN(de)GQTSASK_	3/6	99.343	19.463	0.98851	0.77779	NLAALPKRKRALSTASLISSNGQTSASKNYHTLVKGNY	13/16
_ALS(ph)TASLISSN(de)GQTSASK_,_ALS(ph)TASLISSNGQ(de)TSASK_	ALSTASLISSNGQTSASK	ROD1	YOR018W	-0.969143	15.6184	-8.16661	2.81183e-08	3.01835e-06	0.111763	15.6184	0.941789	0.356002	0.714349	-0.0135424	15.6184	-0.114117	0.910127	0.995739	0.456578	15.6184	3.84742	0.000810909	0.0142619	147.16,144.41	5.9448,0.97431	_ALS(ph)TASLISSN(de)GQTSASK_	3	147.16	5.9448	0.79719	0.156	NLAALPKRKRALSTASLISSNGQTSASKNYHTLVKGNY	13
_ALTAAEES(ph)DEER_	ALTAAEESDEER	ENP2	YGR145W	-0.0659007	21.0748	-0.563474	0.578517	0.833553	-0.0994	21.0748	-0.849904	0.404062	0.748175	-0.227242	21.0748	-1.943	0.0642444	0.448505	-0.0714989	21.0748	-0.61134	0.546917	0.774132	298.91	184.15	_ALTAAEES(ph)DEER_	8	298.91	184.15	1	0.12689	TEEGAAKRIRALTAAEESDEERIAMKDGRGHY	18
_ALTAAEES(ph)DEERIAMK_	ALTAAEESDEERIAMK	ENP2	YGR145W	-0.328488	17.4156	-0.945127	0.354331	0.661348	0.42479	17.4156	1.22221	0.233899	0.5953	-0.0781223	17.4156	-0.224774	0.824123	0.989434	-0.0424378	17.4156	-0.122102	0.903869	0.966426	133.87	42.079	_ALTAAEES(ph)DEERIAMK_	8	133.87	42.079	0.99994	-0.061394	TEEGAAKRIRALTAAEESDEERIAMKDGRGHYDYED	18
_ALTAAEES(ph)DEERIAM(ox)K_	ALTAAEESDEERIAMK	ENP2	YGR145W	0.0456838	16.9814	0.198699	0.844228	0.957172	0.0352222	16.9814	0.153197	0.879567	0.972334	0.132512	16.9814	0.576353	0.569925	0.951635	0.455436	16.9814	1.9809	0.0595744	0.231819	68.481	68.481	_ALTAAEES(ph)DEERIAM(ox)K_	8	68.481	68.481	1	NA	TEEGAAKRIRALTAAEESDEERIAMKDGRGHYDYED	18
_ALT(ph)NTDNFIEMYHNQQR_	ALTNTDNFIEMYHNQQR	PKH2	YOL100W	0.553492	16.0058	2.19362	0.0385378	0.173867	0.523672	16.0058	2.07543	0.0492109	0.293474	0.19779	16.0058	0.783886	0.441035	0.905144	0.166623	16.0058	0.660364	0.515522	0.755473	57.171	24.968	_ALT(ph)NTDNFIEMYHNQQR_	3	57.171	24.968	0.99681	0.37304	KRTAKPMIQKALTNTDNFIEMYHNQQRKNLDDDTIKE	13
_AMDNGLSLPIS(ph)R_	AMDNGLSLPISR	VAN1	YML115C	0.554936	16.9655	2.89196	0.00817801	0.0575976	0.157726	16.9655	0.821964	0.419463	0.754541	-0.440188	16.9655	-2.29397	0.0311707	0.311007	0.114278	16.9655	0.595543	0.557245	0.777545	118.52	67.858	_AMDNGLSLPIS(ph)R_	11	118.52	67.858	1	0.54325	FNLRSNIKKKAMDNGLSLPISRNGSSNNIKDK	21
_AM(ox)DNGLSLPIS(ph)R_	AMDNGLSLPISR	VAN1	YML115C	0.558214	15.7082	2.62378	0.0151146	0.0904843	0.10415	15.7082	0.48954	0.629055	0.880112	-0.078211	15.7082	-0.367617	0.716491	0.971486	0.542656	15.7082	2.55066	0.0178035	0.114273	98	98	_AM(ox)DNGLSLPIS(ph)R_	11	98	98	1	0.29741	FNLRSNIKKKAMDNGLSLPISRNGSSNNIKDK	21
_AMNFSGS(ph)PGAVSTSPT(ph)QSFMNTLPR_,_AMNFSGS(ph)PGAVSTS(ph)PTQSFMNTLPR_,_AMNFSGS(ph)PGAVSTSPTQS(ph)FMNTLPR_,_AMNFS(ph)GSPGAVS(ph)TSPTQSFMNTLPR_,_AMNFSGS(ph)PGAVS(ph)TSPTQSFMNTLPR_,_AMNFS(ph)GSPGAVSTS(ph)PTQSFMNTLPR_	AMNFSGSPGAVSTSPTQSFMNTLPR	SER33	YIL074C	0.02533	18.6004	0.0683091	0.946125	0.986365	-0.15921	18.6004	-0.429352	0.671627	0.897101	-0.294285	18.6004	-0.793616	0.435459	0.902466	-0.69722	18.6004	-1.88024	0.0726863	0.262847	112.56,124.16,75.054,69.72,87.772,83.871	9.6563,10.372,11.481,6.5548,5.9253,6.2949	_AMNFSGS(ph)PGAVSTS(ph)PTQSFMNTLPR_	7/14	124.16	10.372	0.92479	-0.89158	ADNLQDSFQRAMNFSGSPGAVSTSPTQSFMNTLPRRVSITKQPKA	17/24
_AMNFSGSPGAVS(ph)TSPTQSFMNTLPR_,_AMNFSGS(ph)PGAVSTSPTQSFMNTLPR_,_AMNFSGSPGAVSTSPT(ph)QSFMNTLPR_,_AMNFS(ph)GSPGAVSTSPTQSFMNTLPR_	AMNFSGSPGAVSTSPTQSFMNTLPR	SER33	YIL074C	0.0117341	17.147	0.0162066	0.987208	0.995747	0.550847	17.147	0.760802	0.454437	0.77738	0.811337	17.147	1.12058	0.273931	0.808182	-0.678582	17.147	-0.937223	0.358296	0.62838	105.22,81.001,87.208,95.51	0,4.2388,7.2661,0	_AMNFSGSPGAVS(ph)TSPTQSFMNTLPR_	12	105.22	0	0.42933	0.31831	ADNLQDSFQRAMNFSGSPGAVSTSPTQSFMNTLPRRVSITKQPKA	22
_AM(ox)NFS(ph)GSPGAVSTS(ph)PTQSFMNTLPR_,_AM(ox)NFS(ph)GSPGAVSTSPT(ph)QSFMNTLPR_,_AMNFS(ph)GSPGAVSTS(ph)PTQSFM(ox)NTLPR_,_AM(ox)NFSGS(ph)PGAVSTS(ph)PTQSFMNTLPR_,_AMNFSGS(ph)PGAVS(ph)TSPTQSFM(ox)NTLPR_,_AMNFSGS(ph)PGAVSTSPT(ph)QSFM(ox)NTLPR_,_AMNFS(ph)GSPGAVST(ph)SPTQSFM(ox)NTLPR_,_AMNFS(ph)GSPGAVS(ph)TSPTQSFM(ox)NTLPR_,_AMNFSGS(ph)PGAVSTS(ph)PTQSFM(ox)NTLPR_	AMNFSGSPGAVSTSPTQSFMNTLPR	SER33	YIL074C	-0.14877	17.5043	-0.504471	0.618687	0.855607	-0.582968	17.5043	-1.97681	0.0600631	0.326311	0.398995	17.5043	1.35297	0.189101	0.695754	0.625372	17.5043	2.1206	0.0448529	0.19583	85.062,115.85,69.525,70.57,79.016,103.58,67.864,63.883,81.967	68.101,98.122,57.445,49.786,46.773,91.728,48.109,33.299,66.071	_AM(ox)NFS(ph)GSPGAVSTSPT(ph)QSFMNTLPR_	5/16	115.85	98.122	1	0.23901	ADNLQDSFQRAMNFSGSPGAVSTSPTQSFMNTLPRRVSITKQPKA	15/26
_AM(ox)NFS(ph)GSPGAVSTSPTQSFMNTLPR_,_AM(ox)NFSGS(ph)PGAVSTSPTQSFMNTLPR_,_AM(ox)NFSGSPGAVST(ph)SPTQSFMNTLPR_,_AMNFSGSPGAVST(ph)SPTQSFM(ox)NTLPR_,_AM(ox)NFSGSPGAVSTS(ph)PTQSFMNTLPR_,_AMNFSGSPGAVSTS(ph)PTQSFM(ox)NTLPR_,_AMNFSGSPGAVS(ph)TSPTQSFM(ox)NTLPR_,_AM(ox)NFSGSPGAVS(ph)TSPTQSFMNTLPR_	AMNFSGSPGAVSTSPTQSFMNTLPR	SER33	YIL074C	-0.565551	16.7236	-0.893862	0.380573	0.679314	-0.03615	16.7236	-0.0571357	0.954926	0.988586	-0.329222	16.7236	-0.52034	0.607756	0.956163	-0.399177	16.7236	-0.630904	0.534268	0.76644	50.088,68.834,66.3,88.168,65.833,102.66,59.819,83.467	36.024,48.594,52.053,68.958,50.364,99.85,24.582,60.581	_AMNFSGSPGAVSTS(ph)PTQSFM(ox)NTLPR_	14	102.66	99.85	1	0.33031	ADNLQDSFQRAMNFSGSPGAVSTSPTQSFMNTLPRRVSITKQPKA	24
_AMNT(ph)PLQQQEGLK_	AMNTPLQQQEGLK	RTG3	YBL103C	0.361351	16.7265	2.71764	0.0122198	0.0781113	0.676217	16.7265	5.08567	3.6782e-05	0.00301322	0.68411	16.7265	5.14504	3.17386e-05	0.00219561	0.861027	16.7265	6.47558	1.25888e-06	8.16438e-05	190.34	190.34	_AMNT(ph)PLQQQEGLK_	4	190.34	190.34	1	-0.35727	SMAYDSPVDRAMNTPLQQQEGLKAELPHDFLFQ	14
_AM(ox)NT(ph)PLQQQEGLK_	AMNTPLQQQEGLK	RTG3	YBL103C	0.82025	15.0229	4.51602	0.000152608	0.00254056	0.441404	15.0229	2.43022	0.0232231	0.209547	1.0686	15.0229	5.88334	5.18321e-06	0.000537844	1.15133	15.0229	6.33883	1.73931e-06	0.000102521	182.7	182.7	_AM(ox)NT(ph)PLQQQEGLK_	4	182.7	182.7	1	0.68578	SMAYDSPVDRAMNTPLQQQEGLKAELPHDFLFQ	14
_AMS(ph)LQSFPNGNPLMQAPTPHPR_	AMSLQSFPNGNPLMQAPTPHPR	EPO1	YMR124W	-0.0310145	15.4962	-0.0434887	0.965684	0.991943	1.69722	15.4962	2.37984	0.025914	0.222608	-0.0519974	15.4962	-0.0729109	0.942502	0.998131	-0.700367	15.4962	-0.982058	0.3362	0.607786	48.337	24.717	_AMS(ph)LQSFPNGNPLMQAPTPHPR_	3	48.337	24.717	0.99636	-0.51589	NGTLASLPPRAMSLQSFPNGNPLMQAPTPHPRFQPNKMVSAN	13
_ANAS(ph)DIQDEQLDCFEQLEEK_	ANASDIQDEQLDCFEQLEEK	PMT6	YGR199W	-0.212856	15.017	-0.900454	0.377129	0.676663	-0.357102	15.017	-1.51067	0.144371	0.474348	-0.42965	15.017	-1.81757	0.0820647	0.512987	0.771193	15.017	3.26242	0.00339916	0.0405424	72.21	72.21	_ANAS(ph)DIQDEQLDCFEQLEEK_	4	72.21	72.21	1	-1.0092	LRERYVNQPKANASDIQDEQLDCFEQLEEKHRTKKNEEYT	14
_ANDIEILEPMESLRS(ph)T(ph)TKY_,_ANDIEILEPMESLRS(ph)TTKY(ph)_,_ANDIEILEPMES(ph)LRS(ph)TTKY_,_ANDIEILEPMES(ph)LRST(ph)TKY_,_ANDIEILEPMESLRS(ph)TT(ph)KY_	ANDIEILEPMESLRSTTKY	PTR2	YKR093W	0.240593	18.8158	1.5961	0.123995	0.384459	0.250791	18.8158	1.66376	0.109608	0.422992	-0.111614	18.8158	-0.740449	0.466454	0.916261	-0.294759	18.8158	-1.95544	0.0626768	0.238524	141.55,117.18,119,90.754,93.738	0,10.246,1.5144,1.7615,4.7864	_ANDIEILEPMESLRS(ph)T(ph)TKY_	15/16	141.55	0	0.52325	-0.056222	FDLNPISAPKANDIEILEPMESLRSTTKY*	25/26
_ANDIEILEPM(ox)ES(ph)LRS(ph)TTKY_,_ANDIEILEPM(ox)ESLRS(ph)T(ph)TKY_	ANDIEILEPMESLRSTTKY	PTR2	YKR093W	0.272357	16.3011	0.995703	0.329664	0.643375	0.0782243	16.3011	0.285978	0.777432	0.942745	-0.515946	16.3011	-1.88623	0.0718397	0.48094	0.344363	16.3011	1.25895	0.220566	0.494112	130.64,56.746	130.64,56.746	_ANDIEILEPM(ox)ES(ph)LRS(ph)TTKY_	12/15	130.64	130.64	1	0.6914	FDLNPISAPKANDIEILEPMESLRSTTKY*	22/25
_ANFNNFTT(ph)PLR_,_ANFNNFT(ph)TPLR_	ANFNNFTTPLR	APC9	YLR102C	-0.264346	15.567	-1.76971	0.0899159	0.312747	-0.253256	15.567	-1.69546	0.103365	0.414415	0.331419	15.567	2.21874	0.0365584	0.34176	-0.081696	15.567	-0.546928	0.589649	0.802631	87.258,67.726	4.5086,0.51905	_ANFNNFTT(ph)PLR_	8	87.258	4.5086	0.73849	0.08317	PPWKTPRFNKANFNNFTTPLRKRSTRVINDD	18
_ANKKS(ph)SETSPDST(ph)PAPSAPASTNAPTNNK_,_ANKKS(ph)S(ph)ETSPDSTPAPSAPASTNAPTNNK_	ANKKSSETSPDSTPAPSAPASTNAPTNNK	YGR054W	YGR054W	0.0887853	15.7311	0.415738	0.681421	0.895513	0.343671	15.7311	1.60924	0.121083	0.437919	0.0796831	15.7311	0.373117	0.712448	0.971486	-0.292075	15.7311	-1.36765	0.184522	0.441989	52.685,50.493	1.1166,0	_ANKKS(ph)SETSPDST(ph)PAPSAPASTNAPTNNK_	5/13	52.685	1.1166	0.53273	-0.78242	DANTKNRRRRANKKSSETSPDSTPAPSAPASTNAPTNNKETSPEEKKIR	15/23
_ANKPPES(ph)PPQSK_,_ANKPPESPPQS(ph)K_	ANKPPESPPQSK	HEH2	YDR458C	-0.122298	17.73	-0.964164	0.344904	0.653498	0.0788128	17.73	0.621339	0.540433	0.822613	-0.000810868	17.73	-0.00639267	0.994954	1	0.232401	17.73	1.83219	0.0797882	0.276818	103.13,93.959	37.64,4.556	_ANKPPES(ph)PPQSK_	7	103.13	37.64	0.99983	0.41195	KKKRKKRSSKANKPPESPPQSKSDGKATSADL	17
_ANLDKPITEGIAS(ph)PTS(ph)PK_,_ANLDKPITEGIASPT(ph)S(ph)PK_,_ANLDKPITEGIAS(ph)PT(ph)SPK_	ANLDKPITEGIASPTSPK	BCK1	YJL095W	-0.150874	17.2626	-0.556996	0.582863	0.834998	-0.0498359	17.2626	-0.183984	0.855624	0.967122	-0.0246518	17.2626	-0.0910094	0.928266	0.996713	-0.791754	17.2626	-2.92299	0.00760718	0.0674761	85.988,81.594,51.971	5.5769,7.4474,1.4784	_ANLDKPITEGIAS(ph)PTS(ph)PK_	13/16	85.988	5.5769	0.87839	-0.022775	YQNLEKFFPRANLDKPITEGIASPTSPKSLDSLLSPKN	23/26
_ANLDQNLNS(ph)PDNNRFPSSTSSSNR_	ANLDQNLNSPDNNRFPSSTSSSNR	REG1	YDR028C	0.334207	16.9766	1.98022	0.0596548	0.236869	0.159408	16.9766	0.944514	0.354638	0.71378	0.26009	16.9766	1.54107	0.136826	0.61749	-0.291224	16.9766	-1.72555	0.0977226	0.315571	123.36	73.704	_ANLDQNLNS(ph)PDNNRFPSSTSSSNR_	9	123.36	73.704	1	0.47306	ILENSTNDRKANLDQNLNSPDNNRFPSSTSSSNRDNENNSMGLS	19
_ANMDNES(ph)LSPTPISEK_,_ANMDNESLS(ph)PTPISEK_,_ANMDNESLSPT(ph)PISEK_	ANMDNESLSPTPISEK	YOL075C	YOL075C	0.372383	15.9039	1.7998	0.0849077	0.301732	-0.0914418	15.9039	-0.441957	0.662612	0.894854	0.180055	15.9039	0.870242	0.393081	0.889699	0.101643	15.9039	0.491263	0.627854	0.830646	154.51,119.96,114.54	10.363,0.34127,2.6027	_ANMDNES(ph)LSPTPISEK_	7	154.51	10.363	0.90859	0.067903	RVEKILSAWKANMDNESLSPTPISEKQQYSQESFFT	17
_ANM(ox)FDALMNNDGDS(ph)D_,_ANMFDALM(ox)NNDGDS(ph)D_	ANMFDALMNNDGDSD	TIF4632	YGL049C	0.377571	18.8831	1.4872	0.150424	0.428035	-0.527735	18.8831	-2.07867	0.0488861	0.292659	0.0588737	18.8831	0.231895	0.818652	0.989434	0.103615	18.8831	0.408123	0.686924	0.85718	214.81,324.11	214.81,324.11	_ANMFDALM(ox)NNDGDS(ph)D_	14	324.11	324.11	1	0.087762	KVEEVSQAPRANMFDALMNNDGDSD*	24
_ANMFDALMNNDGDS(ph)D_	ANMFDALMNNDGDSD	TIF4632	YGL049C	0.00298112	20.3575	0.0209135	0.983493	0.995039	-0.0886038	20.3575	-0.621584	0.540274	0.822613	-0.0934708	20.3575	-0.655727	0.518448	0.927153	-0.575081	20.3575	-4.03438	0.000509221	0.00990752	340.88	340.88	_ANMFDALMNNDGDS(ph)D_	14	340.88	340.88	1	-0.18335	KVEEVSQAPRANMFDALMNNDGDSD*	24
_ANMLAQGS(ph)PAASK_	ANMLAQGSPAASK	SNF1	YDR477W	-0.0824224	17.0679	-0.706215	0.487085	0.767379	0.0922345	17.0679	0.790287	0.437362	0.764051	0.184985	17.0679	1.585	0.126501	0.605598	0.143017	17.0679	1.2254	0.232715	0.507293	162.88	56.585	_ANMLAQGS(ph)PAASK_	8	162.88	56.585	1	0.53796	LPTSLPQIHRANMLAQGSPAASKISPLVTKKSK	18
_ANS(ph)DEPS(ph)DAEKKPVSK_	ANSDEPSDAEKKPVSK	RTC1	YOL138C	0.016864	16.6731	0.100669	0.920678	0.97972	0.124252	16.6731	0.741723	0.465696	0.785149	0.0147832	16.6731	0.0882485	0.930436	0.996713	-0.0938379	16.6731	-0.560165	0.580735	0.796049	58.564	47.449	_ANS(ph)DEPS(ph)DAEKKPVSK_	3/7	58.564	47.449	0.99998	0.13462	LVEERPQAFRANSDEPSDAEKKPVSKLKEQLKNTEI	13/17
_ANS(ph)FTQLAQNQQFPGSGK_	ANSFTQLAQNQQFPGSGK	SFB2	YNL049C	0.750701	16.7875	4.48815	0.000163641	0.00269531	0.219016	16.7875	1.30941	0.203211	0.556001	-0.0259518	16.7875	-0.155156	0.87804	0.99035	0.169454	16.7875	1.0131	0.321458	0.596008	133.98	17.935	_ANS(ph)FTQLAQNQQFPGSGK_	3	133.98	17.935	0.98417	0.10715	AMGNLQLNNRANSFTQLAQNQQFPGSGKVVNQLYPVDL	13
_ANSIPSVIGAQEPPQEAS(ph)PAEEATK_,_ANSIPSVIGAQEPPQEASPAEEAT(ph)K_,_ANS(ph)IPSVIGAQEPPQEASPAEEATK_	ANSIPSVIGAQEPPQEASPAEEATK	CYC8	YBR112C	-0.00460156	17.5674	-0.0333607	0.973672	0.991943	0.154302	17.5674	1.11867	0.274726	0.644022	0.221067	17.5674	1.6027	0.122525	0.605598	0.0907815	17.5674	0.658155	0.516915	0.755473	111.6,106.47,42.121	3.3237,0.90072,7.3001	_ANSIPSVIGAQEPPQEAS(ph)PAEEATK_	18	111.6	3.3237	0.68251	0.20831	NTSQEEKPVKANSIPSVIGAQEPPQEASPAEEATKAASVSPSTKP	28
_ANS(ph)ITVK_	ANSITVK	MSC3	YLR219W	-0.302962	16.0973	-1.07796	0.292128	0.603661	0.0784801	16.0973	0.279238	0.782535	0.943708	0.684899	16.0973	2.43692	0.0228853	0.262885	0.380326	16.0973	1.35323	0.189018	0.449513	125.97	29.021	_ANS(ph)ITVK_	3	125.97	29.021	0.99875	0.63204	STAGNNNDSRANSITVKTTQVTDPSGR	13
_ANSNEDGES(ph)VSS(ph)IQESPK_,_ANSNEDGESVS(ph)S(ph)IQESPK_	ANSNEDGESVSSIQESPK	EDE1	YBL047C	0.72619	16.0929	3.17835	0.00415899	0.033804	-0.159922	16.0929	-0.69994	0.490923	0.788892	0.100243	16.0929	0.438739	0.664908	0.971486	-0.467408	16.0929	-2.04573	0.0522794	0.21414	141.3,137.27	28.063,26.931	_ANSNEDGES(ph)VSS(ph)IQESPK_	9/12	141.3	28.063	0.99786	1.1524	VIEDGSTTKRANSNEDGESVSSIQESPKISAQPKAKTI	19/22
_ANSNEDGESVS(ph)S(ph)IQES(ph)PKISAQPK_,_ANSNEDGES(ph)VS(ph)SIQES(ph)PKISAQPK_,_ANSNEDGES(ph)VSS(ph)IQES(ph)PKISAQPK_	ANSNEDGESVSSIQESPKISAQPK	EDE1	YBL047C	0.23617	19.3293	0.864063	0.396397	0.691307	-0.280393	19.3293	-1.02586	0.315533	0.679291	0.0695246	19.3293	0.254366	0.801453	0.987826	-0.46857	19.3293	-1.71433	0.0997943	0.31928	104.14,76.208,122.67	24.847,16.641,26.355	_ANSNEDGES(ph)VSS(ph)IQES(ph)PKISAQPK_	9/12/16	122.67	26.355	0.99772	0.08279	VIEDGSTTKRANSNEDGESVSSIQESPKISAQPKAKTINEEFPP	19/22/26
_ANSNEDGESVSSIQES(ph)PKISAQPK_,_ANSNEDGESVSSIQESPKIS(ph)AQPK_	ANSNEDGESVSSIQESPKISAQPK	EDE1	YBL047C	0.165447	17.169	0.688488	0.497971	0.777424	-0.223269	17.169	-0.929105	0.362399	0.718612	-0.113936	17.169	-0.474128	0.639839	0.968346	-0.12142	17.169	-0.505276	0.618131	0.8255	103.73,71.001	7.4998,6.2398	_ANSNEDGESVSSIQES(ph)PKISAQPK_	16	103.73	7.4998	0.84878	-0.52085	VIEDGSTTKRANSNEDGESVSSIQESPKISAQPKAKTINEEFPP	26
_ANSPKKPS(ph)DGTGVSASDTPK_,_ANS(ph)PKKPSDGTGVSASDTPK_	ANSPKKPSDGTGVSASDTPK	TAF4	YMR005W	-0.172951	18.9794	-1.13924	0.266226	0.579553	-0.455136	18.9794	-2.99802	0.0063803	0.0964168	-0.00714133	18.9794	-0.0470405	0.962883	0.998155	-0.155732	18.9794	-1.02582	0.315551	0.592466	88.976,127.37	0.7997,30.808	_ANS(ph)PKKPSDGTGVSASDTPK_	3	127.37	30.808	0.99917	-0.48013	MANSPKKPSDGTGVSASDTPKYQHTVPETKP	4
_ANS(ph)SANLAAK_	ANSSANLAAK	YBT1	YLL048C	0.578108	17.119	2.72023	0.0121479	0.0778113	0.102345	17.119	0.481573	0.634619	0.882443	0.168562	17.119	0.793153	0.435723	0.902466	0.764021	17.119	3.59502	0.00151278	0.0227501	176.87	31.734	_ANS(ph)SANLAAK_	3	176.87	31.734	0.99933	-0.56672	ELVKSSILSRANSSANLAAKSSTSLSNLPA	13
_ANSSANLAAKS(ph)STS(ph)LSNLPAVK_,_ANSS(ph)ANLAAKS(ph)STSLSNLPAVK_,_ANSSANLAAKS(ph)S(ph)TSLSNLPAVK_,_ANSSANLAAKSS(ph)TS(ph)LSNLPAVK_,_ANSSANLAAKSST(ph)S(ph)LSNLPAVK_,_ANS(ph)S(ph)ANLAAKSSTSLSNLPAVK_,_ANS(ph)SANLAAKSSTSLS(ph)NLPAVK_,_ANSSANLAAKSS(ph)T(ph)SLSNLPAVK_	ANSSANLAAKSSTSLSNLPAVK	YBT1	YLL048C	0.965589	16.5096	4.05749	0.000480691	0.00600961	-0.0862194	16.5096	-0.362302	0.720405	0.923839	0.0761906	16.5096	0.32016	0.751712	0.97536	0.251814	16.5096	1.05814	0.30088	0.57951	50.397,51.348,51.524,66.3,81.357,45.047,49.528,47.088	6.3085,0.92308,9.9947,6.8714,11.593,0,5.5725,1.2443	_ANSSANLAAKSST(ph)S(ph)LSNLPAVK_	13/14	81.357	11.593	0.76315	-0.22871	ELVKSSILSRANSSANLAAKSSTSLSNLPAVKEQQVSVNNNS	23/24
_ANS(ph)SPTTNIDHLK_,_ANSS(ph)PTTNIDHLK_	ANSSPTTNIDHLK	VPS27	YNR006W	0.519136	19.0815	1.451	0.160164	0.447258	-0.102133	19.0815	-0.285465	0.77782	0.942745	0.0663453	19.0815	0.185437	0.854498	0.989434	0.108834	19.0815	0.304194	0.763691	0.895364	169.58,152	5.361,29.483	_ANS(ph)SPTTNIDHLK_	3	169.58	5.361	0.77452	-0.42623	QDVSRQQSVKANSSPTTNIDHLKTIDVTPHAQQ	13
_ANS(ph)ST(ph)TTLDAIKPNSK_,_ANS(ph)STTT(ph)LDAIKPNSK_,_ANSS(ph)T(ph)TTLDAIKPNSK_,_ANSS(ph)TTT(ph)LDAIKPNSK_,_ANSS(ph)TT(ph)TLDAIKPNSK_,_ANSSTT(ph)T(ph)LDAIKPNSK_,_ANS(ph)STT(ph)TLDAIKPNSK_,_ANSST(ph)TT(ph)LDAIKPNSK_,_ANS(ph)S(ph)TTTLDAIKPNSK_,_ANSST(ph)T(ph)TLDAIKPNSK_	ANSSTTTLDAIKPNSK	YHR097C	YHR097C	1.90249	17.4222	7.46742	1.29395e-07	9.59064e-06	0.858376	17.4222	3.36919	0.00262606	0.0558053	0.319891	17.4222	1.2556	0.221758	0.740702	0.431922	17.4222	1.69532	0.103392	0.32579	147.09,172.32,149.6,170.47,192.23,122.08,132.84,131.61,119.65,123.76	4.6997,3.8475,1.8515,20.864,2.0555,9.0653,5.6617,3.9435,0,3.1708	_ANSS(ph)TT(ph)TLDAIKPNSK_	4/6	192.23	2.0555	0.60239	0.033203	LQDRAYLFNKANSSTTTLDAIKPNSKNITQFDSKMK	14/16
_ANSS(ph)TTTLDAIKPNSK_,_ANS(ph)STTTLDAIKPNSK_,_ANSSTTTLDAIKPNS(ph)K_	ANSSTTTLDAIKPNSK	YHR097C	YHR097C	0.461347	16.8225	3.42912	0.00227007	0.0205202	0.29505	16.8225	2.19307	0.0385821	0.266893	0.713784	16.8225	5.30546	2.133e-05	0.00174738	0.443259	16.8225	3.29468	0.0031448	0.0389078	99.011,114.72,44.457	8.2797,0,6.8325	_ANS(ph)STTTLDAIKPNSK_	3	114.72	0	0.43924	0.36085	LQDRAYLFNKANSSTTTLDAIKPNSKNITQFDSKMK	13
_(ac)ANTGCLS(ph)PGAFLSK_	ANTGCLSPGAFLSK	SRP14	YDL092W	0.24153	14.4306	1.07866	0.291825	0.603661	-0.467284	14.4306	-2.08686	0.0480742	0.291583	0.0480004	14.4306	0.214366	0.832134	0.989434	0.234192	14.4306	1.04588	0.306386	0.583939	136.27	50.086	_(ac)ANTGCLS(ph)PGAFLSK_	7	136.27	50.086	0.99999	0.84847	MANTGCLSPGAFLSKVPEFFQTANE	8
_ANYS(ph)PDPSAPR_	ANYSPDPSAPR	YBR225W	YBR225W	-0.0824364	14.2657	-0.457106	0.651845	0.87359	0.0195196	14.2657	0.108235	0.91474	0.980787	-0.119039	14.2657	-0.660069	0.515708	0.927153	0.426697	14.2657	2.36601	0.0267014	0.143561	77.185	26.831	_ANYS(ph)PDPSAPR_	4	77.185	26.831	0.99626	0.50343	RSGTPTSEVKANYSPDPSAPRFIVSNMVGNG	14
_APADAEKKDEAIPELVEGQT(ph)FDADVE_	APADAEKKDEAIPELVEGQTFDADVE	EGD1	YPL037C	1.39621	16.6323	10.3474	3.62741e-10	8.68626e-08	-0.124749	16.6323	-0.924521	0.364729	0.719349	0.295567	16.6323	2.19046	0.0387932	0.35208	0.224355	16.6323	1.6627	0.109821	0.335926	136.02	136.02	_APADAEKKDEAIPELVEGQT(ph)FDADVE_	20	136.02	136.02	1	0.078862	AAQMEKHEAKAPADAEKKDEAIPELVEGQTFDADVE*	30
_APAQET(ph)VTTPTSKPAQAR_,_APAQETVTTPT(ph)SKPAQAR_,_APAQETVTT(ph)PTSKPAQAR_,_APAQETVT(ph)TPTSKPAQAR_	APAQETVTTPTSKPAQAR	STE20	YHL007C	0.00122496	18.4507	0.00778746	0.993853	0.998665	-0.0733489	18.4507	-0.466302	0.645347	0.885714	-0.00753932	18.4507	-0.0479298	0.962182	0.998155	-0.0432014	18.4507	-0.274645	0.786019	0.906923	52.026,47.64,58.564,65.652	0.83273,0,1.5189,0	_APAQETVT(ph)TPTSKPAQAR_	8	65.652	0	0.4804	-0.29875	TPQQVAQSPKAPAQETVTTPTSKPAQARSLSKELNEKK	18
_APEVEAS(ph)PVVSK_	APEVEASPVVSK	XRS2	YDR369C	-0.115165	15.9028	-0.806063	0.428389	0.724376	0.0170975	15.9028	0.11967	0.905775	0.978375	-0.173413	15.9028	-1.21376	0.237049	0.768458	0.236576	15.9028	1.65585	0.111214	0.338425	153.32	54.379	_APEVEAS(ph)PVVSK_	7	153.32	54.379	1	-0.8119	GMSTILKTSRAPEVEASPVVSKKRKLNRRRVL	17
_APGS(ph)DDEEGGNLGRPIENPK_	APGSDDEEGGNLGRPIENPK	SLN1	YIL147C	-0.124887	19.2167	-1.07003	0.29561	0.606991	0.0636986	19.2167	0.545766	0.590435	0.856967	-0.180105	19.2167	-1.54313	0.136327	0.61749	-0.00389809	19.2167	-0.0333986	0.973642	0.990506	133.93	133.93	_APGS(ph)DDEEGGNLGRPIENPK_	4	133.93	133.93	1	-0.13697	NAIFNSQFNKAPGSDDEEGGNLGRPIENPKTWVISIEVED	14
_APGSPAPAS(ph)PTIR_	APGSPAPASPTIR	NAT4	YMR069W	-0.219414	15.4268	-1.41676	0.169838	0.459912	-0.188234	15.4268	-1.21543	0.236423	0.598361	0.0417196	15.4268	0.269384	0.790015	0.986228	0.245395	15.4268	1.58452	0.12661	0.366423	76.588	14.426	_APGSPAPAS(ph)PTIR_	9	76.588	14.426	0.96512	-0.029261	RLYEALGFYRAPGSPAPASPTIRHTRHGGGRVV	19
_APIGTVVS(ph)PYSK_	APIGTVVSPYSK	SMY2	YBR172C	-0.175816	14.9665	-1.18185	0.249233	0.560595	0.000470612	14.9665	0.00316349	0.997503	1	-0.184477	14.9665	-1.24007	0.227343	0.751293	0.0103151	14.9665	0.0693388	0.945314	0.981822	66.962	15.434	_APIGTVVS(ph)PYSK_	8	66.962	15.434	0.9559	0.0068082	SWTTVTSKGKAPIGTVVSPYSKTNTSLNSSLT	18
_APKPPSYPS(ph)PVQPPQS(ph)PSFNNR_,_APKPPSYPS(ph)PVQPPQSPS(ph)FNNR_,_APKPPS(ph)YPSPVQPPQSPS(ph)FNNR_	APKPPSYPSPVQPPQSPSFNNR	BOI1	YBL085W	0.0488874	16.9957	0.149103	0.88276	0.97138	-0.0256225	16.9957	-0.0781469	0.938381	0.985122	-0.148866	16.9957	-0.454029	0.654026	0.969345	-0.553191	16.9957	-1.68719	0.104964	0.328394	56.573,50.098,48.656	12.95,9.1023,0.84814	_APKPPSYPS(ph)PVQPPQS(ph)PSFNNR_	9/16	56.573	12.95	0.91702	-1.245	DKDIFESPGRAPKPPSYPSPVQPPQSPSFNNRYTNNNARFPP	19/26
_APKS(ph)PEVIEID_	APKSPEVIEID	UFD1	YGR048W	-0.104619	17.8343	-0.765475	0.451704	0.741038	0.0226337	17.8343	0.165606	0.869901	0.971413	0.0502074	17.8343	0.367357	0.716682	0.971486	0.0768931	17.8343	0.562611	0.579095	0.795162	115.57	115.57	_APKS(ph)PEVIEID_	4	115.57	115.57	1	-0.46252	KSDHDSSKSKAPKSPEVIEID*	14
_APPPKEEPAAPTSTATNM(ox)FSALM(ox)GES(ph)DDEE_,_APPPKEEPAAPTSTATNM(ox)FS(ph)ALM(ox)GESDDEE_	APPPKEEPAAPTSTATNMFSALMGESDDEE	TIF4631	YGR162W	0.648951	18.8439	2.32174	0.0293728	0.144144	-0.234467	18.8439	-0.838848	0.410113	0.751654	0.173872	18.8439	0.622058	0.539968	0.936956	0.45908	18.8439	1.64244	0.113982	0.344608	184.34,110.68	184.34,110.68	_APPPKEEPAAPTSTATNM(ox)FSALM(ox)GES(ph)DDEE_	26	184.34	184.34	1	0.072852	RTYSQRNSQRAPPPKEEPAAPTSTATNMFSALMGESDDEE*	36
_APPPKEEPAAPTSTATNM(ox)FSALMGES(ph)DDEE_,_APPPKEEPAAPTSTATNMFSALM(ox)GES(ph)DDEE_	APPPKEEPAAPTSTATNMFSALMGESDDEE	TIF4631	YGR162W	-0.0499426	21.244	-0.304928	0.763139	0.931994	-0.059624	21.244	-0.364039	0.719125	0.92353	0.034767	21.244	0.212272	0.833748	0.989434	0.137626	21.244	0.840284	0.409324	0.67275	180.21,189.99	57.77,59.83	_APPPKEEPAAPTSTATNMFSALM(ox)GES(ph)DDEE_	26	189.99	59.83	1	-0.13378	RTYSQRNSQRAPPPKEEPAAPTSTATNMFSALMGESDDEE*	36
_APPPKEEPAAPTSTATNMFSALMGES(ph)DDEE_	APPPKEEPAAPTSTATNMFSALMGESDDEE	TIF4631	YGR162W	-0.188058	24.0818	-0.72662	0.474725	0.758021	-0.153453	24.0818	-0.592911	0.558975	0.836581	-0.118926	24.0818	-0.459508	0.650145	0.969179	0.168427	24.0818	0.650771	0.521586	0.758383	197.4	60.837	_APPPKEEPAAPTSTATNMFSALMGES(ph)DDEE_	26	197.4	60.837	1	0.79614	RTYSQRNSQRAPPPKEEPAAPTSTATNMFSALMGESDDEE*	36
_APS(ph)PTAKLEEALEEAIAK_	APSPTAKLEEALEEAIAK	PLP2	YOR281C	0.716731	19.1939	1.59404	0.124457	0.385507	0.0946109	19.1939	0.210419	0.835177	0.963688	0.393497	19.1939	0.875155	0.390458	0.889699	0.982394	19.1939	2.18489	0.0392478	0.182094	75.143	0	_APS(ph)PTAKLEEALEEAIAK_	3	75.143	0	0.5	-0.78642	LRAKGVIPERAPSPTAKLEEALEEAIAKQHENRLEDKD	13
_APS(ph)SVSMVSPPPLHK_,_APSSVS(ph)MVSPPPLHK_,_APSSVSMVS(ph)PPPLHK_,_APSS(ph)VSMVSPPPLHK_	APSSVSMVSPPPLHK	SEC31	YDL195W	0.225314	17.2165	0.651665	0.52102	0.797411	0.0689506	17.2165	0.199422	0.843669	0.966205	0.093809	17.2165	0.271319	0.788545	0.986228	-0.812385	17.2165	-2.34962	0.0276633	0.145959	78.486,61.265,106.79,49.31	7.8643,1.0554,41.841,0	_APSSVSMVS(ph)PPPLHK_	9	106.79	41.841	0.99993	0.1747	STMPPPPLSRAPSSVSMVSPPPLHKNSRVPSLVAT	19
_APSSVS(ph)M(ox)VSPPPLHK_,_APS(ph)SVSM(ox)VSPPPLHK_	APSSVSMVSPPPLHK	SEC31	YDL195W	-0.0627158	15.7598	-0.265502	0.792967	0.942369	0.0717962	15.7598	0.303943	0.76388	0.93805	0.419502	15.7598	1.77593	0.0888608	0.532994	0.310622	15.7598	1.31499	0.201359	0.46743	62.14,65.477	62.14,65.477	_APS(ph)SVSM(ox)VSPPPLHK_	3	65.477	65.477	1	-0.30986	STMPPPPLSRAPSSVSMVSPPPLHKNSRVPSLVAT	13
_APT(ph)ASQLQNPPPPPSTTK_,_APTAS(ph)QLQNPPPPPSTTK_,_APTASQLQNPPPPPS(ph)TTK_	APTASQLQNPPPPPSTTK	PIL1	YGR086C	0.0152835	17.2252	0.0991423	0.921877	0.979789	-0.202825	17.2252	-1.31571	0.201123	0.555542	0.241074	17.2252	1.56382	0.131394	0.616009	-0.0178471	17.2252	-0.115772	0.908829	0.969155	75.018,75.376,42.913	0,5.8911,0	_APTAS(ph)QLQNPPPPPSTTK_	5	75.376	5.8911	0.79519	0.44456	HRTYSLRNSRAPTASQLQNPPPPPSTTKGRFFGKGGLA	15
_APVASPRPAATPNLS(ph)K_,_APVASPRPAAT(ph)PNLSK_,_APVAS(ph)PRPAATPNLSK_	APVASPRPAATPNLSK	MRH1	YDR033W	-0.733144	22.6138	-4.12661	0.000404486	0.00520942	-0.114219	22.6138	-0.6429	0.526591	0.815237	-0.0242442	22.6138	-0.136462	0.892633	0.993799	0.187971	22.6138	1.05803	0.300933	0.57951	79.614,186.96,185.99	6.2275,34.853,66.479	_APVASPRPAAT(ph)PNLSK_	11	186.96	34.853	0.99967	0.037796	SDAEAVMAPKAPVASPRPAATPNLSKDKKKKSKKSK	21
_APVAS(ph)PRPAATPNLS(ph)K_,_APVAS(ph)PRPAAT(ph)PNLSK_	APVASPRPAATPNLSK	MRH1	YDR033W	-1.41444	22.0233	-4.23785	0.000306265	0.0043001	0.0650099	22.0233	0.194779	0.847261	0.966783	0.12361	22.0233	0.370352	0.714479	0.971486	-0.152331	22.0233	-0.456404	0.652343	0.841236	97.203,248.01	46.194,145.54	_APVAS(ph)PRPAAT(ph)PNLSK_	5/11	248.01	145.54	1	-0.01601	SDAEAVMAPKAPVASPRPAATPNLSKDKKKKSKKSK	15/21
_APVAS(ph)PRPAAT(ph)PNLSKDK_,_APVAS(ph)PRPAATPNLS(ph)KDK_	APVASPRPAATPNLSKDK	MRH1	YDR033W	-1.61782	18.4465	-6.54227	1.07615e-06	4.65287e-05	-0.54733	18.4465	-2.21334	0.0369759	0.264611	-0.082028	18.4465	-0.331712	0.743084	0.972775	-0.200607	18.4465	-0.81123	0.425476	0.686272	78.228,77.726	66.473,43.833	_APVAS(ph)PRPAAT(ph)PNLSKDK_	5/11	78.228	66.473	1	0.24841	SDAEAVMAPKAPVASPRPAATPNLSKDKKKKSKKSKKS	15/21
_APVASPRPAAT(ph)PNLSKDK_,_APVASPRPAATPNLS(ph)KDK_	APVASPRPAATPNLSKDK	MRH1	YDR033W	-0.22149	17.7754	-1.07265	0.294457	0.606574	-0.490882	17.7754	-2.37728	0.0260583	0.222608	-0.0635658	17.7754	-0.307841	0.760949	0.97536	0.0798242	17.7754	0.386578	0.70259	0.862438	66.045,71.08	4.78,9.8152	_APVASPRPAATPNLS(ph)KDK_	15	71.08	9.8152	0.9052	-0.36051	SDAEAVMAPKAPVASPRPAATPNLSKDKKKKSKKSKKS	25
_APVKS(ph)QESINQK_,_APVKSQES(ph)INQK_	APVKSQESINQK	RPL30	YGL030W	0.449583	16.9519	1.35052	0.189874	0.488899	-0.0700705	16.9519	-0.210487	0.835125	0.963688	0.547582	16.9519	1.6449	0.11347	0.591697	0.432369	16.9519	1.29881	0.206768	0.474427	120.6,62.694	36.429,14.982	_APVKS(ph)QESINQK_	5	120.6	36.429	0.99977	0.31334	MAPVKSQESINQKLALVIKSGKY	6
_AQDVDVS(ph)MQD_	AQDVDVSMQD	RPN13	YLR421C	0.203962	17.0533	1.17316	0.252632	0.565787	0.0705318	17.0533	0.405689	0.688687	0.904533	0.0688399	17.0533	0.395957	0.695753	0.971486	0.148258	17.0533	0.852757	0.40251	0.668679	111.79	111.79	_AQDVDVS(ph)MQD_	7	111.79	111.79	1	0.18375	EEESNDEKQKAQDVDVSMQD*	17
_AQNDS(ph)EEEQVK_	AQNDSEEEQVK	NAP1	YKR048C	-0.20168	15.9138	-0.607642	0.549326	0.816975	0.0104373	15.9138	0.0314466	0.975182	0.995489	-0.000122657	15.9138	-0.000369555	0.999708	1	-0.118646	15.9138	-0.357471	0.72397	0.8732	185.2	185.2	_AQNDS(ph)EEEQVK_	5	185.2	185.2	1	0.13297	TELLVDEEEKAQNDSEEEQVKGIPSFWLTAL	15
_AQRPITGAS(ph)LDLIK_,_AQRPIT(ph)GASLDLIK_	AQRPITGASLDLIK	RPL24B,RPL24A	YGR148C,YGL031C	0.0887762	17.5231	0.699241	0.491351	0.770286	0.0293346	17.5231	0.231052	0.819299	0.960069	-0.00987093	17.5231	-0.0777479	0.938695	0.998131	0.106735	17.5231	0.840689	0.409101	0.67275	119.25,86.803	60.026,8.3171	_AQRPITGAS(ph)LDLIK_	9	119.25	60.026	1	0.82773	AKKRSRKTVKAQRPITGASLDLIKERRSLKPEVR	19
_AQS(ph)PIPSN(de)GK_	AQSPIPSNGK	EAF1	YDR359C	0.314822	15.4005	1.65984	0.1104	0.359411	0.263986	15.4005	1.39182	0.177174	0.524281	0.597162	15.4005	3.14844	0.00446711	0.0993294	0.583712	15.4005	3.07752	0.00528789	0.0537948	92.247	71.208	_AQS(ph)PIPSN(de)GK_	3	92.247	71.208	1	0.39632	QQSQQAHSSRAQSPIPSNGKSSSNLARNGQ	13
_AQSS(ph)PKQDHDEFLK_	AQSSPKQDHDEFLK	ARO8	YGL202W	-0.123033	15.1898	-0.793443	0.435558	0.729759	0.159966	15.1898	1.03162	0.312881	0.676859	-0.0989376	15.1898	-0.638049	0.529688	0.93265	0.304167	15.1898	1.96158	0.0619163	0.237531	46.985	16.963	_AQSS(ph)PKQDHDEFLK_	4	46.985	16.963	0.98027	-1.7281	YIKDLKEREKAQSSPKQDHDEFLKSLANTFLSLD	14
_AQST(ph)VLNSNPFYSR_,_AQS(ph)TVLNSNPFYSR_	AQSTVLNSNPFYSR	AVT4	YNL101W	-0.205472	16.6831	-1.01053	0.322661	0.635723	-0.916293	16.6831	-4.50643	0.000156319	0.00722227	-0.304978	16.6831	-1.49991	0.14712	0.633413	-1.04157	16.6831	-5.12253	3.3563e-05	0.00112346	103.39,236.31	2.0016,20.941	_AQS(ph)TVLNSNPFYSR_	3	236.31	20.941	0.99201	0.027799	PSNNMKIPRRAQSTVLNSNPFYSRKYSMSTLTPR	13
_AQT(ph)LHAVHGVVVR_	AQTLHAVHGVVVR	YDR090C	YDR090C	0.043086	15.9935	0.215799	0.83103	0.953517	0.342466	15.9935	1.71526	0.0996217	0.412772	0.0220249	15.9935	0.110313	0.91311	0.995739	0.327462	15.9935	1.64011	0.114468	0.34529	82.55	82.55	_AQT(ph)LHAVHGVVVR_	3	82.55	82.55	1	-0.5796	DSTDGGTLSRAQTLHAVHGVVVRTDPDRYSRLS	13
_ARDDADEDEEDPDT(ph)RSSGK_,_ARDDADEDEEDPDTRS(ph)SGK_,_ARDDADEDEEDPDTRSS(ph)GK_	ARDDADEDEEDPDTRSSGK	VMA2	YBR127C	-0.130457	20.7527	-0.532658	0.599334	0.843076	-0.222799	20.7527	-0.909692	0.372337	0.726114	-0.0933231	20.7527	-0.38104	0.70664	0.971486	-0.00356708	20.7527	-0.0145645	0.988504	0.997201	101.53,94.958,97.235	2.2596,3.3362,2.0381	_ARDDADEDEEDPDT(ph)RSSGK_	14	101.53	2.2596	0.56782	-0.54319	PKILDEFYDRARDDADEDEEDPDTRSSGKKKDASQEESL	24
_ARLS(ph)M(ox)FNQDITEQVPLPK_	ARLSMFNQDITEQVPLPK	BBC1	YJL020C	0.252478	15.4938	0.972935	0.340618	0.651317	0.0908265	15.4938	0.350004	0.729492	0.926902	-0.0109659	15.4938	-0.0422577	0.966655	0.998851	0.0344579	15.4938	0.132785	0.895508	0.960403	79.805	79.805	_ARLS(ph)M(ox)FNQDITEQVPLPK_	4	79.805	79.805	1	-0.68997	KVPMDSPKLKARLSMFNQDITEQVPLPKSTHLDLENIP	14
_ARLS(ph)MFNQDITEQVPLPK_	ARLSMFNQDITEQVPLPK	BBC1	YJL020C	-0.283321	16.855	-0.588957	0.56158	0.822682	0.104733	16.855	0.217716	0.829554	0.961221	-0.113231	16.855	-0.23538	0.815979	0.989434	-0.303854	16.855	-0.63164	0.533795	0.76644	122.96	62.749	_ARLS(ph)MFNQDITEQVPLPK_	4	122.96	62.749	1	-0.70673	KVPMDSPKLKARLSMFNQDITEQVPLPKSTHLDLENIP	14
_ARN(de)GLDY(ph)VRT(ph)PAAATSPIDIR_	ARNGLDYVRTPAAATSPIDIR	SNF2	YOR290C	-0.0746081	18.6592	-0.499855	0.621883	0.857066	0.0861977	18.6592	0.577503	0.569161	0.844505	0.0247737	18.6592	0.165978	0.869612	0.989434	0.112696	18.6592	0.755036	0.457822	0.710823	61.87	61.87	_ARN(de)GLDY(ph)VRT(ph)PAAATSPIDIR_	7/10	61.87	61.87	1	-0.792	RGRGRGRPPKARNGLDYVRTPAAATSPIDIREKVAKQALDL	17/20
_ARPFYLTHLITQSVS(ph)PK_,_ARPFYLTHLIT(ph)QSVSPK_	ARPFYLTHLITQSVSPK	NBP2	YDR162C	-1.04612	16.175	-2.06441	0.0503298	0.211437	-0.554711	16.175	-1.09467	0.284893	0.653073	0.581257	16.175	1.14706	0.263048	0.799676	0.0836364	16.175	0.165048	0.870335	0.950317	131.13,68.413	28.883,1.9761	_ARPFYLTHLITQSVS(ph)PK_	15	131.13	28.883	0.99832	0.67521	EDGENEVENKARPFYLTHLITQSVSPKNNIDNTNEDE	25
_ARQS(ph)LDLER_	ARQSLDLER	AKL1	YBR059C	0.480477	19.7076	4.20891	0.000329264	0.00451541	0.108082	19.7076	0.946784	0.353504	0.71378	0.424544	19.7076	3.71895	0.00111468	0.0360294	0.393398	19.7076	3.44611	0.00217803	0.0294791	171.49	171.49	_ARQS(ph)LDLER_	4	171.49	171.49	1	-0.3386	PSEMRKSFARARQSLDLERVRREAMASSA	14
_ARS(ph)AT(ph)PTLQDQK_,_ARSAT(ph)PT(ph)LQDQK_,_ARS(ph)ATPT(ph)LQDQK_	ARSATPTLQDQK	BLM10	YFL007W	0.354395	17.7187	2.48713	0.0204954	0.114136	0.156767	17.7187	1.10019	0.282533	0.652617	0.517268	17.7187	3.63016	0.00138753	0.0431938	0.280983	17.7187	1.97193	0.060652	0.234755	209.22,212.55,193.98	31.291,21.364,36.642	_ARSAT(ph)PT(ph)LQDQK_	5/7	212.55	21.364	0.99346	0.29351	ADGRPHSPLRARSATPTLQDQKLFNGMDSTSL	15/17
_ARS(ph)LSESIK_	ARSLSESIK	HAL5	YJL165C	0.208501	16.3141	2.22376	0.0361744	0.165361	-0.18688	16.3141	-1.99316	0.0581294	0.321705	0.145468	16.3141	1.55148	0.134319	0.616805	0.226562	16.3141	2.41638	0.0239354	0.132818	100.09	34.808	_ARS(ph)LSESIK_	3	100.09	34.808	0.99967	-0.13462	KLSRHTSLKRARSLSESIKGLFKPSGISG	13
_ARSPLHSNSNNT(ph)NNNGANNSNLQTSGMENK_,_ARS(ph)PLHSNSNNTNNNGANNSNLQTSGMENK_,_ARSPLHSNS(ph)NNTNNNGANNSNLQTSGMENK_	ARSPLHSNSNNTNNNGANNSNLQTSGMENK	FKH2	YNL068C	-0.21623	16.1855	-1.32177	0.199128	0.499907	-0.125864	16.1855	-0.769378	0.44943	0.773435	0.181986	16.1855	1.11244	0.27734	0.810988	-0.289934	16.1855	-1.77231	0.0894739	0.299175	100.79,76.899,77.646	1.8197,19.826,0	_ARSPLHSNSNNT(ph)NNNGANNSNLQTSGMENK_	12	100.79	1.8197	0.47437	0.30161	YTPERGSANRARSPLHSNSNNTNNNGANNSNLQTSGMENKQTGLVLDSNV	22
_ARS(ph)PLHSNSNNTNNNGANNSNLQ(de)TSGMENK_	ARSPLHSNSNNTNNNGANNSNLQTSGMENK	FKH2	YNL068C	-0.216486	15.4291	-1.17595	0.251538	0.564148	-0.128781	15.4291	-0.69954	0.491168	0.788892	0.253128	15.4291	1.37499	0.182265	0.690147	-0.0305656	15.4291	-0.166032	0.86957	0.950147	63.901	1.0533	_ARS(ph)PLHSNSNNTNNNGANNSNLQ(de)TSGMENK_	3	63.901	1.0533	0.65165	0.35092	YTPERGSANRARSPLHSNSNNTNNNGANNSNLQTSGMENKQTGLVLDSNV	13
_ART(ph)SLDLPGVTNAASLIGTQQNN_,_ARTS(ph)LDLPGVTNAASLIGTQQNN_	ARTSLDLPGVTNAASLIGTQQNN	DNF1	YER166W	0.177066	19.4899	0.767949	0.450262	0.741038	0.0679416	19.4899	0.294668	0.770867	0.941414	-0.233742	19.4899	-1.01376	0.321151	0.84243	-0.31838	19.4899	-1.38084	0.180483	0.437531	169.51,146.15	0,2.631	_ART(ph)SLDLPGVTNAASLIGTQQNN_	3	169.51	0	0.5	0.27879	QLDNRYSVERARTSLDLPGVTNAASLIGTQQNN*	13
_ART(ph)S(ph)LDLPGVTNAASLIGTQQNN_,_ARTS(ph)LDLPGVTNAAS(ph)LIGTQQNN_	ARTSLDLPGVTNAASLIGTQQNN	DNF1	YER166W	1.78621	16.424	6.70582	7.34206e-07	3.36115e-05	0.376241	16.424	1.41249	0.171076	0.513064	-0.438849	16.424	-1.64753	0.112924	0.590808	0.0267535	16.424	0.100438	0.920859	0.973808	74.324,77.66	40.874,7.6091	_ARTS(ph)LDLPGVTNAAS(ph)LIGTQQNN_	4/15	77.66	7.6091	0.8541	0.4003	QLDNRYSVERARTSLDLPGVTNAASLIGTQQNN*	14/25
_AS(ph)DMS(ph)KSATPSKEINFDDDF_,_ASDMS(ph)KSAT(ph)PSKEINFDDDF_,_ASDMS(ph)KS(ph)ATPSKEINFDDDF_,_AS(ph)DMSKSATPS(ph)KEINFDDDF_	ASDMSKSATPSKEINFDDDF	RNR4	YGR180C	0.1541	18.159	0.807495	0.427581	0.723795	-0.221093	18.159	-1.15854	0.258427	0.626058	-0.08174	18.159	-0.428322	0.672366	0.971486	-0.150968	18.159	-0.791079	0.436909	0.694636	88.427,73.809,69.979,62.203	0,2.607,5.5248,7.4383	_AS(ph)DMS(ph)KSATPSKEINFDDDF_	2/5	88.427	0	0.56496	0.44979	FEKKVSDYQKASDMSKSATPSKEINFDDDF*	12/15
_ASEALKPDS(ph)QKS(ph)YAEQGK_	ASEALKPDSQKSYAEQGK	HSP12	YFL014W	0.241033	15.9168	0.974711	0.339755	0.650863	-0.0829724	15.9168	-0.335531	0.740239	0.931432	-0.0834872	15.9168	-0.337613	0.73869	0.972248	-0.269962	15.9168	-1.0917	0.286171	0.563829	72.771	25.224	_ASEALKPDS(ph)QKS(ph)YAEQGK_	9/12	72.771	25.224	0.99713	-0.24037	DAGRKGFGEKASEALKPDSQKSYAEQGKEYITDKADKV	19/22
_ASELSHSLPS(ph)PSQIK_,_ASELSHSLPSPS(ph)QIK_	ASELSHSLPSPSQIK	TAF4	YMR005W	-0.169626	16.8093	-1.2847	0.211573	0.517176	-0.0282075	16.8093	-0.213636	0.832697	0.962564	0.298877	16.8093	2.26361	0.0332513	0.325507	0.207723	16.8093	1.57323	0.1292	0.370009	62.162,70.412	12.829,1.6027	_ASELSHSLPSPS(ph)QIK_	12	70.412	1.6027	0.59119	-0.067545	KPAFNLSPGKASELSHSLPSPSQIKSTAHVSSTHN	22
_ASGETAIHEPEPEAEQAVEDT(ph)A_	ASGETAIHEPEPEAEQAVEDTA	HSP30	YCR021C	-0.676347	17.2152	-1.14088	0.265556	0.579329	-0.452759	17.2152	-0.763727	0.452725	0.776493	-0.212512	17.2152	-0.358471	0.723231	0.972248	-0.150308	17.2152	-0.253544	0.80208	0.914861	83.891	79.731	_ASGETAIHEPEPEAEQAVEDT(ph)A_	21	83.891	79.731	1	-0.079972	TKEAVPESPRASGETAIHEPEPEAEQAVEDTA*	31
_ASGS(ph)YLEK_	ASGSYLEK	YPK3	YBR028C	-0.525725	17.8127	-2.2579	0.0336566	0.15779	-0.514021	17.8127	-2.20763	0.0374221	0.265729	-0.0982231	17.8127	-0.421851	0.677016	0.971486	-0.674599	17.8127	-2.89729	0.00807719	0.0702354	133.75	52.227	_ASGS(ph)YLEK_	4	133.75	52.227	0.99999	0.16921	PDMFKGFSYKASGSYLEKYF*	14
_ASISQTS(ph)R_	ASISQTSR	BIK1	YCL029C	0.531474	16.0915	1.45026	0.160369	0.447258	0.467734	16.0915	1.27633	0.214466	0.573567	0.341465	16.0915	0.931769	0.361049	0.870015	1.019	16.0915	2.78058	0.0105806	0.0823433	121.61	35.419	_ASISQTS(ph)R_	7	121.61	35.419	0.99971	1.4514	LQKVASLIEKASISQTSRRTTMEPLSIP	17
_ASKS(ph)NSLITSTDPVEDHISK_,_AS(ph)KSNSLITSTDPVEDHISK_,_ASKSNS(ph)LITSTDPVEDHISK_,_ASKSNSLIT(ph)STDPVEDHISK_	ASKSNSLITSTDPVEDHISK	YLR257W	YLR257W	0.626729	18.4417	1.36426	0.185571	0.483248	1.0108	18.4417	2.20031	0.0380014	0.266438	-0.711178	18.4417	-1.54809	0.135132	0.616814	0.0638836	18.4417	0.139061	0.890601	0.957761	80.382,86.918,78.456,52.298	5.167,4.5374,1.6385,0.95063	_AS(ph)KSNSLITSTDPVEDHISK_	2	86.918	4.5374	0.65943	-0.9667	SESFSSPSLRASKSNSLITSTDPVEDHISKYSSSGTPENI	12
_AS(ph)LDGQMLGK_	ASLDGQMLGK	MDS3	YGL197W	-0.252459	15.8253	-1.05375	0.302846	0.614176	-0.027356	15.8253	-0.114182	0.910075	0.980197	-1.2605	15.8253	-5.26125	2.37946e-05	0.00189929	-1.30539	15.8253	-5.44862	1.49842e-05	0.000575873	78.692	78.692	_AS(ph)LDGQMLGK_	2	78.692	78.692	1	-1.8202	TENAFSATPRASLDGQMLGKSLKEGSTSQY	12
_ASLSTFSSTFS(ph)DS(ph)PSKQR_,_ASLSTFSST(ph)FSDS(ph)PSKQR_	ASLSTFSSTFSDSPSKQR	EPO1	YMR124W	0.0984726	15.3011	0.536858	0.596476	0.841718	-0.124466	15.3011	-0.678571	0.504121	0.799454	-0.11116	15.3011	-0.606027	0.550379	0.938811	0.186216	15.3011	1.01522	0.320467	0.595025	44.089,54.501	0.97326,1.0972	_ASLSTFSST(ph)FSDS(ph)PSKQR_	9/13	54.501	1.0972	0.45022	0.4025	LESESAVANRASLSTFSSTFSDSPSKQRIINTRTGMYK	19/23
_ASLVVS(ph)PYMS(ph)PR_	ASLVVSPYMSPR	TOD6	YBL054W	-0.706988	15.193	-4.34149	0.000236279	0.00357416	-0.637891	15.193	-3.91718	0.000681855	0.0220272	-0.38415	15.193	-2.359	0.0271092	0.283192	-0.301955	15.193	-1.85425	0.0764556	0.269638	113.4	24.165	_ASLVVS(ph)PYMS(ph)PR_	6/10	113.4	24.165	0.99623	-0.62446	HAPTEPISRRASLVVSPYMSPRRLSTSQSVHY	16/20
_ASMDSNNANATQS(ph)R_	ASMDSNNANATQSR	NPR1	YNL183C	-0.0353015	18.2618	-0.177369	0.860758	0.960818	0.0955395	18.2618	0.480028	0.635701	0.882443	0.129093	18.2618	0.648612	0.522956	0.929733	0.123241	18.2618	0.61921	0.54181	0.771924	252.01	114.62	_ASMDSNNANATQS(ph)R_	13	252.01	114.62	1	-0.75384	FVISKQKLQKASMDSNNANATQSRSISRSGSFSS	23
_ASNFDS(ph)DDEMDENEIWSALVK_	ASNFDSDDEMDENEIWSALVK	MAK21	YDR060W	-0.389148	21.5937	-0.754499	0.458138	0.746555	-0.10791	21.5937	-0.209221	0.836102	0.963688	-0.331014	21.5937	-0.641786	0.527301	0.931077	-0.147658	21.5937	-0.286287	0.777198	0.903575	356.49	51.575	_ASNFDS(ph)DDEMDENEIWSALVK_	6	356.49	51.575	0.99999	0.55838	ADGKGKKSNKASNFDSDDEMDENEIWSALVKSRPDVEDDSD	16
_AS(ph)N(de)LSQN(de)RYLSN(de)PKLAPPNK_	ASNLSQNRYLSNPKLAPPNK	UBA2	YDR390C	0.0378654	17.6447	0.236745	0.814932	0.948368	0.146719	17.6447	0.917327	0.368407	0.722404	0.00849239	17.6447	0.0530967	0.958109	0.998155	0.158737	17.6447	0.992464	0.331208	0.604721	46.131	27.074	_AS(ph)N(de)LSQN(de)RYLSN(de)PKLAPPNK_	2	46.131	27.074	0.9966	-0.42365	TDLNMAFTAKASNLSQNRYLSNPKLAPPNKNCPVCSKVCR	12
_ASQS(ph)SDSESIEVPTAILK_,_AS(ph)QSSDSESIEVPTAILK_,_ASQSSDSES(ph)IEVPTAILK_,_ASQSSDS(ph)ESIEVPTAILK_	ASQSSDSESIEVPTAILK	VPS13	YLL040C	-0.0308124	17.4304	-0.205748	0.838782	0.955171	0.12056	17.4304	0.805033	0.428972	0.762062	-0.350077	17.4304	-2.33761	0.0283882	0.293038	0.0288756	17.4304	0.192815	0.848781	0.938832	91.64,80.303,191.47,151.41	0,0,9.525,0.38431	_ASQSSDSES(ph)IEVPTAILK_	9	191.47	9.525	0.89827	2.2423	DPSILGERSRASQSSDSESIEVPTAILKNETFNADLGG	19
_ASS(ph)DASDLLR_,_AS(ph)SDASDLLR_,_ASSDAS(ph)DLLR_	ASSDASDLLR	PFK1	YGR240C	1.4078	15.3309	2.28384	0.0318514	0.151379	-0.455578	15.3309	-0.739071	0.467274	0.785149	0.0960502	15.3309	0.155819	0.877523	0.99035	0.455559	15.3309	0.73904	0.467292	0.716638	103.21,60.691,51.252	11.512,7.4795,17.382	_ASS(ph)DASDLLR_	3	103.21	11.512	0.93405	NA	ATSEDEIISRASSDASDLLRQTLGSSQKKK	13
_ASSDAS(ph)DLLRQ(de)TLGS(ph)S(ph)Q(de)K_,_ASSDAS(ph)DLLRQ(de)T(ph)LGS(ph)SQ(de)K_	ASSDASDLLRQTLGSSQK	PFK1	YGR240C	-0.246836	16.704	-1.01336	0.32134	0.634325	0.470536	16.704	1.93173	0.0656933	0.342167	0.0421482	16.704	0.173034	0.864125	0.989434	-0.119272	16.704	-0.489655	0.628975	0.831069	55.173,49.559	55.173,49.559	_ASSDAS(ph)DLLRQ(de)TLGS(ph)S(ph)Q(de)K_	6/15/16	55.173	55.173	1	-2.0627	ATSEDEIISRASSDASDLLRQTLGSSQKKKKIAVMTSG	16/25/26
_AS(ph)SEPSS(ph)PPPISR_,_ASS(ph)EPSS(ph)PPPISR_,_ASS(ph)EPS(ph)SPPPISR_	ASSEPSSPPPISR	PKH3	YDR466W	0.248378	15.8884	1.589	0.125594	0.386337	-0.0437322	15.8884	-0.279776	0.782128	0.943708	0.17426	15.8884	1.11482	0.276339	0.810151	0.014425	15.8884	0.0922839	0.927265	0.976616	120.29,105,96.464	6.9179,7.1418,2.3742	_AS(ph)SEPSS(ph)PPPISR_	2/7	120.29	6.9179	0.83076	-0.14664	KISNVSFDSKASSEPSSPPPISRKERPLSIGNN	12/17
_AS(ph)SEPSSPPPISR_,_ASS(ph)EPSSPPPISR_,_ASSEPS(ph)SPPPISR_,_ASSEPSS(ph)PPPISR_	ASSEPSSPPPISR	PKH3	YDR466W	-0.331118	16.6333	-2.7717	0.0107984	0.0701784	-0.0856758	16.6333	-0.717171	0.480425	0.788239	0.0932114	16.6333	0.780249	0.44313	0.90635	-0.0627828	16.6333	-0.525539	0.604194	0.815636	160.56,141.58,90.412,110.25	0,5.2051,2.337,4.0526	_AS(ph)SEPSSPPPISR_	2	160.56	0	0.4999	0.00093735	KISNVSFDSKASSEPSSPPPISRKERPLSIGNN	12
_AS(ph)SFTQSSFSNFFK_,_ASS(ph)FTQSSFSNFFK_	ASSFTQSSFSNFFK	EPO1	YMR124W	0.373492	16.4975	1.15305	0.26063	0.574196	-0.0981007	16.4975	-0.302857	0.764697	0.938684	-0.0253251	16.4975	-0.0781837	0.938352	0.998131	-0.384874	16.4975	-1.18818	0.24678	0.527897	141.65,113.59	0,18.158	_AS(ph)SFTQSSFSNFFK_	2	141.65	0	0.5	0.36156	NNRDNVNGKKASSFTQSSFSNFFKHKHQFGKSKK	12
_AS(ph)SIFS(ph)INTTPLAPPNATDIQK_,_AS(ph)S(ph)IFSINTTPLAPPNATDIQK_,_ASS(ph)IFS(ph)INTTPLAPPNATDIQK_,_ASSIFS(ph)INT(ph)TPLAPPNATDIQK_	ASSIFSINTTPLAPPNATDIQK	CHO1	YER026C	0.371019	16.7703	2.03987	0.0529039	0.219002	0.0964575	16.7703	0.530325	0.600925	0.863656	-0.244792	16.7703	-1.34587	0.191346	0.696335	-0.203638	16.7703	-1.11961	0.274335	0.552195	77.357,67.928,73.783,72.883	10.655,0,0.5732,1.3487	_AS(ph)SIFS(ph)INTTPLAPPNATDIQK_	2/6	77.357	10.655	0.90703	0.17902	DEVGGTLSRRASSIFSINTTPLAPPNATDIQKFTSDEHHFSM	12/16
_ASS(ph)PSSLTYK_	ASSPSSLTYK	HHO1	YPL127C	0.0107588	15.1464	0.0668223	0.947296	0.98652	-0.110646	15.1464	-0.687214	0.498759	0.795297	-0.0428802	15.1464	-0.266325	0.792341	0.986228	0.0722834	15.1464	0.448947	0.657635	0.845037	108.9	20.847	_ASS(ph)PSSLTYK_	3	108.9	20.847	0.99183	-0.32931	KKSPTVTAKKASSPSSLTYKEMILKSMPQL	13
_ASSS(ph)TSNLPSFK_,_AS(ph)SSTSNLPSFK_,_ASSST(ph)SNLPSFK_,_ASS(ph)STSNLPSFK_	ASSSTSNLPSFK	DRE2	YKR071C	0.852985	15.2034	6.74276	6.73772e-07	3.27727e-05	0.0241067	15.2034	0.190561	0.850527	0.966783	0.100839	15.2034	0.797124	0.43346	0.902466	-0.0809639	15.2034	-0.640011	0.528434	0.762287	78.529,60.301,62.528,50.843	2.6388,0,6.6285,6.711	_ASSS(ph)TSNLPSFK_	4	78.529	2.6388	0.51346	0.58918	SGSKLPTFKKASSSTSNLPSFKKADHSRQPIV	14
_(ac)AST(ph)DFSKIETLK_,_(ac)AS(ph)TDFSKIETLK_	ASTDFSKIETLK	EFB1	YAL003W	-0.0198779	16.5682	-0.115507	0.909037	0.978504	-0.449485	16.5682	-2.61187	0.0155252	0.165448	0.0661911	16.5682	0.384624	0.704018	0.971486	-0.190057	16.5682	-1.10438	0.280746	0.559158	62.298,73.219	11.831,7.7238	_(ac)AS(ph)TDFSKIETLK_	2	73.219	7.7238	0.85542	0.36908	MASTDFSKIETLKQLNASLADKS	3
_AST(ph)PVLTNK_	ASTPVLTNK	HMG1	YML075C	0.0299013	15.223	0.196933	0.845594	0.95735	0.444192	15.223	2.9255	0.00756282	0.107996	0.259766	15.223	1.71085	0.100446	0.560656	0.60232	15.223	3.96695	0.00060241	0.0111625	115.23	20.823	_AST(ph)PVLTNK_	3	115.23	20.823	0.99179	0.11995	KKSFTAPVQKASTPVLTNKTVISGSKVKS	13
_(ac)ASTSNTFPPSQSNSSNNLPT(ph)SR_,_(ac)ASTSNTFPPSQSNSSNNLPTS(ph)R_,_(ac)ASTSNTFPPS(ph)QSNSSNNLPTSR_,_(ac)ASTSNTFPPSQSNS(ph)SNNLPTSR_	ASTSNTFPPSQSNSSNNLPTSR	SDS24	YBR214W	0.0494507	17.3098	0.120181	0.905374	0.976777	0.0301619	17.3098	0.0733031	0.942193	0.986561	-2.69907	17.3098	-6.55962	1.03322e-06	0.000142233	-0.551381	17.3098	-1.34003	0.193209	0.454929	97.776,100.95,66.893,49.655	7.0205,4.9602,1.8077,0	_(ac)ASTSNTFPPSQSNSSNNLPTS(ph)R_	21	100.95	4.9602	0.75797	0.016601	MASTSNTFPPSQSNSSNNLPTSRHASIVEMLST	22
_ASVEGS(ph)PSSR_,_ASVEGSPSS(ph)R_,_ASVEGSPS(ph)SR_	ASVEGSPSSR	RBS1	YDL189W	0.716202	15.8651	1.42449	0.167615	0.456506	0.0923727	15.8651	0.183724	0.855826	0.967122	0.33216	15.8651	0.660648	0.515343	0.927153	1.5904	15.8651	3.16323	0.00431212	0.0471004	121.68,132.17,58.981	6.393,6.4509,0	_ASVEGSPSS(ph)R_	9	132.17	6.4509	0.73118	0.21765	NSNKNEGIRRASVEGSPSSRDTDSVEMKFD	19
_ASVSAM(ox)S(ph)PPLCR_	ASVSAMSPPLCR	YGR125W	YGR125W	0.869182	15.2372	4.79539	7.58473e-05	0.00143099	0.436181	15.2372	2.40647	0.024458	0.215688	0.252343	15.2372	1.39221	0.177057	0.687015	0.960391	15.2372	5.2986	2.16945e-05	0.00075882	55.084	55.084	_ASVSAM(ox)S(ph)PPLCR_	7	55.084	55.084	1	-0.078773	QDSSVNKMHRASVSAMSPPLCRSYMSGFFTGG	17
_AS(ph)VSAM(ox)S(ph)PPLCR_	ASVSAMSPPLCR	YGR125W	YGR125W	-0.603745	14.6846	-2.69072	0.0129918	0.0818694	-0.225451	14.6846	-1.00477	0.32537	0.691657	-0.0344173	14.6846	-0.153388	0.879418	0.991084	-0.403637	14.6846	-1.79889	0.0850556	0.289375	58.071	58.071	_AS(ph)VSAM(ox)S(ph)PPLCR_	2/7	58.071	58.071	1	0.58185	QDSSVNKMHRASVSAMSPPLCRSYMSGFFTGG	12/17
_ASYGSGGNSQNQEYSS(ph)DDNIDVNK_,_ASYGSGGNSQNQEYS(ph)SDDNIDVNK_	ASYGSGGNSQNQEYSSDDNIDVNK	HBT1	YDL223C	-0.01059	18.45	-0.0421156	0.966767	0.991943	-0.240951	18.45	-0.958245	0.347817	0.708145	-0.42092	18.45	-1.67397	0.107564	0.580991	-0.317738	18.45	-1.26362	0.218913	0.492395	195.18,143.33	6.071,0	_ASYGSGGNSQNQEYSS(ph)DDNIDVNK_	16	195.18	6.071	0.80179	0.30211	HDQEPSSEQKASYGSGGNSQNQEYSSDDNIDVNKNAKVLEEDAP	26
_ATEIS(ph)PPPVS(ph)PSK_,_ATEIS(ph)PPPVSPS(ph)K_	ATEISPPPVSPSK	GFD1	YMR255W	0.127527	15.6722	0.804159	0.429466	0.725409	-0.0271563	15.6722	-0.171243	0.865517	0.970589	0.435803	15.6722	2.74809	0.0113989	0.175667	-0.194562	15.6722	-1.22687	0.232172	0.507195	141.34,58.37	49.072,23.884	_ATEIS(ph)PPPVS(ph)PSK_	5/10	141.34	49.072	0.99999	-0.47996	SLAINPFSQKATEISPPPVSPSKMKTTKTQSKQ	15/20
_ATEISPPPVS(ph)PSK_,_ATEISPPPVSPS(ph)K_,_ATEIS(ph)PPPVSPSK_	ATEISPPPVSPSK	GFD1	YMR255W	-0.187139	18.6254	-1.54079	0.136895	0.406629	-0.266188	18.6254	-2.19163	0.0386985	0.266893	0.0281062	18.6254	0.231409	0.819025	0.989434	0.0466404	18.6254	0.384008	0.704469	0.862438	172.88,181.98,111.31	13.088,15.361,28.608	_ATEISPPPVSPS(ph)K_	12	181.98	15.361	0.97172	-0.0039854	SLAINPFSQKATEISPPPVSPSKMKTTKTQSKQ	22
_ATFDSNQQFFYYPES(ph)PTK_,_ATFDSNQQFFYYPESPT(ph)K_	ATFDSNQQFFYYPESPTK	YML119W	YML119W	-0.0721798	15.9589	-0.449257	0.657414	0.875504	-0.0555188	15.9589	-0.345556	0.732789	0.928438	0.0939499	15.9589	0.584757	0.564354	0.94759	0.0917493	15.9589	0.57106	0.573448	0.790936	121.82,119.56	4.82,2.1572	_ATFDSNQQFFYYPES(ph)PTK_	15	121.82	4.82	0.75184	0.92574	QQPVLSFQQKATFDSNQQFFYYPESPTKNLRPRFNSIS	25
_ATGQPPSQPQAQTQS(ph)QQFGAR_,_ATGQPPS(ph)QPQAQTQSQQFGAR_,_ATGQPPSQPQAQT(ph)QSQQFGAR_	ATGQPPSQPQAQTQSQQFGAR	YCK1	YHR135C	0.392187	17.6201	3.52496	0.0017964	0.0172599	-0.019271	17.6201	-0.173207	0.86399	0.969719	-0.0202822	17.6201	-0.182296	0.856933	0.989434	-0.184103	17.6201	-1.65471	0.111447	0.338802	96.562,84.436,82.609	21.818,36.064,2.2276	_ATGQPPSQPQAQTQS(ph)QQFGAR_	15	96.562	21.818	0.99346	-0.2807	QQQQQQQQLRATGQPPSQPQAQTQSQQFGARYQPQQQPSAA	25
_ATGT(ph)PNLR_	ATGTPNLR	SVL3	YPL032C	-0.225595	17.3835	-1.18255	0.248963	0.560392	-0.088244	17.3835	-0.462567	0.647982	0.88671	0.0656132	17.3835	0.343939	0.733989	0.972248	0.0882165	17.3835	0.462423	0.648084	0.838871	64.82	36.243	_ATGT(ph)PNLR_	4	64.82	36.243	0.99976	0.074454	TNQSDTNEYKATGTPNLRDIEDMALYSV	14
_ATLEEAEGES(ph)GVEDDAATGSSNK_,_AT(ph)LEEAEGESGVEDDAATGSSNK_	ATLEEAEGESGVEDDAATGSSNK	PWP1	YLR196W	-0.150996	22.244	-1.07951	0.291452	0.603661	-0.0753795	22.244	-0.53891	0.595082	0.861563	-0.106241	22.244	-0.759547	0.455173	0.913643	-0.118127	22.244	-0.844525	0.406999	0.671429	371.62,195.77	104.64,3.1536	_ATLEEAEGES(ph)GVEDDAATGSSNK_	10	371.62	104.64	1	0.82457	LAQLNLDDAKATLEEAEGESGVEDDAATGSSNKLKDQLDIDDD	20
_(ac)ATLEELDAQT(ph)LPGDDELDQEILNLSTQELQTR_	ATLEELDAQTLPGDDELDQEILNLSTQELQTR	RPT5	YOR117W	0.144779	18.5113	0.328373	0.745574	0.923219	-0.382983	18.5113	-0.868642	0.393938	0.741881	-0.208845	18.5113	-0.473681	0.640153	0.968346	0.270766	18.5113	0.614125	0.545107	0.773436	98.073	32.825	_(ac)ATLEELDAQT(ph)LPGDDELDQEILNLSTQELQTR_	10	98.073	32.825	0.99932	-0.53999	MATLEELDAQTLPGDDELDQEILNLSTQELQTRAKLLDNEIRI	11
_ATQTAQIS(ph)DAETR_	ATQTAQISDAETR	ORC1	YML065W	-0.0839702	16.3078	-0.54257	0.592599	0.839163	-0.209555	16.3078	-1.35403	0.188766	0.538121	0.0588001	16.3078	0.379935	0.707449	0.971486	0.0423773	16.3078	0.273819	0.786646	0.90731	196.97	71.247	_ATQTAQIS(ph)DAETR_	8	196.97	71.247	1	-0.33758	IKRGPQKKDKATQTAQISDAETRATDITDNEDG	18
_ATS(ph)NLSPPSFK_,_ATSNLS(ph)PPSFK_,_AT(ph)SNLSPPSFK_,_ATSNLSPPS(ph)FK_	ATSNLSPPSFK	SSD1	YDR293C	0.192738	17.4377	0.638425	0.529448	0.803721	0.0130762	17.4377	0.0433134	0.965822	0.992142	-0.293262	17.4377	-0.971398	0.341367	0.85638	-0.146341	17.4377	-0.484739	0.632405	0.832748	155.39,135.43,91.093,55.567	3.6861,11.565,4.8312,1.8844	_ATS(ph)NLSPPSFK_	3	155.39	3.6861	0.70031	-0.385	PPNAHQGHRRATSNLSPPSFKFPPNSHGDND	13
_ATS(ph)NLS(ph)PPSFK_	ATSNLSPPSFK	SSD1	YDR293C	0.134574	15.7723	0.871067	0.39264	0.689001	-0.207119	15.7723	-1.34064	0.193016	0.543271	0.0356662	15.7723	0.230859	0.819447	0.989434	-0.619665	15.7723	-4.01096	0.000539848	0.0103101	99.991	27.31	_ATS(ph)NLS(ph)PPSFK_	3/6	99.991	27.31	0.99812	0.0082	PPNAHQGHRRATSNLSPPSFKFPPNSHGDND	13/16
_ATS(ph)PLLESDSIEK_,_AT(ph)SPLLESDSIEK_	ATSPLLESDSIEK	PUP2	YGR253C	0.437482	17.4789	1.94491	0.0640006	0.248731	-0.201989	17.4789	-0.897984	0.378416	0.730322	0.400566	17.4789	1.7808	0.0880416	0.53115	0.0731991	17.4789	0.325421	0.747778	0.888147	170.95,107.93	17.194,0	_ATS(ph)PLLESDSIEK_	3	170.95	17.194	0.98128	-1.2226	EGVVLGVEKRATSPLLESDSIEKIVEIDRHIGC	13
_ATTNDIAGGNYAADNAS(ph)DNTQTK_,_ATTNDIAGGNYAADNASDNT(ph)QTK_	ATTNDIAGGNYAADNASDNTQTK	PEP8	YJL053W	0.487157	16.6395	3.12791	0.00469115	0.0371592	0.240557	16.6395	1.54455	0.135983	0.463007	-0.0194691	16.6395	-0.125006	0.901595	0.994919	0.303886	16.6395	1.95117	0.0632112	0.240264	127.37,80.752	7.7053,1.6097	_ATTNDIAGGNYAADNAS(ph)DNTQTK_	17	127.37	7.7053	0.85496	0.18984	PNTLSANETKATTNDIAGGNYAADNASDNTQTKSTQGEAADVN	27
_AVADVWS(ph)DLEAEFK_	AVADVWSDLEAEFK	SCS2	YER120W	0.035294	18.0611	0.110548	0.912926	0.978609	0.333946	18.0611	1.04598	0.306341	0.671285	-0.933206	18.0611	-2.92298	0.0076074	0.144074	0.151614	18.0611	0.474884	0.639309	0.835495	233.62	233.62	_AVADVWS(ph)DLEAEFK_	7	233.62	233.62	1	1.1208	LPSPYDLNGKAVADVWSDLEAEFKQQAISKKIKV	17
_AVDNDT(ph)AGS(ph)AGKKPLATESTEK_	AVDNDTAGSAGKKPLATESTEK	IST2	YBR086C	-0.395265	17.7742	-2.81616	0.00974833	0.0652614	0.25885	17.7742	1.84424	0.0779523	0.373101	0.0254329	17.7742	0.181203	0.857782	0.989434	0.110352	17.7742	0.786228	0.439689	0.695504	92.499	54.126	_AVDNDT(ph)AGS(ph)AGKKPLATESTEK_	6/9	92.499	54.126	0.99999	NA	SSSSKTGVVKAVDNDTAGSAGKKPLATESTEKRNSLVKVPTV	16/19
_AVDNDT(ph)AGSAGKKPLATESTEK_,_AVDNDTAGS(ph)AGKKPLATESTEK_	AVDNDTAGSAGKKPLATESTEK	IST2	YBR086C	-0.367845	18.0041	-2.37134	0.0263958	0.134705	0.129902	18.0041	0.837424	0.410896	0.751654	-0.189075	18.0041	-1.21888	0.235134	0.766462	0.255578	18.0041	1.6476	0.112911	0.34225	59.339,69.256	1.2457,11.457	_AVDNDTAGS(ph)AGKKPLATESTEK_	9	69.256	11.457	0.9304	-0.18377	SSSSKTGVVKAVDNDTAGSAGKKPLATESTEKRNSLVKVPTV	19
_AVENGDDIKLFES(ph)DEEETNGENIQINK_	AVENGDDIKLFESDEEETNGENIQINK	UTP14	YML093W	-0.0609058	18.6323	-0.505622	0.617891	0.855109	-0.186089	18.6323	-1.54485	0.13591	0.463007	-0.174157	18.6323	-1.4458	0.161604	0.659338	0.0326689	18.6323	0.271208	0.788629	0.908251	158.11	41.091	_AVENGDDIKLFES(ph)DEEETNGENIQINK_	13	158.11	41.091	0.99992	-1.3426	ANKETLRQLRAVENGDDIKLFESDEEETNGENIQINKGRRIYTPGSL	23
_AVGPESDSRVES(ph)PGMTGQIK_	AVGPESDSRVESPGMTGQIK	SPA2	YLL021W	-0.258847	16.6409	-1.12667	0.271397	0.586301	0.502524	16.6409	2.18731	0.0390498	0.266893	-0.133058	16.6409	-0.579153	0.568065	0.951635	0.697606	16.6409	3.03643	0.0058279	0.0566945	64.705	13.139	_AVGPESDSRVES(ph)PGMTGQIK_	12	64.705	13.139	0.93277	1.7497	KVKSLGMTGKAVGPESDSRVESPGMTGQIKSLNMAGKVVG	22
_AVIAGSLPFS(ph)PSSK_	AVIAGSLPFSPSSK	MSA1	YOR066W	-0.00428556	15.1443	-0.0446582	0.964762	0.991943	-0.279489	15.1443	-2.91244	0.00779686	0.109332	0.0682283	15.1443	0.710981	0.484181	0.924698	-0.0450712	15.1443	-0.469669	0.642975	0.836696	132.25	1.8372	_AVIAGSLPFS(ph)PSSK_	10	132.25	1.8372	0.53241	0.71144	LSLTITESGKAVIAGSLPFSPSSKSSHLMNNNNK	20
_AVLS(ph)LQSLK_	AVLSLQSLK	CDC55	YGL190C	0.222679	15.3248	1.59168	0.124989	0.3859	0.102549	15.3248	0.733008	0.470894	0.785149	0.251977	15.3248	1.8011	0.0846976	0.518003	0.175582	15.3248	1.25504	0.221958	0.495307	97.163	36.996	_AVLS(ph)LQSLK_	4	97.163	36.996	0.9998	-0.22807	NHNSRGGSVRAVLSLQSLKLPQLSQHDKI	14
_AVNEDLDNLIEQIS(ph)R_	AVNEDLDNLIEQISR	FYV8	YGR196C	-0.44137	15.2296	-2.293	0.0312355	0.149825	0.551585	15.2296	2.86558	0.00869497	0.116341	0.0863653	15.2296	0.448683	0.657822	0.971486	0.142432	15.2296	0.73996	0.466745	0.716458	133.32	133.32	_AVNEDLDNLIEQIS(ph)R_	14	133.32	133.32	1	0.35261	ENKKSPHTNRAVNEDLDNLIEQISREMTPEIRQTS	24
_AVNPLVTSS(ph)PIHMS(ph)PLQSR_,_AVNPLVTSS(ph)PIHMSPLQS(ph)R_,_AVNPLVT(ph)SSPIHMSPLQS(ph)R_,_AVNPLVTSSPIHMS(ph)PLQS(ph)R_,_AVNPLVT(ph)SSPIHMS(ph)PLQSR_,_AVNPLVTS(ph)SPIHMS(ph)PLQSR_,_AVNPLVTS(ph)S(ph)PIHMSPLQSR_,_AVNPLVT(ph)SS(ph)PIHMSPLQSR_	AVNPLVTSSPIHMSPLQSR	YPR174C	YPR174C	-0.110366	17.8591	-0.27676	0.784415	0.939223	-0.119351	17.8591	-0.299291	0.767382	0.940867	1.11032	17.8591	2.7843	0.0104905	0.166683	-0.0730114	17.8591	-0.183087	0.85632	0.942284	106.19,61.127,66.965,70.281,75.376,76.341,42.708,59.003	9.1942,5.5809,1.2489,1.3611,2.9297,13.528,2.0147,7.3962	_AVNPLVTSS(ph)PIHMS(ph)PLQSR_	9/14	106.19	9.1942	0.88399	0.076795	TENLPPSPVRAVNPLVTSSPIHMSPLQSRQRPVSSLQPP	19/24
_AVNPLVTSS(ph)PIHMS(ph)PLQS(ph)R_,_AVNPLVTS(ph)SPIHMS(ph)PLQS(ph)R_,_AVNPLVT(ph)SS(ph)PIHMSPLQS(ph)R_,_AVNPLVT(ph)S(ph)SPIHMS(ph)PLQSR_,_AVNPLVT(ph)S(ph)SPIHMSPLQS(ph)R_,_AVNPLVT(ph)SSPIHMS(ph)PLQS(ph)R_,_AVNPLVT(ph)SS(ph)PIHMS(ph)PLQSR_,_AVNPLVTS(ph)S(ph)PIHMS(ph)PLQSR_,_AVNPLVT(ph)S(ph)S(ph)PIHMSPLQSR_	AVNPLVTSSPIHMSPLQSR	YPR174C	YPR174C	-0.205047	16.7098	-1.37438	0.182451	0.479972	-0.0432123	16.7098	-0.289642	0.774662	0.942745	-0.121471	16.7098	-0.814194	0.42381	0.901175	-0.330146	16.7098	-2.21289	0.0370105	0.176168	45.618,59.261,59.345,63.145,60.209,75.911,74.772,58.246,74.428	6.8402,3.3968,5.1076,4.3154,0.48162,9.1014,7.3553,6.22,0	_AVNPLVT(ph)SSPIHMS(ph)PLQS(ph)R_	7/14/18	75.911	9.1014	0.9025	0.092587	TENLPPSPVRAVNPLVTSSPIHMSPLQSRQRPVSSLQPP	17/24/28
_AVQESDS(ph)TT(ph)SRIIEEHESPIDAEK_,_AVQESDS(ph)T(ph)TSRIIEEHESPIDAEK_,_AVQESDSTT(ph)S(ph)RIIEEHESPIDAEK_,_AVQES(ph)DS(ph)TTSRIIEEHESPIDAEK_	AVQESDSTTSRIIEEHESPIDAEK	INA1	YLR413W	0.00203752	18.7039	0.0128402	0.989865	0.996779	0.240476	18.7039	1.51545	0.143162	0.472603	-0.157261	18.7039	-0.991039	0.331888	0.848543	-0.141292	18.7039	-0.890406	0.382386	0.649712	41.912,53.625,42.639,42.348	0,0,4.9259,0	_AVQESDS(ph)T(ph)TSRIIEEHESPIDAEK_	7/8	53.625	0	0.54889	0.21692	KGAAIVEAEKAVQESDSTTSRIIEEHESPIDAEKNFAR*	17/18
_AVQES(ph)DSTT(ph)S(ph)RIIEEHESPIDAEK_,_AVQES(ph)DS(ph)T(ph)TSRIIEEHESPIDAEK_,_AVQES(ph)DST(ph)TS(ph)RIIEEHESPIDAEK_,_AVQES(ph)DST(ph)T(ph)SRIIEEHESPIDAEK_,_AVQES(ph)DS(ph)TTS(ph)RIIEEHESPIDAEK_	AVQESDSTTSRIIEEHESPIDAEK	INA1	YLR413W	-0.0789657	19.0674	-0.298314	0.768118	0.934342	-0.180229	19.0674	-0.680861	0.502697	0.798824	-0.136401	19.0674	-0.51529	0.611224	0.957113	-0.563698	19.0674	-2.12952	0.0440346	0.193615	77.233,80.729,72.676,83.039,59.048	13.308,18.158,10.94,7.9265,4.1143	_AVQES(ph)DST(ph)T(ph)SRIIEEHESPIDAEK_	5/8/9	83.039	7.9265	0.8919	1.9225	KGAAIVEAEKAVQESDSTTSRIIEEHESPIDAEKNFAR*	15/18/19
_AVS(ph)DFVPGFAK_	AVSDFVPGFAK	KIN1	YDR122W	-0.242367	15.4666	-1.21092	0.238113	0.54826	0.150199	15.4666	0.750432	0.460536	0.782133	0.0331961	15.4666	0.165856	0.869707	0.989434	-0.157514	15.4666	-0.786978	0.439259	0.695351	106.49	106.49	_AVS(ph)DFVPGFAK_	3	106.49	106.49	1	-0.38588	NKPVQKTHSRAVSDFVPGFAKPSYDSNYTMN	13
_AVS(ph)PTDSTPPSTHTEDSK_,_AVSPTDST(ph)PPSTHTEDSK_	AVSPTDSTPPSTHTEDSK	YPL257W-B,YLR157C-B,YER138C,YDR365W-B,YDR261C-D,YPR137C-B,YOL103W-B,YML039W,YJR027W,YGR027W-B,YJR029W,YAR009C,YLR035C-A,YPR158C-D,YLR227W-B,YOR142W-B,YMR050C,YML045W,YGR038C-B,YDR316W-B,YDR098C-B,YPR158W-B,YGR161C-D,YER160C,YBR012W-B,YHR214C-B,YDR210C-D,YMR045C,YBL005W-B,YNL284C-B	YPL257W-B,YLR157C-B,YER138C,YDR365W-B,YDR261C-D,YPR137C-B,YOL103W-B,YML039W,YJR027W,YGR027W-B,YJR029W,YAR009C,YLR035C-A,YPR158C-D,YLR227W-B,YOR142W-B,YMR050C,YML045W,YGR038C-B,YDR316W-B,YDR098C-B,YPR158W-B,YGR161C-D,YER160C,YBR012W-B,YHR214C-B,YDR210C-D,YMR045C,YBL005W-B,YNL284C-B	-0.582619	16.2369	-2.52228	0.0189624	0.107327	0.174232	16.2369	0.754288	0.458262	0.78082	0.0417273	16.2369	0.180646	0.858214	0.989434	-0.171344	16.2369	-0.741784	0.46566	0.715694	68.919,49.265	7.8223,6.2152	_AVS(ph)PTDSTPPSTHTEDSK_	3	68.919	7.8223	0.83398	0.18548	PEQPRNVLSKAVSPTDSTPPSTHTEDSKRVSKTNIRAP,PEQPRNVLSKAVSPTDSTPPSTHTEDSKPISEINLRAP,PEQLRNVLSKAVSPTDSTPPSTHTEDSKRVSKTNIRAP	13,13,13
_AVS(ph)PTDSTPPSTHTEDSKR_,_AVSPT(ph)DSTPPSTHTEDSKR_	AVSPTDSTPPSTHTEDSKR	YPL257W-B,YLR157C-B,YER138C,YDR365W-B,YDR261C-D,YPR137C-B,YOL103W-B,YML039W,YJR027W,YGR027W-B,YJR029W,YAR009C,YLR035C-A,YOR142W-B,YMR050C,YML045W,YGR038C-B,YDR316W-B,YDR098C-B,YPR158W-B,YGR161C-D,YER160C,YBR012W-B,YHR214C-B,YDR210C-D,YMR045C,YBL005W-B,YNL284C-B	YPL257W-B,YLR157C-B,YER138C,YDR365W-B,YDR261C-D,YPR137C-B,YOL103W-B,YML039W,YJR027W,YGR027W-B,YJR029W,YAR009C,YLR035C-A,YOR142W-B,YMR050C,YML045W,YGR038C-B,YDR316W-B,YDR098C-B,YPR158W-B,YGR161C-D,YER160C,YBR012W-B,YHR214C-B,YDR210C-D,YMR045C,YBL005W-B,YNL284C-B	-0.176348	19.2257	-0.755181	0.457737	0.74643	0.40309	19.2257	1.72617	0.0976092	0.409662	0.228673	19.2257	0.979252	0.337555	0.852378	0.296433	19.2257	1.26942	0.216874	0.488869	69.122,51.591	32.08,6.1536	_AVS(ph)PTDSTPPSTHTEDSKR_	3	69.122	32.08	0.9979	0.39468	PEQPRNVLSKAVSPTDSTPPSTHTEDSKRVSKTNIRAPR,PEQLRNVLSKAVSPTDSTPPSTHTEDSKRVSKTNIRAPR	13,13
_AVST(ph)ANDNSFLQPPHR_,_AVS(ph)TANDNSFLQPPHR_,_AVSTANDNS(ph)FLQPPHR_	AVSTANDNSFLQPPHR	KRE6	YPR159W	0.353711	18.7828	2.47749	0.0209354	0.115758	0.094711	18.7828	0.663382	0.513622	0.807528	0.0580466	18.7828	0.406574	0.688046	0.971486	0.0632313	18.7828	0.442889	0.661947	0.846219	81.651,156.06,51.643	5.0769,21.978,7.9531	_AVS(ph)TANDNSFLQPPHR_	3	156.06	21.978	0.9937	0.28153	KGYYSRNNSRAVSTANDNSFLQPPHRAIASSPSLNS	13
_AVSVSANS(ph)PE_	AVSVSANSPE	SOG2	YOR353C	0.179155	16.0946	1.36262	0.186081	0.483935	-0.230208	16.0946	-1.75092	0.0931694	0.401713	0.0882787	16.0946	0.671432	0.508575	0.927153	-0.00271074	16.0946	-0.0206174	0.983727	0.994953	134.38	35.628	_AVSVSANS(ph)PE_	8	134.38	35.628	0.99973	0.3472	TVILDLSSYKAVSVSANSPE*	18
_AVS(ph)VSDLSYVAN(de)SQSSPLR_,_AVS(ph)VSDLSYVANSQ(de)SSPLR_,_AVSVS(ph)DLSYVAN(de)SQSSPLR_,_AVSVS(ph)DLSYVANSQ(de)SSPLR_	AVSVSDLSYVANSQSSPLR	ACC1	YNR016C	-0.0355053	19.5459	-0.231237	0.819157	0.950088	0.0346033	19.5459	0.225363	0.82367	0.960452	-0.375566	19.5459	-2.44597	0.0224363	0.261776	0.263391	19.5459	1.7154	0.099595	0.318995	310.98,254.8,215.64,152.13	31.476,39.163,5.2468,3.9275	_AVS(ph)VSDLSYVAN(de)SQSSPLR_	3	310.98	31.476	0.99929	-0.77301	TVKSKMGMNRAVSVSDLSYVANSQSSPLREGILMAVDHL	13
_AVSVS(ph)DLSYVANSQSSPLR_,_AVS(ph)VSDLSYVANSQSSPLR_,_AVSVSDLS(ph)YVANSQSSPLR_	AVSVSDLSYVANSQSSPLR	ACC1	YNR016C	-0.305913	22.7294	-1.65785	0.110805	0.359683	-0.0511823	22.7294	-0.277376	0.783948	0.943708	-0.287812	22.7294	-1.55976	0.132352	0.61647	-0.00555633	22.7294	-0.0301117	0.976235	0.990877	193.72,402.21,90.872	5.1577,30.57,0	_AVS(ph)VSDLSYVANSQSSPLR_	3	402.21	30.57	0.99912	0.93806	TVKSKMGMNRAVSVSDLSYVANSQSSPLREGILMAVDHL	13
_AVVEGFDETS(ph)AEPTPAPAPAPVER_,_AVVEGFDET(ph)SAEPTPAPAPAPVER_,_AVVEGFDETSAEPT(ph)PAPAPAPVER_	AVVEGFDETSAEPTPAPAPAPVER	FUN30	YAL019W	0.113147	18.6802	0.816009	0.422792	0.719208	-0.159738	18.6802	-1.15202	0.261042	0.628965	0.00311845	18.6802	0.0224902	0.982249	0.998936	-0.0900097	18.6802	-0.649147	0.522617	0.758464	164.31,132.26,87.352	15.232,5.2545,0.81278	_AVVEGFDETS(ph)AEPTPAPAPAPVER_	10	164.31	15.232	0.97089	-0.055199	ATSKEKEDTKAVVEGFDETSAEPTPAPAPAPVERETKRIRNTTK	20
_AYEPDLS(ph)DADFEGIEAS(ph)PK_	AYEPDLSDADFEGIEASPK	NUP145	YGL092W	0.0959189	15.7389	0.518365	0.609111	0.847637	0.275473	15.7389	1.48871	0.150028	0.482976	0.13274	15.7389	0.717355	0.480314	0.924698	-0.19061	15.7389	-1.0301	0.313581	0.590978	119.96	114.87	_AYEPDLS(ph)DADFEGIEAS(ph)PK_	7/17	119.96	114.87	1	0.19212	GKDDSIVEEKAYEPDLSDADFEGIEASPKLDVSKDWVEQ	17/27
_AYEPDLS(ph)DADFEGIEASPK_,_AY(ph)EPDLSDADFEGIEASPK_	AYEPDLSDADFEGIEASPK	NUP145	YGL092W	-0.246428	18.7757	-1.86955	0.0742161	0.275369	0.000111028	18.7757	0.000842326	0.999335	1	-0.287826	18.7757	-2.18362	0.039352	0.353934	-0.0569866	18.7757	-0.432335	0.669489	0.850712	194.1,62.203	90.993,7.8341	_AYEPDLS(ph)DADFEGIEASPK_	7	194.1	90.993	1	-0.37905	GKDDSIVEEKAYEPDLSDADFEGIEASPKLDVSKDWVEQ	17
_AYLAQS(ph)PQFNK_	AYLAQSPQFNK	DPS1	YLL018C	0.0701408	16.4298	0.690456	0.496756	0.77702	-0.130314	16.4298	-1.28279	0.212231	0.572013	-0.170724	16.4298	-1.68058	0.106258	0.577778	-0.0100582	16.4298	-0.0990116	0.921979	0.973878	131.11	73.556	_AYLAQS(ph)PQFNK_	6	131.11	73.556	1	1.2525	VFEVTYFKGKAYLAQSPQFNKQQLIVADFER	16
_AYS(ph)GDISAADDNLNPFER_,_AYSGDIS(ph)AADDNLNPFER_,_AY(ph)SGDISAADDNLNPFER_	AYSGDISAADDNLNPFER	AIM3	YBR108W	0.21161	17.1425	1.07458	0.293608	0.605299	0.292527	17.1425	1.48549	0.150873	0.484195	0.294054	17.1425	1.49324	0.148846	0.634994	0.313401	17.1425	1.59149	0.125031	0.365465	147.6,70.121,60.528	35.861,0.53977,7.2503	_AYS(ph)GDISAADDNLNPFER_	3	147.6	35.861	0.99971	-0.99302	LEPRPIEMERAYSGDISAADDNLNPFERYKRNVVPQED	13
_AYS(ph)LPTR_	AYSLPTR	SEG2	YKL105C	-0.544473	16.1707	-4.51601	0.000152613	0.00254056	-0.0800661	16.1707	-0.66409	0.513177	0.807237	0.138931	16.1707	1.15233	0.260916	0.798741	0.332771	16.1707	2.76009	0.0110898	0.0854517	87.806	39.938	_AYS(ph)LPTR_	3	87.806	39.938	0.99984	-0.02194	SNRSNQRGGRAYSLPTRNNKTSLMHRN	13
_AYS(ph)MTMETTSLSSQTNSR_,_AYSMT(ph)METTSLSSQTNSR_,_AYSMTMETTS(ph)LSSQTNSR_	AYSMTMETTSLSSQTNSR	EIS1	YMR031C	-0.443135	16.1853	-3.0589	0.00552635	0.0423732	0.17504	16.1853	1.20828	0.239109	0.59999	0.0569197	16.1853	0.392909	0.697973	0.971486	-0.107	16.1853	-0.738603	0.467553	0.716638	204.81,64.565,50.87	28.642,5.751,2.2537	_AYS(ph)MTMETTSLSSQTNSR_	3	204.81	28.642	0.99863	0.52448	KESPGAAASKAYSMTMETTSLSSQTNSRSYSITSASSV	13
_AYVN(de)KIYETLN(de)LT(ph)N(de)STVYK_	AYVNKIYETLNLTNSTVYK	GDH2	YDL215C	-0.157563	14.3527	-0.616986	0.543251	0.813048	-0.210653	14.3527	-0.824876	0.41784	0.754532	-0.0594146	14.3527	-0.232656	0.818068	0.989434	0.31172	14.3527	1.22063	0.234483	0.509028	40.187	40.187	_AYVN(de)KIYETLN(de)LT(ph)N(de)STVYK_	13	40.187	40.187	1	-2.0007	EYGMTSLGVRAYVNKIYETLNLTNSTVYKFQTGGPDGDL	23
_CGVSYSLELY(ph)Q(de)K_	CGVSYSLELYQK	MAG2	YLR427W	-0.266289	14.3814	-0.739055	0.467284	0.753057	-0.677989	14.3814	-1.88168	0.0724812	0.358149	0.233096	14.3814	0.646933	0.524023	0.930036	-0.275809	14.3814	-0.765476	0.451703	0.705546	83.998	83.998	_CGVSYSLELY(ph)Q(de)K_	10	83.998	83.998	1	1.0907	SIKHYAHIMKCGVSYSLELYQKDIVAIQEQYE	20
_CIWNQ(de)DWNS(ph)M(ox)N(de)SSLEK_,_CIWN(de)Q(de)DWNSM(ox)NSS(ph)LEK_	CIWNQDWNSMNSSLEK	TDA9	YML081W	0.190516	18.4215	0.99531	0.329851	0.643375	-0.23936	18.4215	-1.25048	0.223586	0.585386	0.0250978	18.4215	0.131118	0.896812	0.994018	0.0456729	18.4215	0.238608	0.813504	0.918478	42.388,54.09	42.388,54.09	_CIWN(de)Q(de)DWNSM(ox)NSS(ph)LEK_	13	54.09	54.09	1	1.8692	KCLDIAPTLRCIWNQDWNSMNSSLEKVCYERESLRE	23
_CTGGGIILTAS(ph)HNPGGPENDLGIK_,_CTGGGIILT(ph)ASHNPGGPENDLGIK_	CTGGGIILTASHNPGGPENDLGIK	PGM1	YKL127W	-0.0145064	20.3791	-0.109683	0.913604	0.978609	-0.0382559	20.3791	-0.289252	0.774957	0.942745	-0.067439	20.3791	-0.509906	0.614933	0.957697	0.0616285	20.3791	0.465973	0.645579	0.838418	178.07,87.496	8.6469,0	_CTGGGIILTAS(ph)HNPGGPENDLGIK_	11	178.07	8.6469	0.87985	-0.40856	SHIIRTYEEKCTGGGIILTASHNPGGPENDLGIKYNLPNGGPAP	21
_CTGGGIILTAS(ph)HN(de)PGGPENDLGIK_,_CTGGGIILT(ph)ASHN(de)PGGPENDLGIK_	CTGGGIILTASHNPGGPENDLGIK	PGM1	YKL127W	-0.320263	18.226	-2.10922	0.0459171	0.197704	0.00450695	18.226	0.0296823	0.976574	0.995489	0.0518774	18.226	0.341659	0.735682	0.972248	0.462009	18.226	3.04274	0.00574168	0.0566241	177106	80.44,61.29	_CTGGGIILTAS(ph)HN(de)PGGPENDLGIK_	11	177	80.44	1	1.0299	SHIIRTYEEKCTGGGIILTASHNPGGPENDLGIKYNLPNGGPAP	21
_CTGGIILT(ph)ASHNPGGPENDM(ox)GIK_,_CTGGIILTAS(ph)HNPGGPENDM(ox)GIK_	CTGGIILTASHNPGGPENDMGIK	PGM2	YMR105C	0.337004	18.7418	1.25815	0.220849	0.528819	0.354979	18.7418	1.32526	0.197987	0.549806	0.379618	18.7418	1.41724	0.169699	0.677273	0.946744	18.7418	3.53452	0.00175486	0.0256474	145.17,150.13	145.17,150.13	_CTGGIILTAS(ph)HNPGGPENDM(ox)GIK_	10	150.13	150.13	1	-0.50562	SHIMRTYEEKCTGGIILTASHNPGGPENDMGIKYNLSNGGPAP	20
_CTGGIILT(ph)ASHN(de)PGGPENDM(ox)GIK_,_CTGGIILTAS(ph)HN(de)PGGPENDM(ox)GIK_	CTGGIILTASHNPGGPENDMGIK	PGM2	YMR105C	0.0687132	16.2547	0.135323	0.893523	0.974333	-0.0142603	16.2547	-0.028084	0.977835	0.995489	0.683197	16.2547	1.34548	0.19147	0.696335	1.43136	16.2547	2.81891	0.00968678	0.0777189	70.414,112.44	70.414,112.44	_CTGGIILTAS(ph)HN(de)PGGPENDM(ox)GIK_	10	112.44	112.44	1	-0.17034	SHIMRTYEEKCTGGIILTASHNPGGPENDMGIKYNLSNGGPAP	20
_CTGGIILTAS(ph)HNPGGPENDMGIK_,_CTGGIILT(ph)ASHNPGGPENDMGIK_	CTGGIILTASHNPGGPENDMGIK	PGM2	YMR105C	-0.00757531	20.6016	-0.0439948	0.965285	0.991943	0.293245	20.6016	1.70307	0.101913	0.413632	0.187526	20.6016	1.08908	0.287298	0.818886	0.449466	20.6016	2.61034	0.0155784	0.104535	163.79,185.2	6.5685,6.9637	_CTGGIILT(ph)ASHNPGGPENDMGIK_	8	185.2	6.9637	0.8325	-0.88171	SHIMRTYEEKCTGGIILTASHNPGGPENDMGIKYNLSNGGPAP	18
_DAETADIGDQSEVES(ph)DTEELKK_,_DAETADIGDQS(ph)EVESDTEELKK_,_DAETADIGDQSEVESDT(ph)EELKK_	DAETADIGDQSEVESDTEELKK	MAK11	YKL021C	-0.213478	19.8719	-2.07638	0.0491155	0.20859	-0.468798	19.8719	-4.55973	0.000136782	0.00694135	-0.130555	19.8719	-1.26983	0.21673	0.730174	-0.321596	19.8719	-3.12798	0.00469036	0.0498331	164.57,92.307,138.66	0,1.6528,7.2109	_DAETADIGDQSEVES(ph)DTEELKK_	15	164.57	0	0.5	-0.22836	IEKYNTMKKRDAETADIGDQSEVESDTEELKKIMFGEKKKLN	25
_DAETADIGDQS(ph)EVESDT(ph)EELKK_,_DAETADIGDQS(ph)EVES(ph)DTEELKK_	DAETADIGDQSEVESDTEELKK	MAK11	YKL021C	-0.0331877	21.7616	-0.188545	0.852089	0.9594	0.00882391	21.7616	0.0501302	0.960448	0.990232	-0.108686	21.7616	-0.617466	0.542939	0.936956	-0.316439	21.7616	-1.79775	0.0852418	0.289692	133.32,195.36	57.768,92.895	_DAETADIGDQS(ph)EVES(ph)DTEELKK_	11/15	195.36	92.895	1	0.27102	IEKYNTMKKRDAETADIGDQSEVESDTEELKKIMFGEKKKLN	21/25
_DAFLEATS(ph)EDEIISR_,_DAFLEAT(ph)SEDEIISR_	DAFLEATSEDEIISR	PFK1	YGR240C	0.00145834	19.6306	0.00728735	0.994248	0.998739	-0.0260572	19.6306	-0.130208	0.897524	0.975533	0.120429	19.6306	0.601784	0.553152	0.939541	0.109093	19.6306	0.545138	0.59086	0.802753	272.72,109.95	24.786,6.8456	_DAFLEATS(ph)EDEIISR_	8	272.72	24.786	0.99669	1.2474	NATDSAPTSKDAFLEATSEDEIISRASSDASDLLR	18
_DAKS(ph)SAES(ph)SNATNNNTLGTESK_,_DAKS(ph)S(ph)AESSNATNNNTLGTESK_	DAKSSAESSNATNNNTLGTESK	IST2	YBR086C	-0.910654	16.3828	-5.28231	2.25864e-05	0.000581087	0.269824	16.3828	1.56513	0.131088	0.454428	0.0787884	16.3828	0.457017	0.651908	0.969179	0.0249576	16.3828	0.144768	0.886144	0.956507	71.527,47.472	6.657,2.7126	_DAKS(ph)SAES(ph)SNATNNNTLGTESK_	4/8	71.527	6.657	0.83397	-0.93426	RFDEDGKSIRDAKSSAESSNATNNNTLGTESKLLPDGDAVDA	14/18
_DALEDVFAT(ph)PK_	DALEDVFATPK	SKG1	YKR100C	-0.0625509	16.3655	-0.359175	0.722711	0.912542	-0.0875834	16.3655	-0.502915	0.619764	0.874977	0.150673	16.3655	0.865185	0.395793	0.889699	0.0818365	16.3655	0.469916	0.642801	0.836696	101.56	101.56	_DALEDVFAT(ph)PK_	9	101.56	101.56	1	0.23359	NSSITSVNKRDALEDVFATPKSAAQSQLPNT	19
_DALFGTDIS(ph)PSMK_,_DALFGTDISPS(ph)MK_	DALFGTDISPSMK	BBP1	YPL255W	-0.0452687	16.4757	-0.339366	0.737386	0.918634	-0.0739203	16.4757	-0.554159	0.584771	0.855046	-0.10561	16.4757	-0.791729	0.436537	0.90295	-0.104951	16.4757	-0.786785	0.439369	0.695351	166.6,115.7	35.543,2.1599	_DALFGTDIS(ph)PSMK_	9	166.6	35.543	0.99953	0.47869	GIFGLFKWTKDALFGTDISPSMKYKDQEERRDR	19
_DALLS(ph)ANTK_,_DALLSANT(ph)K_	DALLSANTK	DIG1	YPL049C	0.118495	16.434	0.71396	0.482372	0.766526	0.0648217	16.434	0.390564	0.699682	0.912796	0.462542	16.434	2.78691	0.0104278	0.166683	0.160838	16.434	0.969082	0.342497	0.614416	91.313,85.958	17.532,5.221	_DALLS(ph)ANTK_	5	91.313	17.532	0.98265	-0.37404	IPAEEYHFERDALLSANTKARSASTSTST	15
_DAMM(ox)SAPGS(ph)R_,_DAM(ox)MSAPGS(ph)R_,_DAM(ox)MS(ph)APGSR_,_DAMM(ox)S(ph)APGSR_	DAMMSAPGSR	DED1	YOR204W	1.49202	18.0316	5.74007	7.34017e-06	0.000219711	1.44747	18.0316	5.56868	1.11575e-05	0.00144722	1.49728	18.0316	5.76033	6.9869e-06	0.00070162	2.21378	18.0316	8.51682	1.34147e-08	2.14343e-06	113.07,121.21,124.39,55.261	47.837,50.479,40.033,19.738	_DAM(ox)MS(ph)APGSR_	5	124.39	40.033	0.99981	0.44075	ANQEVPSFLKDAMMSAPGSRSNSRRGGFGR	15
_DAMMSAPGS(ph)R_,_DAMMS(ph)APGSR_	DAMMSAPGSR	DED1	YOR204W	1.4343	18.9879	6.76927	6.33554e-07	3.18106e-05	1.56997	18.9879	7.40956	1.47246e-07	4.58378e-05	1.16695	18.9879	5.50751	1.29646e-05	0.0011531	1.42224	18.9879	6.71237	7.23093e-07	5.53831e-05	155.88,116.71	73.395,60.163	_DAMMSAPGS(ph)R_	9	155.88	73.395	1	0.042348	ANQEVPSFLKDAMMSAPGSRSNSRRGGFGR	19
_DAMMS(ph)APGS(ph)R_	DAMMSAPGSR	DED1	YOR204W	1.76826	16.1122	7.55329	1.06901e-07	8.31955e-06	1.17044	16.1122	4.99965	4.55616e-05	0.00339386	0.83162	16.1122	3.55233	0.00167988	0.0502834	0.733246	16.1122	3.13212	0.00464429	0.0496827	68.277	68.277	_DAMMS(ph)APGS(ph)R_	5/9	68.277	68.277	1	-0.25126	ANQEVPSFLKDAMMSAPGSRSNSRRGGFGR	15/19
_DAMMSAPGS(ph)RSNS(ph)R_,_DAMMSAPGS(ph)RS(ph)NSR_,_DAMMSAPGSRS(ph)NS(ph)R_	DAMMSAPGSRSNSR	DED1	YOR204W	1.56298	17.0865	4.72721	8.99436e-05	0.00161846	0.998647	17.0865	3.02039	0.00605278	0.0923642	1.10219	17.0865	3.33354	0.00286291	0.0732576	1.53013	17.0865	4.62785	0.000115332	0.00306862	92.611,57.175,59.155	12.807,0.96989,16.366	_DAMMSAPGS(ph)RSNS(ph)R_	9/13	92.611	12.807	0.95934	-0.8088	ANQEVPSFLKDAMMSAPGSRSNSRRGGFGRNNNR	19/23
_DANIKPVVNAAVNDNQS(ph)KVS(ph)VAT(ph)EQTK_	DANIKPVVNAAVNDNQSKVSVATEQTK	IST2	YBR086C	-0.624784	17.7387	-3.31803	0.00297238	0.0254582	0.212772	17.7387	1.12996	0.270037	0.640232	0.0447766	17.7387	0.237794	0.814128	0.989434	-0.0801673	17.7387	-0.425743	0.674218	0.853881	87.498	56.198	_DANIKPVVNAAVNDNQS(ph)KVS(ph)VAT(ph)EQTK_	17/20/23	87.498	56.198	1	-0.015439	DAATKTPLIKDANIKPVVNAAVNDNQSKVSVATEQTKKTEVSTKNGP	27/30/33
_DASASS(ph)TSTFDAR_	DASASSTSTFDAR	PAN1	YIR006C	0.54926	16.0331	3.74799	0.00103747	0.011095	0.317296	16.0331	2.16514	0.0408987	0.272339	0.38833	16.0331	2.64985	0.014252	0.202586	0.287325	16.0331	1.96062	0.0620344	0.237531	193	5.3742	_DASASS(ph)TSTFDAR_	6	193	5.3742	0.6258	0.0037637	TTMGHNPYFKDASASSTSTFDARAAEMQRRIQR	16
_DAS(ph)LSEMKK_	DASLSEMKK	BOI1	YBL085W	-0.220021	18.2704	-1.57862	0.127957	0.389375	-0.0198504	18.2704	-0.142424	0.887974	0.974705	0.0505224	18.2704	0.362493	0.720264	0.972248	-0.368385	18.2704	-2.64313	0.0144699	0.1001	91.701	42.235	_DAS(ph)LSEMKK_	3	91.701	42.235	0.99994	-0.079533	RRKSSYGHSRDASLSEMKKHRRNSSILSF	13
_DASQEES(ph)LI_	DASQEESLI	VMA2	YBR127C	0.289667	17.4448	2.83091	0.00942189	0.0643115	0.0768786	17.4448	0.751332	0.460005	0.782084	0.259752	17.4448	2.53855	0.0182897	0.235112	0.154251	17.4448	1.50749	0.145178	0.389311	119.34	55.232	_DASQEES(ph)LI_	7	119.34	55.232	1	0.63846	PDTRSSGKKKDASQEESLI*	17
_DASQNGSGDS(ph)QSVISVDK_,_DASQNGS(ph)GDSQSVISVDK_,_DASQNGSGDSQS(ph)VISVDK_	DASQNGSGDSQSVISVDK	TOA2	YKL058W	0.0901441	15.4919	0.47987	0.635812	0.866965	-0.106188	15.4919	-0.565279	0.577309	0.850124	0.143512	15.4919	0.763967	0.452585	0.911944	-0.325755	15.4919	-1.73411	0.0961645	0.312423	124.98,170.79,107.02	0,10.028,3.3107	_DASQNGS(ph)GDSQSVISVDK_	7	170.79	10.028	0.90389	0.29701	CQVTVEDSHRDASQNGSGDSQSVISVDKLRIVACNSKK	17
_DASSLS(ph)PTSAGSR_	DASSLSPTSAGSR	BDF1	YLR399C	0.0746482	20.9808	0.761015	0.454312	0.743963	-0.206539	20.9808	-2.1056	0.0462601	0.287621	0.0943244	20.9808	0.961608	0.34616	0.859121	-0.128498	20.9808	-1.31	0.203015	0.468826	247.73	41.267	_DASSLS(ph)PTSAGSR_	6	247.73	41.267	0.99992	0.075147	GLDGTSGVTRDASSLSPTSAGSRKRRSKALSQE	16
_DASS(ph)LSPT(ph)SAGSR_,_DASS(ph)LS(ph)PTSAGSR_,_DASS(ph)LSPTS(ph)AGSR_	DASSLSPTSAGSR	BDF1	YLR399C	0.375883	17.9633	3.08853	0.00515151	0.0399916	-0.0712833	17.9633	-0.585716	0.56372	0.840384	0.0701006	17.9633	0.575998	0.570161	0.951635	-0.0683305	17.9633	-0.561454	0.57987	0.795565	128.22,135.91,71.692	24.389,20.671,17.697	_DASS(ph)LS(ph)PTSAGSR_	4/6	135.91	20.671	0.99145	-0.087	GLDGTSGVTRDASSLSPTSAGSRKRRSKALSQE	14/16
_DATESVAVEPSNEDVKPEEKGS(ph)EAEDDINNVSK_,_DATES(ph)VAVEPSNEDVKPEEKGSEAEDDINNVSK_	DATESVAVEPSNEDVKPEEKGSEAEDDINNVSK	CHS5	YLR330W	-1.81093	19.3863	-2.12468	0.0444773	0.193647	0.751217	19.3863	0.881369	0.387156	0.738394	0.756365	19.3863	0.887408	0.383964	0.886261	0.835688	19.3863	0.980474	0.336964	0.607786	112.9,47.808	41.808,3.4714	_DATESVAVEPSNEDVKPEEKGS(ph)EAEDDINNVSK_	22	112.9	41.808	0.99993	0.79775	EDIELEAEPKDATESVAVEPSNEDVKPEEKGSEAEDDINNVSKEAASGESTTH	32
_DDADEDEEDPDTRSS(ph)GK_,_DDADEDEEDPDT(ph)RSSGK_,_DDADEDEEDPDTRS(ph)SGK_	DDADEDEEDPDTRSSGK	VMA2	YBR127C	-0.0517401	17.4512	-0.403899	0.689985	0.898315	0.133225	17.4512	1.03999	0.309058	0.67303	0.0506206	17.4512	0.39516	0.696334	0.971486	0.0411198	17.4512	0.320994	0.751088	0.889968	52.823,87.363,82.543	1.1279,0,0	_DDADEDEEDPDT(ph)RSSGK_	12	87.363	0	0.33333	0.12284	ILDEFYDRARDDADEDEEDPDTRSSGKKKDASQEESL	22
_DDDEEPS(ph)DSEDKEHGK_	DDDEEPSDSEDKEHGK	PRB1	YEL060C	0.687179	16.6075	1.42833	0.166519	0.455951	0.866238	16.6075	1.80051	0.0847931	0.387255	1.1955	16.6075	2.48488	0.0205973	0.249492	0.714174	16.6075	1.48444	0.15115	0.397407	102.52	16.683	_DDDEEPS(ph)DSEDKEHGK_	7	102.52	16.683	0.97899	0.85513	ERPRKVEFTKDDDEEPSDSEDKEHGKFHKKGRKGQD	17
_DDDIRDRS(ph)YTSVAELNR_	DDDIRDRSYTSVAELNR	YLR257W	YLR257W	0.498831	15.8836	2.03518	0.0534096	0.220509	1.18222	15.8836	4.82332	7.0735e-05	0.00440396	0.319183	15.8836	1.30223	0.205615	0.714057	0.807091	15.8836	3.29284	0.00315879	0.0389078	56.768	10.067	_DDDIRDRS(ph)YTSVAELNR_	8	56.768	10.067	0.90557	-0.079939	SNHALSKMQKDDDIRDRSYTSVAELNREGALLTDEVD	18
_DDFQ(de)DSQ(de)TYST(ph)IMQDFDKVS(ph)K_	DDFQDSQTYSTIMQDFDKVSK	MSC1	YML128C	0.437298	15.4	2.00229	0.0570738	0.230481	-0.286578	15.4	-1.31218	0.202292	0.556001	-0.329036	15.4	-1.50658	0.14541	0.630449	-0.127494	15.4	-0.583767	0.565009	0.785211	58.577	36.142	_DDFQ(de)DSQ(de)TYST(ph)IMQDFDKVS(ph)K_	11/20	58.577	36.142	0.99419	1.5015	DIKGWFADKKDDFQDSQTYSTIMQDFDKVSKNTNDAKDQIA	21/30
_DDMDGQEDS(ph)FNKDTNVVK_	DDMDGQEDSFNKDTNVVK	SKO1	YNL167C	0.0588696	15.0711	0.299953	0.766883	0.934005	0.061404	15.0711	0.312866	0.757176	0.935961	0.093262	15.0711	0.47519	0.639094	0.968346	0.333504	15.0711	1.69927	0.102636	0.3247	54.501	8.182	_DDMDGQEDS(ph)FNKDTNVVK_	9	54.501	8.182	0.86807	0.033553	FYRRGGKNPRDDMDGQEDSFNKDTNVVKSENAGYPSVN	19
_DDNVRPSPIS(ph)PSINPPK_,_DDNVRPSPISPS(ph)INPPK_	DDNVRPSPISPSINPPK	VRP1	YLR337C	-0.298049	15.9248	-1.5867	0.126115	0.387001	0.0588994	15.9248	0.313558	0.756658	0.935961	0.045466	15.9248	0.242044	0.810872	0.989283	-0.234586	15.9248	-1.24885	0.224172	0.497397	69.431,59.884	14.334,2.0963	_DDNVRPSPIS(ph)PSINPPK_	10	69.431	14.334	0.96399	0.46662	KQEDVIGSSKDDNVRPSPISPSINPPKQSSQNGMSFL	20
_DDSINS(ph)LGNNKQPLR_	DDSINSLGNNKQPLR	FLC3	YGL139W	-0.116112	16.6861	-0.800276	0.431668	0.727942	0.292704	16.6861	2.0174	0.0553636	0.313216	-0.0925849	16.6861	-0.638121	0.529642	0.93265	0.120688	16.6861	0.831813	0.413992	0.677937	117.03	47.677	_DDSINS(ph)LGNNKQPLR_	6	117.03	47.677	0.99998	0.4712	GGFRSQNYVRDDSINSLGNNKQPLRKPPGFFDEGF	16
_DDS(ph)INS(ph)LGNNKQPLR_	DDSINSLGNNKQPLR	FLC3	YGL139W	0.20074	17.3594	1.25107	0.223374	0.530397	0.296355	17.3594	1.84697	0.0775419	0.371938	-0.214323	17.3594	-1.33573	0.194592	0.69869	0.0775136	17.3594	0.483088	0.63356	0.832879	81.703	81.703	_DDS(ph)INS(ph)LGNNKQPLR_	3/6	81.703	81.703	1	0.71581	GGFRSQNYVRDDSINSLGNNKQPLRKPPGFFDEGF	13/16
_DENFET(ph)TLLTDLGY(ph)LFDMMERSHGKICS(ph)SSN(de)FQ(de)ASLK_	DENFETTLLTDLGYLFDMMERSHGKICSSSNFQASLK	PAN2	YGL094C	0.292701	21.0055	1.09508	0.284716	0.598056	0.0486929	21.0055	0.182175	0.857027	0.967325	0.0663651	21.0055	0.248292	0.806092	0.988504	-0.292075	21.0055	-1.09274	0.285721	0.563657	40.986	32.921	_DENFET(ph)TLLTDLGY(ph)LFDMMERSHGKICS(ph)SSN(de)FQ(de)ASLK_	6/14/28	40.986	32.921	0.9978	-0.45107	MFNFVVGCLKDENFETTLLTDLGYLFDMMERSHGKICSSSNFQASLKSLTDKRQLEN	16/24/38
_DFDFDKPM(ox)TLNDS(ph)DEELLTEQR_	DFDFDKPMTLNDSDEELLTEQR	NOP8	YOL144W	-0.0847677	17.3088	-0.401856	0.691467	0.898705	-0.0010762	17.3088	-0.00510191	0.995973	1	-0.327017	17.3088	-1.55028	0.134605	0.616805	0.529012	17.3088	2.50787	0.0195774	0.121162	149.42	149.42	_DFDFDKPM(ox)TLNDS(ph)DEELLTEQR_	13	149.42	149.42	1	-0.27749	NNVILNDLLKDFDFDKPMTLNDSDEELLTEQRKGEEEEEEEE	23
_DFDFDKPMTLNDS(ph)DEELLTEQR_	DFDFDKPMTLNDSDEELLTEQR	NOP8	YOL144W	-0.376771	18.9284	-2.16306	0.0410757	0.183453	0.334772	18.9284	1.92194	0.0669749	0.344012	-0.29563	18.9284	-1.69723	0.103027	0.569668	-0.344366	18.9284	-1.97703	0.0600375	0.232922	166.21	48.921	_DFDFDKPMTLNDS(ph)DEELLTEQR_	13	166.21	48.921	0.99999	-0.57333	NNVILNDLLKDFDFDKPMTLNDSDEELLTEQRKGEEEEEEEE	23
_DFFT(ph)PPS(ph)VQHR_	DFFTPPSVQHR	KSP1	YHR082C	-0.361706	18.1051	-0.816055	0.422766	0.719208	0.0719188	18.1051	0.162258	0.872507	0.971413	0.885016	18.1051	1.99671	0.0577169	0.425765	-0.828728	18.1051	-1.86971	0.0741928	0.264562	152	152	_DFFT(ph)PPS(ph)VQHR_	4/7	152	152	1	0.3381	YKARDEFNTRDFFTPPSVQHRYMEGFSNNNN	14/17
_DFHAELS(ph)TPLLKPVNK_,_DFHAELST(ph)PLLKPVNK_	DFHAELSTPLLKPVNK	LYS21	YDL131W	-0.0646003	20.6673	-0.234327	0.816787	0.949237	0.461495	20.6673	1.67399	0.107559	0.419588	-0.152107	20.6673	-0.551742	0.5864	0.951635	0.0913513	20.6673	0.331361	0.743346	0.885925	122.75,137.81	0.58783,7.621	_DFHAELST(ph)PLLKPVNK_	8	137.81	7.621	0.85256	-0.47541	NIDDVDSIIKDFHAELSTPLLKPVNKGTDDDNIDIS	18
_DFHAELST(ph)PLLKPVN(de)K_,_DFHAELS(ph)TPLLKPVN(de)K_	DFHAELSTPLLKPVNK	LYS21	YDL131W	-0.383692	15.5971	-1.28099	0.212852	0.517663	0.419912	15.5971	1.40191	0.174176	0.518861	-0.132084	15.5971	-0.440974	0.663312	0.971486	0.444789	15.5971	1.48497	0.151011	0.397377	76.051,103.13	76.051,103.13	_DFHAELS(ph)TPLLKPVN(de)K_	7	103.13	103.13	1	-0.44699	NIDDVDSIIKDFHAELSTPLLKPVNKGTDDDNIDIS	17
_DFPSKQ(de)SS(ph)T(ph)EPR_	DFPSKQSSTEPR	TRA1	YHR099W	0.0972235	18.1465	0.523331	0.605706	0.845618	0.065398	18.1465	0.352022	0.727999	0.926565	0.168333	18.1465	0.906094	0.374198	0.88102	0.0825344	18.1465	0.444263	0.660968	0.845906	58.32	58.32	_DFPSKQ(de)SS(ph)T(ph)EPR_	8/9	58.32	58.32	1	-0.46204	DEFSKNDEEKDFPSKQSSTEPRFENSTSSNGL	18/19
_DFS(ph)PNFTGIDK_	DFSPNFTGIDK	SSN2	YDR443C	-0.0824719	17.1341	-0.506262	0.617448	0.855034	0.130946	17.1341	0.803824	0.429656	0.762062	-0.343091	17.1341	-2.1061	0.0462124	0.382604	0.0833579	17.1341	0.511701	0.613695	0.824976	149.41	58.713	_DFS(ph)PNFTGIDK_	3	149.41	58.713	1	-0.13168	VQETNKISPKDFSPNFTGIDKLMLSPSDQFA	13
_DFS(ph)Q(de)ATILSS(ph)N(de)ELLIK_,_DFSQ(de)AT(ph)ILSS(ph)N(de)ELLIK_,_DFSQ(de)AT(ph)ILS(ph)SN(de)ELLIK_,_DFSQ(de)ATILS(ph)S(ph)N(de)ELLIK_	DFSQATILSSNELLIK	YIL152W	YIL152W	-0.137255	16.4486	-0.409992	0.685572	0.896717	-0.395721	16.4486	-1.18205	0.249156	0.611207	-0.2713	16.4486	-0.810396	0.425945	0.901845	0.145621	16.4486	0.434983	0.667593	0.850014	54.598,58.49,61.641,48.848	54.598,58.49,61.641,48.848	_DFSQ(de)AT(ph)ILS(ph)SN(de)ELLIK_	6/9	61.641	61.641	1	-0.0529	HKPKFDTIIRDFSQATILSSNELLIKLPKDQTIILH	16/19
_DFTITEKQDEVS(ph)GQT(ph)AEPR_	DFTITEKQDEVSGQTAEPR	TAT1	YBR069C	-0.190485	16.0757	-1.06371	0.298403	0.609061	-0.375463	16.0757	-2.09667	0.0471169	0.289871	-0.0125132	16.0757	-0.0698767	0.94489	0.998131	-0.511792	16.0757	-2.85796	0.00885003	0.0737743	55.33	25.748	_DFTITEKQDEVS(ph)GQT(ph)AEPR_	12/15	55.33	25.748	0.99526	0.20178	ERTHSEKQKRDFTITEKQDEVSGQTAEPRRTDSKSILQR	22/25
_DFTITEKQDEVS(ph)GQTAEPR_	DFTITEKQDEVSGQTAEPR	TAT1	YBR069C	0.169809	15.8718	0.794994	0.434673	0.729239	-0.0706317	15.8718	-0.330676	0.743856	0.932216	-0.232171	15.8718	-1.08696	0.288218	0.818886	0.163761	15.8718	0.766678	0.451002	0.705158	43.261	18.062	_DFTITEKQDEVS(ph)GQTAEPR_	12	43.261	18.062	0.96096	-1.0685	ERTHSEKQKRDFTITEKQDEVSGQTAEPRRTDSKSILQR	22
_DGGAS(ph)AWGNQDDGNR_	DGGASAWGNQDDGNR	SPT5	YML010W	-0.0376681	16.8832	-0.316766	0.754253	0.927192	0.15296	16.8832	1.2863	0.211025	0.569539	-0.0640335	16.8832	-0.538482	0.595372	0.956163	-0.0927704	16.8832	-0.780142	0.443192	0.697501	153.2	153.2	_DGGAS(ph)AWGNQDDGNR_	5	153.2	153.2	1	0.75258	GGNNNNKSTRDGGASAWGNQDDGNRSAWNNQGNKS	15
_DGGAS(ph)AWGNQDDGNRS(ph)AWNNQGNK_	DGGASAWGNQDDGNRSAWNNQGNK	SPT5	YML010W	0.0603649	15.7285	0.466872	0.644945	0.871089	0.0597398	15.7285	0.462037	0.648357	0.886791	0.106072	15.7285	0.820377	0.420348	0.898948	-0.396584	15.7285	-3.06724	0.0054183	0.0547165	66.045	66.045	_DGGAS(ph)AWGNQDDGNRS(ph)AWNNQGNK_	5/16	66.045	66.045	1	1.3645	GGNNNNKSTRDGGASAWGNQDDGNRSAWNNQGNKSNYGGNSTWG	15/26
_DGKKSNLS(ph)S(ph)PSSASSSASPATTVTK_,_DGKKS(ph)NLSS(ph)PSSASSSASPATTVTK_,_DGKKS(ph)NLSSPS(ph)SASSSASPATTVTK_,_DGKKSNLS(ph)SPS(ph)SASSSASPATTVTK_,_DGKKS(ph)NLS(ph)SPSSASSSASPATTVTK_	DGKKSNLSSPSSASSSASPATTVTK	MKT1	YNL085W	0.0356092	19.3948	0.239844	0.812557	0.947417	0.0782536	19.3948	0.527073	0.603145	0.863658	-0.106615	19.3948	-0.7181	0.479863	0.924698	-0.206916	19.3948	-1.39367	0.176621	0.432589	123.64,121.38,96.504,105.71,82.302	13.8,5.8728,2.871,11.431,1.4883	_DGKKSNLS(ph)S(ph)PSSASSSASPATTVTK_	8/9	123.64	13.8	0.94862	0.22485	SEEDSEKNNKDGKKSNLSSPSSASSSASPATTVTKNASEKLTYEK	18/19
_DGLLNEAEGDNIDEDYES(ph)DEDEERKER_	DGLLNEAEGDNIDEDYESDEDEERKER	MFT1	YML062C	-0.577928	18.0956	-1.31144	0.202536	0.504955	0.112644	18.0956	0.255613	0.800502	0.947874	0.823982	18.0956	1.86979	0.0741816	0.490245	-0.409972	18.0956	-0.930313	0.361786	0.63001	60.33	9.7938	_DGLLNEAEGDNIDEDYES(ph)DEDEERKER_	18	60.33	9.7938	0.90509	-1.1207	SIFKEELLKRDGLLNEAEGDNIDEDYESDEDEERKERFKRQRSMVEV	28
_DGNIPEMQPLQENISPACPT(ph)PPYR_	DGNIPEMQPLQENISPACPTPPYR	NBP1	YLR457C	0.119462	15.4953	0.477516	0.637461	0.867604	0.423628	15.4953	1.69334	0.103774	0.414415	-0.076667	15.4953	-0.306456	0.76199	0.97536	0.0160791	15.4953	0.0642719	0.949304	0.982126	95.591	6.8233	_DGNIPEMQPLQENISPACPT(ph)PPYR_	20	95.591	6.8233	0.82794	-0.33461	TSSPMKTYNRDGNIPEMQPLQENISPACPTPPYRSRETEKEDET	30
_DGNLAS(ph)SNSAHFPPVANQNVK_,_DGNLASSNS(ph)AHFPPVANQNVK_,_DGNLASS(ph)NSAHFPPVANQNVK_	DGNLASSNSAHFPPVANQNVK	DIG1	YPL049C	-0.0554452	16.1451	-0.427103	0.673241	0.88805	-0.0169694	16.1451	-0.130718	0.897125	0.975488	0.0701466	16.1451	0.540351	0.594104	0.956163	0.147459	16.1451	1.1359	0.267592	0.545166	61.015,43.752,69.422	1.833,5.3507,0	_DGNLASS(ph)NSAHFPPVANQNVK_	7	69.422	0	0.45187	0.17208	NTNTHGGNIKDGNLASSNSAHFPPVANQNVKSAPAQVTQHS	17
_DGNSS(ph)PQEFK_,_DGNS(ph)SPQEFK_	DGNSSPQEFK	SSK1	YLR006C	0.135867	15.8097	1.16092	0.257476	0.571049	-0.027332	15.8097	-0.233539	0.817391	0.959117	0.0688319	15.8097	0.588136	0.562122	0.9466	-0.133713	15.8097	-1.14251	0.264893	0.544046	147.28,133.42	21.255,4.5393	_DGNSS(ph)PQEFK_	5	147.28	21.255	0.99257	0.43406	IGDKADLKGKDGNSSPQEFKLITDEEQLRR	15
_DGSQT(ph)PTVDSVTK_,_DGS(ph)QTPTVDSVTK_	DGSQTPTVDSVTK	TFG1	YGR186W	0.362289	17.5961	2.86976	0.008611	0.059569	0.497562	17.5961	3.94129	0.000642161	0.0214951	0.227537	17.5961	1.80236	0.0844932	0.518003	0.491938	17.5961	3.89673	0.000717424	0.0129845	147.7,115.12	28.965,6.4025	_DGSQT(ph)PTVDSVTK_	5	147.7	28.965	0.99856	-0.40439	GTVSLNNTVKDGSQTPTVDSVTKDNTANGVNSS	15
_DGYDVSS(ph)DAESSISR_,_DGYDVS(ph)SDAESSISR_	DGYDVSSDAESSISR	GPT2	YKR067W	-0.0204478	16.0736	-0.15512	0.878068	0.967584	0.155948	16.0736	1.18305	0.248769	0.610741	-0.116197	16.0736	-0.881493	0.38709	0.888651	-0.320545	16.0736	-2.4317	0.023148	0.131736	176.56,97.797	19.469,7.3633	_DGYDVSS(ph)DAESSISR_	7	176.56	19.469	0.98601	-0.10745	KLATEIFSKRDGYDVSSDAESSISRMSVQSRSRSS	17
_DGYVS(ph)GSEISVR_,_DGYVSGS(ph)EISVR_	DGYVSGSEISVR	NUP159	YIL115C	0.112404	17.4516	0.864682	0.396063	0.691113	0.148321	17.4516	1.14098	0.265516	0.634159	-0.136973	17.4516	-1.05369	0.302874	0.828512	-0.00539636	17.4516	-0.0415123	0.967243	0.98873	115.14,93.959	8.6443,2.0453	_DGYVS(ph)GSEISVR_	5	115.14	8.6443	0.87979	0.66306	SKKDHNDDPKDGYVSGSEISVRTSESAFDTTA	15
_DHDDNS(ph)DYESNDTGVNDELK_,_DHDDNSDY(ph)ESNDTGVNDELK_	DHDDNSDYESNDTGVNDELK	FLC3	YGL139W	-0.601647	15.5737	-2.446	0.0224351	0.121251	0.598761	15.5737	2.43427	0.0230187	0.209374	-0.100632	15.5737	-0.409119	0.686204	0.971486	0.28663	15.5737	1.1653	0.255737	0.536823	130.77,72.676	12.987,5.4247	_DHDDNS(ph)DYESNDTGVNDELK_	6	130.77	12.987	0.95211	0.21491	ELLALGNVAKDHDDNSDYESNDTGVNDELKQAQDETTPTT	16
_DHDEEEQEAT(ph)DEDENQQIQLNSK_	DHDEEEQEATDEDENQQIQLNSK	VPS30	YPL120W	0.0798181	15.0511	0.424501	0.67511	0.890139	0.201807	15.0511	1.07328	0.294178	0.662072	-0.21182	15.0511	-1.12653	0.271455	0.808182	0.0952703	15.0511	0.506681	0.617159	0.8255	53.359	43.979	_DHDEEEQEAT(ph)DEDENQQIQLNSK_	10	53.359	43.979	0.99996	-0.37206	DTSDGTSTFRDHDEEEQEATDEDENQQIQLNSKTLSTQVNAMT	20
_DHNDDPKDGYVS(ph)GSEISVR_,_DHNDDPKDGYVSGS(ph)EISVR_	DHNDDPKDGYVSGSEISVR	NUP159	YIL115C	-0.0533768	16.3512	-0.162507	0.872313	0.965797	-0.462799	16.3512	-1.40901	0.172092	0.515615	-0.48843	16.3512	-1.48704	0.150466	0.637974	0.1838	16.3512	0.559583	0.581125	0.79611	137.32,85.046	5.0679,4.5873	_DHNDDPKDGYVS(ph)GSEISVR_	12	137.32	5.0679	0.76242	0.80165	EERTGESSKKDHNDDPKDGYVSGSEISVRTSESAFDTTA	22
_DHQVGDLESQQRS(ph)PNSSSGGTTNIAQK_	DHQVGDLESQQRSPNSSSGGTTNIAQK	RGA2	YDR379W	0.529652	18.0186	1.00233	0.326524	0.639713	0.643256	18.0186	1.21731	0.23572	0.598361	-0.903402	18.0186	-1.70962	0.100677	0.560656	-0.237843	18.0186	-0.4501	0.656815	0.844903	63.979	11.081	_DHQVGDLESQQRS(ph)PNSSSGGTTNIAQK_	13	63.979	11.081	0.79854	-0.10697	RFWKIFSSAKDHQVGDLESQQRSPNSSSGGTTNIAQKEISSPKLIRV	23
_DIDNEKGPEQLKS(ph)PEVQR_	DIDNEKGPEQLKSPEVQR	SPA2	YLL021W	-0.411493	16.1375	-1.68161	0.106055	0.351222	0.0230242	16.1375	0.0940909	0.925845	0.981995	-0.43001	16.1375	-1.75729	0.0920558	0.53968	-0.033173	16.1375	-0.135565	0.893334	0.959279	67.846	67.846	_DIDNEKGPEQLKS(ph)PEVQR_	13	67.846	67.846	1	-0.41184	NDSPIIKVDKDIDNEKGPEQLKSPEVQRAENNNPNSEM	23
_DINS(ph)SPDWGNAHR_,_DINSS(ph)PDWGNAHR_	DINSSPDWGNAHR	YHR127W	YHR127W	-0.220789	16.7398	-0.688537	0.497941	0.777424	-0.124402	16.7398	-0.387951	0.701588	0.912796	-0.100106	16.7398	-0.312184	0.757688	0.97536	-0.0696173	16.7398	-0.217104	0.830025	0.928113	79.337,79.639	3.3274,14.596	_DINSS(ph)PDWGNAHR_	5	79.639	14.596	0.96646	-0.20488	KGIKNNRPHKDINSSPDWGNAHRGTDWQSEKAN	15
_DINS(ph)S(ph)PLKNQGGSTANAK_	DINSSPLKNQGGSTANAK	FKH2	YNL068C	0.150542	16.3526	0.868	0.394282	0.689893	-0.069797	16.3526	-0.402438	0.691045	0.905777	0.00429269	16.3526	0.024751	0.980465	0.998936	-0.288584	16.3526	-1.66393	0.109573	0.335926	72.898	43.769	_DINS(ph)S(ph)PLKNQGGSTANAK_	4/5	72.898	43.769	0.99991	-0.010381	DSNSNDLETKDINSSPLKNQGGSTANAKELILDTDGAK	14/15
_DINS(ph)SPLKNQGGSTANAK_,_DINSS(ph)PLKNQGGSTANAK_	DINSSPLKNQGGSTANAK	FKH2	YNL068C	-0.154786	16.5037	-0.894927	0.380015	0.679293	-0.181784	16.5037	-1.05102	0.304072	0.670753	-0.312202	16.5037	-1.80506	0.0840574	0.517136	-0.256574	16.5037	-1.48344	0.151413	0.397763	78.326,78.244	0,7.4608	_DINS(ph)SPLKNQGGSTANAK_	4	78.326	0	0.5	1.2114	DSNSNDLETKDINSSPLKNQGGSTANAKELILDTDGAK	14
_DISASS(ph)PNLGGILK_,_DISAS(ph)SPNLGGILK_	DISASSPNLGGILK	ALE1	YOR175C	-0.156701	20.1172	-1.09209	0.286002	0.598628	0.0437888	20.1172	0.305175	0.762953	0.937282	0.102356	20.1172	0.713344	0.482746	0.924698	-0.0938634	20.1172	-0.654158	0.519441	0.757386	286.88,151.3	25.43,1.9769	_DISASS(ph)PNLGGILK_	6	286.88	25.43	0.99714	0.091366	FIRKQKKLEKDISASSPNLGGILKAKIEHEKGKT	16
_DIST(ph)PDLSK_,_DISTPDLS(ph)K_,_DIS(ph)TPDLSK_	DISTPDLSK	DNF2	YDR093W	-0.239973	16.4749	-0.632406	0.533304	0.806301	0.111317	16.4749	0.293356	0.771858	0.941902	-0.270332	16.4749	-0.712411	0.483312	0.924698	0.281603	16.4749	0.742114	0.465464	0.715694	109.79,79.116,99.788	16.123,2.8341,20.299	_DIST(ph)PDLSK_	4	109.79	16.123	0.97616	-0.084676	VLKRQSKPMKDISTPDLSKVTFDGIDDYS	14
_DITS(ph)RLNETKSALSSPS(ph)K_	DITSRLNETKSALSSPSK	PLM2	YDR501W	0.108305	17.9922	0.305334	0.762833	0.931986	0.119916	17.9922	0.338068	0.738351	0.930831	0.232226	17.9922	0.654693	0.519103	0.927358	0.0574721	17.9922	0.162026	0.872688	0.951052	65.511	4.8806	_DITS(ph)RLNETKSALSSPS(ph)K_	4/17	65.511	4.8806	0.65647	-0.14158	SIGRQSSPVKDITSRLNETKSALSSPSKQEKVLAGPIE	14/27
_DIVADKPILGFNAFAALES(ph)EDEDDEA_	DIVADKPILGFNAFAALESEDEDDEA	CAF20	YOR276W	0.174158	24.1505	0.296326	0.769617	0.934453	0.116942	24.1505	0.198974	0.844016	0.966205	-0.454593	24.1505	-0.773482	0.447045	0.908388	-0.0298755	24.1505	-0.0508326	0.959894	0.988145	225.29	225.29	_DIVADKPILGFNAFAALES(ph)EDEDDEA_	19	225.29	225.29	1	-1.2428	ISSNRPADTRDIVADKPILGFNAFAALESEDEDDEA*	29
_DIVAS(ph)FMS(ph)R_	DIVASFMSR	NUM1	YDR150W	0.190222	15.4554	1.1231	0.27288	0.58644	0.184935	15.4554	1.09188	0.286092	0.653894	-0.0502989	15.4554	-0.296972	0.76913	0.978842	-0.0361646	15.4554	-0.213521	0.832785	0.92953	87.667	87.667	_DIVAS(ph)FMS(ph)R_	5/8	87.667	87.667	1	-0.037113	SSRNTPASRRDIVASFMSRAGSASRTASL	15/18
_DKATQTAQIS(ph)DAETR_	DKATQTAQISDAETR	ORC1	YML065W	0.697538	15.7064	0.966742	0.343641	0.65291	0.70056	15.7064	0.97093	0.341595	0.703343	0.562555	15.7064	0.779665	0.443467	0.906444	2.31691	15.7064	3.21109	0.0038454	0.0436887	119.47	27.818	_DKATQTAQIS(ph)DAETR_	10	119.47	27.818	0.99811	-0.18021	KEIKRGPQKKDKATQTAQISDAETRATDITDNEDG	20
_DKDS(ph)NSS(ph)ITISTSTPSEMR_	DKDSNSSITISTSTPSEMR	AKL1	YBR059C	1.07461	16.9706	7.65051	8.62169e-08	7.06298e-06	0.478349	16.9706	3.40553	0.00240418	0.0542333	0.534563	16.9706	3.80575	0.000899214	0.030761	0.182787	16.9706	1.30132	0.20592	0.473433	51.566	6.7782	_DKDS(ph)NSS(ph)ITISTSTPSEMR_	4/7	51.566	6.7782	0.73206	-0.051282	HDLERYRHSKDKDSNSSITISTSTPSEMRKSFARARQSL	14/17
_DKDVSDTLS(ph)PDFDSK_	DKDVSDTLSPDFDSK	BOI2	YER114C	-0.330355	17.0098	-1.09712	0.283843	0.59703	0.218153	17.0098	0.724492	0.476005	0.787426	-0.228504	17.0098	-0.75887	0.455569	0.913643	-0.0243045	17.0098	-0.080716	0.93636	0.978787	147.53	21.929	_DKDVSDTLS(ph)PDFDSK_	9	147.53	21.929	0.99361	-1.0884	LSQLNTTVSRDKDVSDTLSPDFDSKGSATGRDGGN	19
_DKEFTGS(ph)QDDGEDEYDLDKLFK_,_DKEFT(ph)GSQDDGEDEYDLDKLFK_	DKEFTGSQDDGEDEYDLDKLFK	MPP6	YNR024W	-0.0754272	16.5344	-0.207092	0.837744	0.954924	0.100502	16.5344	0.275937	0.785039	0.944196	-0.0897291	16.5344	-0.246359	0.80757	0.989283	-0.133262	16.5344	-0.365881	0.717768	0.869759	88.57,99.722	15.224,4.278	_DKEFT(ph)GSQDDGEDEYDLDKLFK_	5	99.722	4.278	0.72811	0.64548	QNEDEKRDAKDKEFTGSQDDGEDEYDLDKLFKDSIKKKKTNH	15
_DKGAIVSGDNPEEEEDVDAS(ph)EFEEDEVKPVR_	DKGAIVSGDNPEEEEDVDASEFEEDEVKPVR	LEM3	YNL323W	-0.138723	19.0932	-0.537582	0.595984	0.841718	0.0675887	19.0932	0.261921	0.795693	0.945717	-0.145361	19.0932	-0.563305	0.57863	0.951635	-0.202042	19.0932	-0.782954	0.441571	0.697064	150.06	92.718	_DKGAIVSGDNPEEEEDVDAS(ph)EFEEDEVKPVR_	20	150.06	92.718	1	-0.15137	GQVGEVFRRKDKGAIVSGDNPEEEEDVDASEFEEDEVKPVRTKNRRPKEDA	30
_DKGS(ph)DDDDDDEEFDKIIQQFK_	DKGSDDDDDDEEFDKIIQQFK	RQC1	YDR333C	0.263303	18.6449	0.738107	0.467849	0.753057	-0.0368333	18.6449	-0.103253	0.918649	0.980787	-0.217208	18.6449	-0.608891	0.548511	0.937794	0.489307	18.6449	1.37166	0.183288	0.440548	171.16	171.16	_DKGS(ph)DDDDDDEEFDKIIQQFK_	4	171.16	171.16	1	-0.18238	QKNHTAEAAKDKGSDDDDDDEEFDKIIQQFKKTDILKYGKT	14
_DLDIPLVPS(ph)PK_	DLDIPLVPSPK	ACE2	YLR131C	-0.17451	17.1337	-1.36776	0.184487	0.482186	-0.0242335	17.1337	-0.189935	0.851011	0.966783	0.107018	17.1337	0.83878	0.41015	0.895591	0.369018	17.1337	2.89226	0.00817223	0.0704714	123.63	123.63	_DLDIPLVPS(ph)PK_	9	123.63	123.63	1	-0.37582	IDDLLTQELRDLDIPLVPSPKTGDGSSDKKN	19
_DLDTLYLVHNNADEKS(ph)N_	DLDTLYLVHNNADEKSN	CUZ1	YNL155W	-0.00448022	15.2996	-0.0196491	0.984491	0.995039	0.224885	15.2996	0.986289	0.334163	0.698169	-0.0102038	15.2996	-0.0447513	0.964688	0.998695	0.0989791	15.2996	0.434097	0.668227	0.850014	46.156	15.417	_DLDTLYLVHNNADEKS(ph)N_	16	46.156	15.417	0.97085	0.52775	ASLRVTNEIKDLDTLYLVHNNADEKSN*	26
_DLFVTN(de)KYDDPY(ph)LN(de)SS(ph)T(ph)R_	DLFVTNKYDDPYLNSSTR	SSP1	YHR184W	-0.154584	15.3427	-0.546563	0.589896	0.838137	-0.516541	15.3427	-1.82633	0.0806944	0.377558	-0.143286	15.3427	-0.506614	0.617205	0.957697	-0.0564634	15.3427	-0.199637	0.843503	0.936123	47.047	47.047	_DLFVTN(de)KYDDPY(ph)LN(de)SS(ph)T(ph)R_	12/16/17	47.047	47.047	1	0.54125	KPTQEIALLKDLFVTNKYDDPYLNSSTRFGNITSTFPS	22/26/27
_DLPEPIS(ph)PETK_	DLPEPISPETK	BBC1	YJL020C	-0.0715605	19.433	-0.583465	0.565208	0.824891	0.0767052	19.433	0.625412	0.537803	0.822289	0.0591011	19.433	0.481878	0.634406	0.96695	0.0969443	19.433	0.790431	0.43728	0.694871	154.01	25.89	_DLPEPIS(ph)PETK_	7	154.01	25.89	0.99743	-0.16331	RTIQPEVEQKDLPEPISPETKKETLSGPVPV	17
_DLPEPIS(ph)PETKK_	DLPEPISPETKK	BBC1	YJL020C	-0.184726	17.7621	-0.749604	0.461025	0.749437	-0.111802	17.7621	-0.453683	0.654272	0.890576	-0.0423083	17.7621	-0.171684	0.865175	0.989434	0.591856	17.7621	2.4017	0.0247131	0.136404	131.52	19.409	_DLPEPIS(ph)PETKK_	7	131.52	19.409	0.98867	-0.1913	RTIQPEVEQKDLPEPISPETKKETLSGPVPVP	17
_DLRVEEEIKPLDDMDS(ph)K_	DLRVEEEIKPLDDMDSK	HNM1	YGL077C	-0.465861	16.4228	-1.47653	0.153244	0.432502	0.424712	16.4228	1.3461	0.191272	0.5413	-0.169501	16.4228	-0.537226	0.596225	0.956163	0.19238	16.4228	0.609739	0.547959	0.774132	57.045	57.045	_DLRVEEEIKPLDDMDS(ph)K_	16	57.045	57.045	1	0.68974	QSSNASMHKRDLRVEEEIKPLDDMDSKGAVAADGEVH	26
_DLSLKDTLNGS(ph)PSR_	DLSLKDTLNGSPSR	FPK1	YNR047W	0.190336	16.3787	1.58142	0.127316	0.388946	0.102516	16.3787	0.851763	0.40305	0.747486	-0.115587	16.3787	-0.960363	0.346773	0.859121	0.11826	16.3787	0.982572	0.335952	0.607786	116.86	24.09	_DLSLKDTLNGS(ph)PSR_	11	116.86	24.09	0.99587	-0.23672	EDFFFHDIPKDLSLKDTLNGSPSRGSSKSPTITQ	21
_DLS(ph)LSS(ph)VANAQDVTK_,_DLS(ph)LS(ph)SVANAQDVTK_	DLSLSSVANAQDVTK	FLC1	YPL221W	0.393557	17.1734	2.70303	0.0126331	0.0800951	-0.019028	17.1734	-0.130689	0.897148	0.975488	-0.167416	17.1734	-1.14985	0.261918	0.798741	-0.0333917	17.1734	-0.229342	0.820612	0.922893	228.32,144.08	31.033,37.889	_DLS(ph)LSS(ph)VANAQDVTK_	3/6	228.32	31.033	0.99922	0.79552	STQMHAMPARDLSLSSVANAQDVTKKANILDPDYL	13/16
_DLSTLVHSSS(ph)PSTSSNM(ox)DVGNPR_,_DLSTLVHS(ph)SSPSTSSNM(ox)DVGNPR_,_DLSTLVHSS(ph)SPSTSSNM(ox)DVGNPR_,_DLS(ph)TLVHSSSPSTSSNM(ox)DVGNPR_,_DLSTLVHSSSPST(ph)SSNM(ox)DVGNPR_	DLSTLVHSSSPSTSSNMDVGNPR	GAL11	YOL051W	0.0157946	17.0333	0.090248	0.928865	0.981163	-0.098325	17.0333	-0.561814	0.579629	0.851929	-0.0306509	17.0333	-0.175135	0.862493	0.989434	0.524658	17.0333	2.99782	0.00638338	0.0599786	100.97,113.47,93.371,98.175,71.872	100.97,113.47,93.371,98.175,71.872	_DLSTLVHS(ph)SSPSTSSNM(ox)DVGNPR_	8	113.47	113.47	1	0.38029	IFKGIGGNFKDLSTLVHSSSPSTSSNMDVGNPRKRKASVLEIS	18
_DLTPFIAQAEAEAET(ph)D_	DLTPFIAQAEAEAETD	GRS1	YBR121C	0.426874	15.9556	2.1162	0.0452613	0.196237	0.167352	15.9556	0.829641	0.415195	0.753645	0.122915	15.9556	0.609343	0.548217	0.937794	0.0577858	15.9556	0.28647	0.77706	0.903575	175.48	161.69	_DLTPFIAQAEAEAET(ph)D_	15	175.48	161.69	1	1.783	NGASWEEGTKDLTPFIAQAEAEAETD*	25
_DLYET(ph)TSQSLQQT(ph)NSK_	DLYETTSQSLQQTNSK	MLP1	YKR095W	-0.466971	16.5395	-1.30228	0.205598	0.508361	-0.426387	16.5395	-1.1891	0.246426	0.609559	-0.150869	16.5395	-0.420741	0.677815	0.971486	-0.149972	16.5395	-0.418239	0.679618	0.856153	53.585	10.469	_DLYET(ph)TSQSLQQT(ph)NSK_	5/13	53.585	10.469	0.82429	1.129	DAYSQIKEYKDLYETTSQSLQQTNSKLDESFKDFTN	15/23
_DMNS(ph)ETFQIEQDHASK_	DMNSETFQIEQDHASK	PKC1	YBL105C	-0.253438	15.9362	-1.20083	0.241931	0.552468	0.45791	15.9362	2.16965	0.0405159	0.271614	0.294346	15.9362	1.39466	0.176327	0.687015	0.29539	15.9362	1.39961	0.174857	0.42962	72.428	2.2612	_DMNS(ph)ETFQIEQDHASK_	4	72.428	2.2612	0.6273	0.14483	IDSTHTNPFRDMNSETFQIEQDHASKEVLQETVSLA	14
_DMPTESNKSINET(ph)VGLSSTTNTVK_,_DMPTESNKSINETVGLS(ph)STTNTVK_,_DMPTESNKS(ph)INETVGLSSTTNTVK_,_DMPT(ph)ESNKSINETVGLSSTTNTVK_,_DMPTES(ph)NKSINETVGLSSTTNTVK_	DMPTESNKSINETVGLSSTTNTVK	DCP2	YNL118C	0.25826	16.7248	1.59017	0.125327	0.3859	0.185824	16.7248	1.14416	0.264221	0.633194	0.0159619	16.7248	0.0982813	0.922553	0.996713	0.419278	16.7248	2.5816	0.0166153	0.108892	63.869,44.848,84.113,71.527,90.758	6.9861,6.1242,4.4178,0.61003,9.6146	_DMPTES(ph)NKSINETVGLSSTTNTVK_	6	90.758	9.6146	0.83817	-0.19539	NFQDGEVPHRDMPTESNKSINETVGLSSTTNTVKKVPKVKILKR	16
_DMPTES(ph)NKS(ph)INETVGLSSTTNTVK_,_DMPT(ph)ESNKS(ph)INETVGLSSTTNTVK_	DMPTESNKSINETVGLSSTTNTVK	DCP2	YNL118C	0.988209	16.0367	3.75909	0.00100936	0.0109102	0.698008	16.0367	2.65518	0.0140811	0.156409	0.390094	16.0367	1.48389	0.151293	0.638293	0.541835	16.0367	2.06111	0.0506698	0.209754	42.254,79.347	2.9521,9.7992	_DMPT(ph)ESNKS(ph)INETVGLSSTTNTVK_	4/9	79.347	9.7992	0.9353	0.10551	NFQDGEVPHRDMPTESNKSINETVGLSSTTNTVKKVPKVKILKR	14/19
_DMS(ph)VETFFEK_	DMSVETFFEK	NOC2	YOR206W	0.273658	14.2639	1.22958	0.231174	0.542719	0.473873	14.2639	2.12917	0.0440661	0.284794	0.336416	14.2639	1.51156	0.144144	0.629833	0.496621	14.2639	2.23138	0.0355975	0.172073	109.39	55.045	_DMS(ph)VETFFEK_	3	109.39	55.045	1	0.72752	KKSAKEEVFKDMSVETFFEKGIEIPKENKK	13
_DNADLPVDPY(ph)HLSPQQQPSNNLFGSGR_,_DNADLPVDPYHLS(ph)PQQQPSNNLFGSGR_	DNADLPVDPYHLSPQQQPSNNLFGSGR	CHS2	YBR038W	-0.487035	18.0495	-3.02336	0.00601054	0.0453046	0.124057	18.0495	0.770109	0.449004	0.773435	-0.330832	18.0495	-2.0537	0.0514398	0.403355	0.327268	18.0495	2.03158	0.0538004	0.218737	167.99,160.12	14.897,1.3243	_DNADLPVDPY(ph)HLSPQQQPSNNLFGSGR_	10	167.99	14.897	0.96863	-0.45289	LSEGSNLYPRDNADLPVDPYHLSPQQQPSNNLFGSGRLYSQSSKYTM	20
_DNDDTS(ph)VAS(ph)S(ph)IDLDHLSR_	DNDDTSVASSIDLDHLSR	NUM1	YDR150W	0.111897	16.3983	0.35907	0.722789	0.912542	0.0183395	16.3983	0.05885	0.953575	0.988505	0.0777338	16.3983	0.249442	0.805214	0.988504	-0.320009	16.3983	-1.02688	0.315061	0.592466	110.57	35.196	_DNDDTS(ph)VAS(ph)S(ph)IDLDHLSR_	6/9/10	110.57	35.196	0.9997	-0.33901	KNIEAPLFSKDNDDTSVASSIDLDHLSRKAEKYGMTLI	16/19/20
_DNGLLDES(ph)PNR_	DNGLLDESPNR	NDC1	YML031W	-0.19253	15.3426	-0.927334	0.363298	0.668408	0.636768	15.3426	3.06704	0.00542081	0.0873984	-0.189065	15.3426	-0.910645	0.371845	0.880268	0.0543058	15.3426	0.261568	0.795962	0.911302	131.12	131.12	_DNGLLDES(ph)PNR_	8	131.12	131.12	1	0.9177	NRPSMMAPLRDNGLLDESPNRLRVRTDDSVL	18
_DNGLLDES(ph)PNRLR_	DNGLLDESPNRLR	NDC1	YML031W	0.318742	16.8828	1.29585	0.20777	0.51251	0.18761	16.8828	0.762726	0.45331	0.776679	-0.0157147	16.8828	-0.0638882	0.949606	0.998131	0.0827142	16.8828	0.336274	0.739686	0.883932	98.898	98.898	_DNGLLDES(ph)PNRLR_	8	98.898	98.898	1	-0.048986	NRPSMMAPLRDNGLLDESPNRLRVRTDDSVLLN	18
_DNKLPLSNENDS(ph)S(ph)DEEENEKELP_	DNKLPLSNENDSSDEEENEKELP	PWP2	YCR057C	0.0503877	19.8276	0.211362	0.83445	0.954532	-0.230015	19.8276	-0.964845	0.34457	0.705785	-0.100888	19.8276	-0.423195	0.676049	0.971486	-0.588049	19.8276	-2.4667	0.0214387	0.126882	84.975	32.885	_DNKLPLSNENDS(ph)S(ph)DEEENEKELP_	12/13	84.975	32.885	0.99949	-0.37865	EEGWIGFNGKDNKLPLSNENDSSDEEENEKELP*	22/23
_DNLQYVAGSQAGSQNTNNNIDM(ox)S(ph)PR_	DNLQYVAGSQAGSQNTNNNIDMSPR	HBT1	YDL223C	0.366796	15.5868	1.12443	0.272327	0.58644	-0.25847	15.5868	-0.792353	0.436181	0.763872	-0.301936	15.5868	-0.9256	0.36418	0.871428	0.210984	15.5868	0.64678	0.52412	0.758991	113.51	113.51	_DNLQYVAGSQAGSQNTNNNIDM(ox)S(ph)PR_	23	113.51	113.51	1	0.081661	GHMKYNDNGRDNLQYVAGSQAGSQNTNNNIDMSPRHEAEWSGLSN	33
_DNLQYVAGSQAGSQNTNNNIDMS(ph)PR_,_DNLQYVAGSQAGSQNT(ph)NNNIDMSPR_	DNLQYVAGSQAGSQNTNNNIDMSPR	HBT1	YDL223C	-0.130563	17.332	-0.404477	0.689565	0.898315	-0.0603309	17.332	-0.186902	0.853362	0.966783	-0.503525	17.332	-1.55989	0.13232	0.61647	-0.192653	17.332	-0.596828	0.556401	0.777064	138.04,124.76	40.452,2.1027	_DNLQYVAGSQAGSQNTNNNIDMS(ph)PR_	23	138.04	40.452	0.99991	-0.64358	GHMKYNDNGRDNLQYVAGSQAGSQNTNNNIDMSPRHEAEWSGLSN	33
_DNNVPQHNFSTS(ph)IS(ph)SLTNNLR_,_DNNVPQHNFS(ph)TSIS(ph)SLTNNLR_,_DNNVPQHNFSTS(ph)ISS(ph)LTNNLR_,_DNNVPQHNFS(ph)TS(ph)ISSLTNNLR_,_DNNVPQHNFS(ph)TSISS(ph)LTNNLR_,_DNNVPQHNFS(ph)TSISSLT(ph)NNLR_	DNNVPQHNFSTSISSLTNNLR	TCO89	YPL180W	-0.27063	16.7227	-0.629463	0.535195	0.806702	0.139464	16.7227	0.324381	0.748555	0.933873	0.109518	16.7227	0.254729	0.801176	0.987826	1.02545	16.7227	2.38511	0.0256199	0.139431	65.924,50.883,56.468,52.814,60.938,54.744	11.413,0.90982,5.5223,0,5.9741,4.2458	_DNNVPQHNFSTS(ph)IS(ph)SLTNNLR_	12/14	65.924	11.413	0.77346	-0.58027	FPTIANIGSKDNNVPQHNFSTSISSLTNNLRRAAPESFHGS	22/24
_DNNVPQHNFSTS(ph)IS(ph)SLTNNLRR_,_DNNVPQHNFST(ph)SISSLT(ph)NNLRR_,_DNNVPQHNFS(ph)TSISSLT(ph)NNLRR_	DNNVPQHNFSTSISSLTNNLRR	TCO89	YPL180W	-0.417688	16.2215	-1.27842	0.213741	0.519014	-0.719475	16.2215	-2.2021	0.0378592	0.26604	0.170779	16.2215	0.522702	0.606136	0.956163	-0.410262	16.2215	-1.25569	0.221725	0.495307	91.414,49.709,54.834	11.739,2.4842,5.6463	_DNNVPQHNFSTS(ph)IS(ph)SLTNNLRR_	12/14	91.414	11.739	0.86817	0.3722	FPTIANIGSKDNNVPQHNFSTSISSLTNNLRRAAPESFHGSR	22/24
_DNQIS(ph)TSDLLSDSQVR_,_DNQISTS(ph)DLLSDSQVR_,_DNQIST(ph)SDLLSDSQVR_	DNQISTSDLLSDSQVR	EFR3	YMR212C	0.307084	19.1464	2.32965	0.0288782	0.142695	0.198037	19.1464	1.50238	0.146485	0.476247	0.12662	19.1464	0.960585	0.346663	0.859121	0.0590855	19.1464	0.448244	0.658134	0.845037	321.93,130.95,211.12	10.683,5.7234,7.0683	_DNQIS(ph)TSDLLSDSQVR_	5	321.93	10.683	0.92078	0.34412	KKGAQILLSRDNQISTSDLLSDSQVRTTPLEYKNVP	15
_DNS(ph)QVFGVAR_	DNSQVFGVAR	RPS14A,RPS14B	YCR031C,YJL191W	0.126972	18.5739	1.4921	0.149142	0.425945	-0.0700633	18.5739	-0.823348	0.418691	0.754532	0.136802	18.5739	1.60763	0.121438	0.605598	-0.0453606	18.5739	-0.533054	0.599064	0.81082	236.08	236.08	_DNS(ph)QVFGVAR_	3	236.08	236.08	1	0.21494	MSNVVQARDNSQVFGVARIYASFNDTFV,MANDLVQARDNSQVFGVARIYASFNDTFV	11,12
_DNTNHQNIT(ph)PISK_,_DNTNHQNITPIS(ph)K_	DNTNHQNITPISK	SWI4	YER111C	-0.596009	16.025	-4.94153	5.26624e-05	0.00109292	0.0428454	16.025	0.355233	0.725624	0.92542	0.0536385	16.025	0.444718	0.660643	0.971486	0.375714	16.025	3.11506	0.00483688	0.0505276	101.72,53.034	5.6516,1.8993	_DNTNHQNIT(ph)PISK_	9	101.72	5.6516	0.78606	-0.21309	PFDVLISNQKDNTNHQNITPISKSVLLAPHSNH	19
_DNVGNSS(ph)DTEDMDEIDVQDKK_,_DNVGNSSDT(ph)EDMDEIDVQDKK_	DNVGNSSDTEDMDEIDVQDKK	NVJ2	YPR091C	0.154553	18.2158	0.666241	0.511826	0.78877	0.466349	18.2158	2.01032	0.0561585	0.315329	-0.166297	18.2158	-0.716868	0.480609	0.924698	-0.0946655	18.2158	-0.408082	0.686954	0.85718	194.19,93.371	16.59,0.25556	_DNVGNSS(ph)DTEDMDEIDVQDKK_	7	194.19	16.59	0.95798	-0.29263	SIKKIGRWYKDNVGNSSDTEDMDEIDVQDKKNDDSADERES	17
_DNVGNSS(ph)DTEDM(ox)DEIDVQDKK_	DNVGNSSDTEDMDEIDVQDKK	NVJ2	YPR091C	0.135313	15.5277	0.480832	0.635138	0.866806	0.578491	15.5277	2.05566	0.0512347	0.299237	0.0556146	15.5277	0.197626	0.845058	0.989434	0.428111	15.5277	1.52129	0.141697	0.384236	93.812	93.812	_DNVGNSS(ph)DTEDM(ox)DEIDVQDKK_	7	93.812	93.812	1	-0.47922	SIKKIGRWYKDNVGNSSDTEDMDEIDVQDKKNDDSADERES	17
_DQDRES(ph)DEHTADNVK_	DQDRESDEHTADNVK	FTH1	YBR207W	-0.144479	16.6213	-0.541188	0.593536	0.839853	0.378291	16.6213	1.417	0.169768	0.510617	0.107963	16.6213	0.404406	0.689617	0.971486	0.446915	16.6213	1.67405	0.107548	0.332454	53.278	23.184	_DQDRES(ph)DEHTADNVK_	6	53.278	23.184	0.99522	0.32913	EIYEYSNELRDQDRESDEHTADNVKLYQKLKIQIL	16
_DQETKES(ph)ITNS(ph)PTSEVPIETK_,_DQETKES(ph)IT(ph)NSPTSEVPIETK_	DQETKESITNSPTSEVPIETK	FHL1	YPR104C	0.142822	15.5277	0.787742	0.43882	0.732858	0.00622723	15.5277	0.0343467	0.972894	0.995489	-0.0972729	15.5277	-0.536514	0.596709	0.956163	0.00843738	15.5277	0.0465368	0.963281	0.988479	43.684,49.485	3.447,6.555	_DQETKES(ph)IT(ph)NSPTSEVPIETK_	7/9	49.485	6.555	0.82864	-0.43491	QFTIDSSALKDQETKESITNSPTSEVPIETKLPKSSDIVTE	17/19
_DQGLLSQES(ph)NDGNIDSALLSEGATLK_,_DQGLLS(ph)QESNDGNIDSALLSEGATLK_	DQGLLSQESNDGNIDSALLSEGATLK	CBF1	YJR060W	-0.0761905	17.2742	-0.367145	0.716837	0.911932	-0.0897842	17.2742	-0.432651	0.669263	0.895431	0.207098	17.2742	0.997962	0.328591	0.845223	0.0174643	17.2742	0.0841567	0.933654	0.978161	152.27,129.43	10.472,6.0645	_DQGLLSQES(ph)NDGNIDSALLSEGATLK_	9	152.27	10.472	0.91768	-1.4253	NYSEARKKQRDQGLLSQESNDGNIDSALLSEGATLKGTQSQYESGL	19
_DQIERLS(ph)EFK_	DQIERLSEFK	ZRG17	YNR039C	-0.0694449	15.7294	-0.416054	0.681193	0.895513	-0.283093	15.7294	-1.69605	0.103252	0.414415	0.176862	15.7294	1.05961	0.300228	0.825627	-0.055973	15.7294	-0.335342	0.740379	0.884191	45.997	45.997	_DQIERLS(ph)EFK_	7	45.997	45.997	1	-0.33805	NPTTIKNMIKDQIERLSEFKSRYILNYDDI	17
_DQLS(ph)PVTTTNNLPR_,_DQLSPVTTT(ph)NNLPR_	DQLSPVTTTNNLPR	DNF2	YDR093W	0.619781	17.1107	4.80263	7.44881e-05	0.00141391	0.0376346	17.1107	0.291627	0.773163	0.942018	0.152531	17.1107	1.18195	0.249195	0.7897	0.00948459	17.1107	0.0734952	0.942042	0.979929	143.58,60.691	42.125,7.2873	_DQLS(ph)PVTTTNNLPR_	4	143.58	42.125	0.99987	0.36302	YRVSTTLERRDQLSPVTTTNNLPRRSMASARGNK	14
_DQTDASSAS(ph)NNELPNDLSIITETSK_,_DQTDAS(ph)SASNNELPNDLSIITETSK_,_DQTDASS(ph)ASNNELPNDLSIITETSK_	DQTDASSASNNELPNDLSIITETSK	RCY1	YJL204C	0.52563	16.5184	1.77662	0.088744	0.310056	0.3508	16.5184	1.1857	0.247741	0.61014	-0.324083	16.5184	-1.09539	0.284582	0.817887	0.208502	16.5184	0.704735	0.487989	0.731043	48.533,73.11,77.575	6.0792,5.2331,5.4082	_DQTDASS(ph)ASNNELPNDLSIITETSK_	7	77.575	5.4082	0.65083	0.26943	QNAKIYNTLKDQTDASSASNNELPNDLSIITETSKTVPEADSKPS	17
_DQT(ph)PSDKAISTSKK_	DQTPSDKAISTSKK	STE11	YLR362W	-0.0704343	15.2795	-0.367665	0.716455	0.911932	-0.231539	15.2795	-1.20862	0.238978	0.59999	0.0806166	15.2795	0.420816	0.677761	0.971486	0.110089	15.2795	0.574661	0.57105	0.790431	67.519	0	_DQT(ph)PSDKAISTSKK_	3	67.519	0	0.49999	-0.8676	EKNRLIFVSKDQTPSDKAISTSKKLYLRTLSALS	13
_DREQS(ph)EEEEDIEDFGESEANPEK_	DREQSEEEEDIEDFGESEANPEK	IOC4	YMR044W	0.0245659	18.9788	0.192623	0.84893	0.958201	-0.126509	18.9788	-0.991963	0.331446	0.696644	0.0813125	18.9788	0.637577	0.52999	0.93265	-0.244552	18.9788	-1.91755	0.0675578	0.251112	180.04	141.83	_DREQS(ph)EEEEDIEDFGESEANPEK_	5	180.04	141.83	1	-0.31283	IDADMESEARDREQSEEEEDIEDFGESEANPEKFIIYTPVLKF	15
_DRFGS(ph)LINDQGTAGLSSHGGSFAAQNR_	DRFGSLINDQGTAGLSSHGGSFAAQNR	NPR1	YNL183C	-0.388164	17.3958	-0.882199	0.386716	0.68349	-0.853439	17.3958	-1.93965	0.0646715	0.339498	-0.30152	17.3958	-0.685278	0.499957	0.927153	-0.815314	17.3958	-1.853	0.0766409	0.269891	66.677	17.904	_DRFGS(ph)LINDQGTAGLSSHGGSFAAQNR_	5	66.677	17.904	0.98401	0.2021	SFYGTSAQSRDRFGSLINDQGTAGLSSHGGSFAAQNRITSRLSTTSH	15
_DRQ(de)GS(ph)ITSQ(de)LFN(de)NR_,_DRQ(de)GSIT(ph)SQ(de)LFN(de)NR_,_DRQ(de)GSITS(ph)Q(de)LFN(de)NR_	DRQGSITSQLFNNR	SIP1	YDR422C	-0.261932	16.7975	-1.03468	0.31148	0.62356	-0.53134	16.7975	-2.09889	0.046902	0.289121	0.342951	16.7975	1.35472	0.188549	0.695754	0.267582	16.7975	1.057	0.30139	0.57951	86.014,75.695,91.855	49.711,37.458,62.321	_DRQ(de)GSITS(ph)Q(de)LFN(de)NR_	8	91.855	62.321	1	-0.9227	GHHFHDAFNKDRQGSITSQLFNNRKSTHKRRASH	18
_DRSDS(ph)EIAQFR_,_DRS(ph)DSEIAQFR_	DRSDSEIAQFR	DBP2	YNL112W	-0.153095	18.4398	-1.21042	0.238301	0.548286	0.17901	18.4398	1.41531	0.170257	0.511099	0.0610491	18.4398	0.482675	0.633849	0.96695	0.0244315	18.4398	0.193164	0.848511	0.938832	172.58,55.721	59.052,4.9298	_DRSDS(ph)EIAQFR_	5	172.58	59.052	1	0.09727	NFYVEHESVRDRSDSEIAQFRKENEMTISGH	15
_DRS(ph)DSEIAQFRK_,_DRSDS(ph)EIAQFRK_	DRSDSEIAQFRK	DBP2	YNL112W	-0.164684	17.0415	-0.494326	0.625723	0.85923	-0.00548935	17.0415	-0.0164772	0.986995	0.997735	-0.287409	17.0415	-0.862704	0.397128	0.889699	-0.188953	17.0415	-0.567173	0.576043	0.793812	54.95,60.968	0,4.508	_DRSDS(ph)EIAQFRK_	5	60.968	4.508	0.73847	0.025743	NFYVEHESVRDRSDSEIAQFRKENEMTISGHD	15
_DSDGVQVANES(ph)EEDPELK_	DSDGVQVANESEEDPELK	PEX19	YDL065C	0.0680354	14.8713	0.264687	0.793587	0.942369	0.189558	14.8713	0.73746	0.468234	0.785149	0.0991167	14.8713	0.385607	0.7033	0.971486	0.0163647	14.8713	0.0636658	0.949782	0.982282	153.21	69.961	_DSDGVQVANES(ph)EEDPELK_	11	153.21	69.961	1	0.77888	ENKEKNAESKDSDGVQVANESEEDPELKEMMVDLQNEF	21
_DSEGNAQS(ph)EEEHDLER_	DSEGNAQSEEEHDLER	REG1	YDR028C	-0.152466	16.3337	-0.945737	0.354027	0.661348	0.110783	16.3337	0.687184	0.498777	0.795297	-0.0416917	16.3337	-0.258612	0.798215	0.987826	0.0417756	16.3337	0.259132	0.797818	0.912654	62.287	35.451	_DSEGNAQS(ph)EEEHDLER_	8	62.287	35.451	0.99972	-0.12241	VTWLYGPIVRDSEGNAQSEEEHDLERGYGSDDENSK	18
_DSEVQTVNMTTSPS(ph)LSALADILNER_	DSEVQTVNMTTSPSLSALADILNER	BNI4	YNL233W	-0.380174	18.6915	-1.11367	0.276821	0.59064	0.0639729	18.6915	0.187401	0.852975	0.966783	-0.548986	18.6915	-1.60819	0.121315	0.605598	-0.484404	18.6915	-1.41901	0.16919	0.425876	91.883	7.8577	_DSEVQTVNMTTSPS(ph)LSALADILNER_	14	91.883	7.8577	0.85866	-0.35335	QRSFGESNARDSEVQTVNMTTSPSLSALADILNERSKYADQKTRK	24
_DSIINSPVSGRQS(ph)ISPTLSNAT(ph)TTTTK_	DSIINSPVSGRQSISPTLSNATTTTTK	SIS2	YKR072C	0.138721	16.4704	0.786792	0.439365	0.733316	-0.0718034	16.4704	-0.407252	0.687555	0.90425	0.29455	16.4704	1.67062	0.108231	0.581904	0.0770665	16.4704	0.437103	0.666077	0.848751	41.166	8.8787	_DSIINSPVSGRQS(ph)ISPTLSNAT(ph)TTTTK_	13/22	41.166	8.8787	0.84265	0.96885	LLDHEDAKGKDSIINSPVSGRQSISPTLSNATTTTTKSIMNATGTSG	23/32
_DSITSSSTTT(ph)PPSSQQK_,_DSITS(ph)SSTTTPPSSQQK_,_DSITSSS(ph)TTTPPSSQQK_,_DSITSSSTT(ph)TPPSSQQK_,_DSITSS(ph)STTTPPSSQQK_	DSITSSSTTTPPSSQQK	CTK3	YML112W	0.17116	16.6506	1.34748	0.190834	0.490559	-0.24878	16.6506	-1.95856	0.0622886	0.332037	0.15881	16.6506	1.25026	0.223665	0.743879	-0.145404	16.6506	-1.14472	0.263997	0.543892	190.34,140.03,147.56,199.84,113.67	7.6437,1.7495,4.506,4.2371,6.5464	_DSITSSSTT(ph)TPPSSQQK_	9	199.84	4.2371	0.47712	0.73718	NLQKTLHKTRDSITSSSTTTPPSSQQKLNNDPIQFYL	19
_DSKDS(ph)RS(ph)NSNEFNAQNR_	DSKDSRSNSNEFNAQNR	AVO1	YOL078W	-0.117281	16.4465	-0.871329	0.3925	0.689001	-0.135548	16.4465	-1.00704	0.324301	0.690924	0.0807646	16.4465	0.600035	0.554298	0.939562	-0.00813019	16.4465	-0.0604026	0.952352	0.984154	70.41	12.605	_DSKDS(ph)RS(ph)NSNEFNAQNR_	5/7	70.41	12.605	0.94272	-0.2119	TNDGTAVMNRDSKDSRSNSNEFNAQNRDRITPGSSYG	15/17
_DSMKDISES(ph)PER_	DSMKDISESPER	THS1	YIL078W	-0.194881	17.2144	-1.44197	0.16267	0.449032	-0.011196	17.2144	-0.0828425	0.934687	0.984137	-0.0239678	17.2144	-0.177345	0.860777	0.989434	-0.120291	17.2144	-0.890067	0.382564	0.649712	141.82	22.647	_DSMKDISES(ph)PER_	9	141.82	22.647	0.99459	-1.1914	DGFFYEMAVRDSMKDISESPERTVSQADFPGL	19
_DSPGINQTTNDITS(ph)SDR_,_DSPGINQTTNDITSS(ph)DR_	DSPGINQTTNDITSSDR	HIP1	YGR191W	0.255637	14.4367	1.2495	0.223937	0.53053	-0.162255	14.4367	-0.793069	0.435771	0.763872	-0.283517	14.4367	-1.38578	0.178989	0.689077	-0.0895982	14.4367	-0.437939	0.66548	0.848337	101.01,123.4	5.7724,8.8774	_DSPGINQTTNDITSS(ph)DR_	15	123.4	8.8774	0.8839	-0.066471	TDSAFPLSSKDSPGINQTTNDITSSDRFRRNEDTEQE	25
_DSPNIAALDLLFNS(ph)QK_	DSPNIAALDLLFNSQK	PMC1	YGL006W	0.0234425	15.8742	0.10226	0.919429	0.979519	-0.432113	15.8742	-1.88494	0.0720212	0.357579	0.21168	15.8742	0.923379	0.365311	0.871428	-0.0308635	15.8742	-0.134631	0.894064	0.959732	54.501	36.538	_DSPNIAALDLLFNS(ph)QK_	14	54.501	36.538	0.99978	-1.7425	SWPPEQLRDKDSPNIAALDLLFNSQKGLILDGLLGI	24
_DSSDEAS(ph)VSPIADNER_	DSSDEASVSPIADNER	VAC8	YEL013W	0.280963	15.2402	0.992123	0.33137	0.644319	0.528042	15.2402	1.86459	0.0749355	0.365635	-0.0872	15.2402	-0.307916	0.760893	0.97536	0.265584	15.2402	0.937816	0.357997	0.628211	117.48	21.662	_DSSDEAS(ph)VSPIADNER_	7	117.48	21.662	0.98596	-0.094545	MGSCCSCLKDSSDEASVSPIADNEREAVTLLLGYL	16
_DSSLDLNEVIEEES(ph)IYQPK_	DSSLDLNEVIEEESIYQPK	AVT6	YER119C	-1.4692	15.9131	-5.83073	5.88812e-06	0.000187038	0.0232322	15.9131	0.0922005	0.92733	0.982232	-0.140205	15.9131	-0.556423	0.583248	0.951635	-0.0606369	15.9131	-0.240647	0.811942	0.918117	70.783	20.13	_DSSLDLNEVIEEES(ph)IYQPK_	14	70.783	20.13	0.97379	0.7984	VATESSPLIRDSSLDLNEVIEEESIYQPKETPLRGKSFI	24
_DSSNSEDS(ph)EDEEM(ox)DGPTLLHPGK_,_DSSNS(ph)EDSEDEEM(ox)DGPTLLHPGK_	DSSNSEDSEDEEMDGPTLLHPGK	YKR018C	YKR018C	0.194604	18.3625	1.22026	0.234623	0.544886	-0.0275964	18.3625	-0.173042	0.864118	0.969719	-0.100123	18.3625	-0.627819	0.536252	0.935211	0.148898	18.3625	0.933662	0.360092	0.63001	154.46,79.332	154.46,79.332	_DSSNSEDS(ph)EDEEM(ox)DGPTLLHPGK_	8	154.46	154.46	1	0.555	DDFDIPAAVKDSSNSEDSEDEEMDGPTLLHPGKILEDALLQSR	18
_DSSS(ph)PIISQR_,_DSS(ph)SPIISQR_,_DS(ph)SSPIISQR_	DSSSPIISQR	SCT1	YBL011W	0.198228	16.7216	1.74212	0.0947274	0.324051	0.317525	16.7216	2.79055	0.0103407	0.132472	0.156633	16.7216	1.37656	0.181784	0.690115	0.400716	16.7216	3.52168	0.00181091	0.0259786	92.866,135.8,90.913	8.3587,14.188,0	_DSS(ph)SPIISQR_	3	135.8	14.188	0.96202	0.27107	RKQKIKRQEKDSSSPIISQRDNHDAYEHHN	13
_DSSS(ph)QLDNELNR_,_DS(ph)SSQLDNELNR_	DSSSQLDNELNR	GNP1	YDR508C	0.00799078	19.725	0.0714335	0.943665	0.98479	-0.266511	19.725	-2.38247	0.0257669	0.222608	-0.224379	19.725	-2.00583	0.0566682	0.422029	-0.259226	19.725	-2.31734	0.0296509	0.151317	225.79,209.25	19.923,15.798	_DSSS(ph)QLDNELNR_	4	225.79	19.923	0.98737	-0.039503	SNGTTPISTKDSSSQLDNELNRKSSYITVDGI	14
_DS(ph)SSQLDNELNRK_,_DSSS(ph)QLDNELNRK_,_DSS(ph)SQLDNELNRK_	DSSSQLDNELNRK	GNP1	YDR508C	-0.663996	18.6036	-2.37453	0.0262139	0.134465	-0.116036	18.6036	-0.414959	0.681983	0.90319	-1.1026	18.6036	-3.94304	0.000639363	0.0228774	-0.124234	18.6036	-0.444277	0.660958	0.845906	99.732,88.101,103.14	0,3.7359,0	_DSS(ph)SQLDNELNRK_	3	103.14	0	0.48448	-0.028466	SNGTTPISTKDSSSQLDNELNRKSSYITVDGIK	13
_DSS(ph)VDAFEK_	DSSVDAFEK	SUI3	YPL237W	0.119976	14.4566	0.593483	0.558599	0.821019	0.129986	14.4566	0.642999	0.526528	0.815237	0.0991152	14.4566	0.490293	0.62853	0.964324	0.0821705	14.4566	0.406473	0.68812	0.85718	82.417	34.133	_DSS(ph)VDAFEK_	3	82.417	34.133	0.99961	-0.35832	SLKKKKKKTKDSSVDAFEKELAKAGLDNV	13
_DSTDQDDDAATIVPQT(ph)LTYSR_	DSTDQDDDAATIVPQTLTYSR	FZO1	YBR179C	-0.111089	15.8312	-0.650317	0.521874	0.797934	0.268634	15.8312	1.57259	0.12935	0.451926	-0.0709392	15.8312	-0.41528	0.681751	0.971486	-0.153226	15.8312	-0.896989	0.378936	0.646776	46.494	23.2	_DSTDQDDDAATIVPQT(ph)LTYSR_	16	46.494	23.2	0.98862	-1.7347	QFKDSNKPHKDSTDQDDDAATIVPQTLTYSRNEGHFLGSNF	26
_DS(ph)TGASQIVSALDVIYSPK_	DSTGASQIVSALDVIYSPK	MSN5	YDR335W	0.783305	15.1436	2.65486	0.0140915	0.0869863	-0.0918227	15.1436	-0.311215	0.758416	0.936016	0.146565	15.1436	0.496754	0.624036	0.960743	0.929818	15.1436	3.15144	0.00443524	0.0481077	40.756	0	_DS(ph)TGASQIVSALDVIYSPK_	2	40.756	0	0.4877	0.14909	MDSTGASQIVSALDVIYSPKSNNSQRQEAQ	3
_DSTVRQS(ph)PDILHSNK_,_DST(ph)VRQSPDILHSNK_	DSTVRQSPDILHSNK	BIR1	YJR089W	0.00684489	16.169	0.0464049	0.963385	0.991943	0.0529961	16.169	0.359287	0.722629	0.924662	0.0191373	16.169	0.129741	0.897889	0.994018	0.241112	16.169	1.63462	0.115623	0.347384	101.78,74.519	25.069,7.7395	_DSTVRQS(ph)PDILHSNK_	7	101.78	25.069	0.99651	-0.13774	AQNGEFRHQKDSTVRQSPDILHSNKSGDNSSNITA	17
_DSVDDNENS(ph)DDGLDIPK_	DSVDDNENSDDGLDIPK	BFR2	YDR299W	0.0621689	20.4557	0.299152	0.767487	0.934005	-0.175323	20.4557	-0.843639	0.407483	0.750145	0.229625	20.4557	1.10494	0.280512	0.813825	-0.326554	20.4557	-1.57135	0.129637	0.370238	268.82	59.484	_DSVDDNENS(ph)DDGLDIPK_	9	268.82	59.484	1	-0.47961	LPELISPVVKDSVDDNENSDDGLDIPKNYDPRRKDNN	19
_DSYVSDDVANS(ph)TER_,_DSYVSDDVANST(ph)ER_	DSYVSDDVANSTER	PTR2	YKR093W	-0.141814	17.2315	-0.74867	0.461577	0.749552	0.166927	17.2315	0.881247	0.387221	0.738394	-0.11982	17.2315	-0.63256	0.533205	0.935211	0.0915869	17.2315	0.48351	0.633265	0.832879	239.87,188.19	12.942,4.1851	_DSYVSDDVANS(ph)TER_	11	239.87	12.942	0.95166	-0.101	EEKTQAVTLKDSYVSDDVANSTERYNLSPSPEDE	21
_DTANESAT(ph)DTGAGNDRR_,_DTANES(ph)ATDTGAGNDRR_	DTANESATDTGAGNDRR	SDS3	YIL084C	-0.222145	17.7634	-0.770568	0.448737	0.741038	0.15339	17.7634	0.532072	0.599734	0.863139	0.108557	17.7634	0.376559	0.709923	0.971486	0.446936	17.7634	1.55031	0.134597	0.375558	111.07,143.05	13.849,20.763	_DTANES(ph)ATDTGAGNDRR_	6	143.05	20.763	0.99166	-0.39906	WDSSSNEYGRDTANESATDTGAGNDRRTLRRRNASKD	16
_DTDIGLVNDDANS(ph)DEKENEK_	DTDIGLVNDDANSDEKENEK	MRD1	YPR112C	-0.0806788	18.1331	-0.708674	0.485585	0.767379	0.0321982	18.1331	0.282826	0.779818	0.943113	-0.212535	18.1331	-1.86689	0.0746018	0.490245	-0.0520476	18.1331	-0.457181	0.651792	0.841222	108.96	93.278	_DTDIGLVNDDANS(ph)DEKENEK_	13	108.96	93.278	1	-0.1734	EKMISISNLKDTDIGLVNDDANSDEKENEKRRNLAQDEKV	23
_DT(ph)DSENNITIAQDDEK_,_DTDS(ph)ENNITIAQDDEK_	DTDSENNITIAQDDEK	FUI1	YBL042C	0.131634	16.7468	0.928041	0.362939	0.668142	0.0228429	16.7468	0.161045	0.873451	0.971493	-0.411318	16.7468	-2.89985	0.00802913	0.145866	-0.0501851	16.7468	-0.353812	0.726674	0.874424	197.14,199.91	0,10.469	_DTDS(ph)ENNITIAQDDEK_	4	199.91	10.469	0.91763	0.42046	KIDANVIEKKDTDSENNITIAQDDEKVSWLQRVVEF	14
_DTNNDNNNHLTIPSPIT(ph)TK_,_DTNNDNNNHLTIPS(ph)PITTK_,_DTNNDNNNHLTIPSPITT(ph)K_	DTNNDNNNHLTIPSPITTK	POG1	YIL122W	-0.287492	18.0712	-2.22437	0.0361272	0.165361	-0.0469156	18.0712	-0.362994	0.719895	0.923756	0.0721025	18.0712	0.557869	0.582276	0.951635	-0.035228	18.0712	-0.272565	0.787598	0.907735	151.73,149.97,124.25	0.6864,19.96,2.4357	_DTNNDNNNHLTIPSPIT(ph)TK_	17	151.73	0.6864	0.47005	0.087682	NKILDMSMNRDTNNDNNNHLTIPSPITTKKRKINASELA	27
_DVANDQEYFKPAAWVPPTEDDS(ph)DE_,_DVANDQEYFKPAAWVPPT(ph)EDDSDE_	DVANDQEYFKPAAWVPPTEDDSDE	DPH5	YLR172C	0.0159658	19.5217	0.102131	0.91953	0.979519	-0.0756774	19.5217	-0.484097	0.632854	0.881974	-0.0842374	19.5217	-0.538854	0.59512	0.956163	-0.332929	19.5217	-2.12969	0.0440187	0.193615	108.25,106.76	3.8632,0	_DVANDQEYFKPAAWVPPTEDDS(ph)DE_	22	108.25	3.8632	0.70879	0.029662	FADDKEKFGKDVANDQEYFKPAAWVPPTEDDSDE*	32
_DVEESNFSTS(ph)PLR_,_DVEESNFST(ph)SPLR_	DVEESNFSTSPLR	YLR278C	YLR278C	0.00975425	16.3859	0.0722478	0.943024	0.984635	0.23587	16.3859	1.74704	0.0938533	0.402431	-0.16324	16.3859	-1.20909	0.238805	0.770011	0.17577	16.3859	1.30189	0.205728	0.473343	211.83,159.94	36.89,4.4566	_DVEESNFSTS(ph)PLR_	10	211.83	36.89	0.99979	0.35748	NHTSENKQLRDVEESNFSTSPLRADYGNNIISS	20
_DVENLNTSSS(ph)PSSDLYIR_,_DVENLNTSSSPSS(ph)DLYIR_,_DVENLNTS(ph)SSPSSDLYIR_,_DVENLNTSSSPS(ph)SDLYIR_,_DVENLNTSS(ph)SPSSDLYIR_,_DVENLNT(ph)SSSPSSDLYIR_	DVENLNTSSSPSSDLYIR	TUP1	YCR084C	0.429	17.7427	1.19571	0.243885	0.554373	0.300014	17.7427	0.836199	0.411571	0.751889	0.348265	17.7427	0.970684	0.341715	0.856488	-0.256471	17.7427	-0.714837	0.481839	0.728012	271.56,113.35,107.14,162.31,57.936,50.387	7.2671,2.2307,2.0006,4.1951,2.0236,0	_DVENLNTSSS(ph)PSSDLYIR_	10	271.56	7.2671	0.83311	0.18261	AMTSAAELAKDVENLNTSSSPSSDLYIRSVCFSPDGKF	20
_DVS(ph)DDDEPLTK_	DVSDDDEPLTK	RAD16	YBR114W	0.0686121	16.2358	0.416423	0.680927	0.895513	0.27431	16.2358	1.66485	0.109388	0.422992	0.0800374	16.2358	0.485766	0.631688	0.966699	-0.254506	16.2358	-1.54466	0.135957	0.375875	191.48	120.33	_DVS(ph)DDDEPLTK_	3	191.48	120.33	1	-0.72797	DEIIEIKEERDVSDDDEPLTKKRKTTARKKK	13
_DVS(ph)ISDR_	DVSISDR	NOT5	YPR072W	0.484618	17.3274	2.87503	0.00850637	0.0591079	0.216768	17.3274	1.28599	0.21113	0.569539	0.223257	17.3274	1.32449	0.198238	0.703039	0.746341	17.3274	4.42772	0.000190388	0.00448998	101.46	26.417	_DVS(ph)ISDR_	3	101.46	26.417	0.99772	0.0062807	RSPKKKAPQRDVSISDRATTPIAPGVE	13
_DVSQITSS(ph)PK_	DVSQITSSPK	RCK2	YLR248W	-0.0765999	17.4947	-0.636014	0.53099	0.80515	0.0806497	17.4947	0.66964	0.509696	0.805224	-0.0794136	17.4947	-0.659376	0.516145	0.927153	0.120032	17.4947	0.996631	0.329223	0.60357	163.88	23.249	_DVSQITSS(ph)PK_	8	163.88	23.249	0.99408	0.26043	KTRSSGTNNKDVSQITSSPKKSFQDKNIVQ	18
_DVSQITS(ph)S(ph)PKKSFQDK_	DVSQITSSPKKSFQDK	RCK2	YLR248W	0.776096	16.426	3.48833	0.00196481	0.0184478	0.4305	16.426	1.93497	0.0652732	0.341425	-0.182467	16.426	-0.820134	0.420484	0.898948	0.100507	16.426	0.451749	0.655644	0.844094	55.33	7.2189	_DVSQITS(ph)S(ph)PKKSFQDK_	7/8	55.33	7.2189	0.76822	0.40848	KTRSSGTNNKDVSQITSSPKKSFQDKNIVQYPSVVA	17/18
_DYGT(ph)LVTGGRDAALK_	DYGTLVTGGRDAALK	MDV1	YJL112W	-0.0669709	14.4134	-0.368579	0.715783	0.911715	0.475939	14.4134	2.61936	0.0152658	0.163474	-0.169363	14.4134	-0.932101	0.360881	0.870015	-0.162242	14.4134	-0.89291	0.381071	0.648947	53.169	7.4458	_DYGT(ph)LVTGGRDAALK_	4	53.169	7.4458	0.82798	0.28051	ATINCMQINRDYGTLVTGGRDAALKLWNLNLAQQL	14
_DYIMS(ph)PVGNPEGPEKPNKK_	DYIMSPVGNPEGPEKPNKK	FBA1	YKL060C	-0.086159	18.367	-0.69573	0.493507	0.77317	-0.260275	18.367	-2.10171	0.0466315	0.288024	-0.0865587	18.367	-0.698957	0.491525	0.927153	-0.138244	18.367	-1.11631	0.275714	0.553383	81.656	49.98	_DYIMS(ph)PVGNPEGPEKPNKK_	5	81.656	49.98	0.99999	-0.67679	GIRDYVLNKKDYIMSPVGNPEGPEKPNKKFFDPRVWVRE	15
_DYSPGINHLYSS(ph)DSQQDFMEK_,_DYSPGINHLYSSDS(ph)QQDFMEK_,_DYSPGINHLYS(ph)SDSQQDFMEK_	DYSPGINHLYSSDSQQDFMEK	SKG6	YHR149C	0.218648	16.5989	1.50325	0.146263	0.42081	0.280661	16.5989	1.9296	0.06597	0.342167	-0.0255773	16.5989	-0.175849	0.861938	0.989434	-0.263921	16.5989	-1.81451	0.0825488	0.283324	122.46,103.17,60.764	0,4.149,0	_DYSPGINHLYSS(ph)DSQQDFMEK_	12	122.46	0	0.46472	0.56334	GDSEFLPTMKDYSPGINHLYSSDSQQDFMEKTLQQPPSDPF	22
_DYS(ph)PGINHLYSSDS(ph)QQDFMEK_,_DYS(ph)PGINHLYSS(ph)DSQQDFMEK_,_DYS(ph)PGINHLYS(ph)SDSQQDFMEK_	DYSPGINHLYSSDSQQDFMEK	SKG6	YHR149C	0.475471	16.0925	2.0631	0.050465	0.211437	0.345439	16.0925	1.49888	0.147386	0.476546	-0.214223	16.0925	-0.929526	0.362185	0.870642	-0.254863	16.0925	-1.10587	0.280117	0.558841	77.873,49.865,53.705	30.553,7.2246,13.608	_DYS(ph)PGINHLYSSDS(ph)QQDFMEK_	3/14	77.873	30.553	0.99868	0.075093	GDSEFLPTMKDYSPGINHLYSSDSQQDFMEKTLQQPPSDPF	13/24
_EAAES(ph)PEEADVEMS_	EAAESPEEADVEMS	PUP2	YGR253C	-0.0543629	16.5799	-0.329063	0.74506	0.922949	-0.179146	16.5799	-1.08438	0.289332	0.658786	0.0223956	16.5799	0.135562	0.893336	0.993799	-0.410627	16.5799	-2.48555	0.0205668	0.124959	185.25	150.35	_EAAES(ph)PEEADVEMS_	5	185.25	150.35	1	-0.027458	AELIKELKEKEAAESPEEADVEMS*	15
_EADATPDDDRSSIS(ph)SNSNK_,_EADATPDDDRSSISS(ph)NSNK_,_EADATPDDDRS(ph)SISSNSNK_,_EADATPDDDRSS(ph)ISSNSNK_,_EADAT(ph)PDDDRSSISSNSNK_,_EADATPDDDRSSISSNS(ph)NK_	EADATPDDDRSSISSNSNK	MTC1	YJL123C	0.622549	20.2241	1.47417	0.153874	0.432711	-0.0822161	20.2241	-0.194684	0.847335	0.966783	0.142693	20.2241	0.337891	0.738483	0.972248	0.423266	20.2241	1.00227	0.326548	0.600647	135.69,162.82,59.513,61.767,54.834,58.814	0.64546,5.12,0,1.1651,3.9184,1.6662	_EADATPDDDRSSISS(ph)NSNK_	15	162.82	5.12	0.763	0.88912	AHEEYQKQQKEADATPDDDRSSISSNSNKISDLFISILP	25
_EADATPDDDRSS(ph)ISSNS(ph)NK_,_EADATPDDDRSS(ph)IS(ph)SNSNK_,_EADATPDDDRS(ph)SIS(ph)SNSNK_,_EADATPDDDRS(ph)SISS(ph)NSNK_,_EADATPDDDRSSIS(ph)SNS(ph)NK_,_EADATPDDDRS(ph)S(ph)ISSNSNK_,_EADATPDDDRSS(ph)ISS(ph)NSNK_	EADATPDDDRSSISSNSNK	MTC1	YJL123C	0.0900882	18.9318	0.146828	0.884536	0.972302	0.218481	18.9318	0.356087	0.724992	0.92542	-0.289154	18.9318	-0.471272	0.641847	0.968346	-0.352766	18.9318	-0.574948	0.570859	0.790431	69.148,120.9,86.8,94.856,46.701,53.342,72.793	8.5836,9.8928,10.732,6.5919,4.4441,7.9461,3.7697	_EADATPDDDRSS(ph)IS(ph)SNSNK_	12/14	120.9	9.8928	0.90701	1.0928	AHEEYQKQQKEADATPDDDRSSISSNSNKISDLFISILP	22/24
_EADIDDLSS(ph)HSQNLR_,_EADIDDLSSHS(ph)QNLR_	EADIDDLSSHSQNLR	TCO89	YPL180W	-0.595767	16.407	-4.33082	0.000242681	0.00363205	0.0375448	16.407	0.272925	0.787325	0.945089	0.211044	16.407	1.53415	0.138515	0.618326	-0.303374	16.407	-2.20532	0.037604	0.178447	73.082,63.966	2.5416,3.8087	_EADIDDLSS(ph)HSQNLR_	9	73.082	2.5416	0.62961	0.83877	NEEGQSKVTKEADIDDLSSHSQNLRASLVKAGDNI	19
_EAENDEDS(ph)EVNAK_	EAENDEDSEVNAK	ESF1	YDR365C	0.037265	18.739	0.200332	0.842966	0.956673	0.144967	18.739	0.779324	0.443664	0.769065	0.120811	18.739	0.649465	0.522415	0.929302	0.157561	18.739	0.847028	0.40563	0.670593	250.81	250.81	_EAENDEDS(ph)EVNAK_	8	250.81	250.81	1	-0.46483	LEDFDKYFEKEAENDEDSEVNAKTVVDRARGEV	18
_EAS(ph)CKS(ph)TAS(ph)AAEGK_,_EAS(ph)CKS(ph)T(ph)ASAAEGK_	EASCKSTASAAEGK	SOL2	YCR073W-A	0.780564	16.262	3.09357	0.00509035	0.0396157	0.407106	16.262	1.61346	0.120162	0.437766	0.343462	16.262	1.36122	0.186515	0.695621	0.456365	16.262	1.80869	0.0834758	0.284935	82.417,105.03	15.083,25.154	_EAS(ph)CKS(ph)T(ph)ASAAEGK_	3/6/7	105.03	25.154	0.99717	-0.49351	ISMNALDMTREASCKSTASAAEGKSGSSGSGSGS	13/16/17
_EAS(ph)KSPISSFVNDYR_,_EASKS(ph)PISSFVNDYR_,_EASKSPIS(ph)SFVNDYR_	EASKSPISSFVNDYR	GIS1	YDR096W	0.00316885	16.4768	0.0214991	0.983031	0.995039	-0.262123	16.4768	-1.77838	0.0884479	0.392576	0.124875	16.4768	0.847213	0.405529	0.891542	-0.535051	16.4768	-3.63006	0.00138789	0.0218208	74.649,57.425,48.527	6.3869,6.766,7.5856	_EAS(ph)KSPISSFVNDYR_	3	74.649	6.3869	0.81115	-0.13218	NNVVTLNISREASKSPISSFVNDYRSPLGVSNPLM	13
_EAS(ph)PAPTGSHSLTK_	EASPAPTGSHSLTK	RNR1	YER070W	0.402524	17.9225	0.938052	0.357879	0.663006	-0.30337	17.9225	-0.70698	0.486618	0.788429	1.55159	17.9225	3.61587	0.00143719	0.0442968	-1.54603	17.9225	-3.60291	0.00148374	0.0224702	63.694	37.578	_EAS(ph)PAPTGSHSLTK_	3	63.694	37.578	0.99953	1.3363	SLDSSSEASREASPAPTGSHSLTKGMAELNVQES	13
_EAS(ph)PAQYS(ph)HS(ph)LHER_	EASPAQYSHSLHER	TAT1	YBR069C	0.0726982	19.1081	0.25242	0.802939	0.945657	0.126475	19.1081	0.43914	0.664622	0.895008	0.086736	19.1081	0.301161	0.765973	0.977	-0.322995	19.1081	-1.12149	0.27355	0.551886	51.359	29.417	_EAS(ph)PAQYS(ph)HS(ph)LHER_	3/8/10	51.359	29.417	0.99887	0.51188	MDDSVSFIAKEASPAQYSHSLHERTHSEKQKRDF	13/18/20
_EAS(ph)PATEFANEFTGENSTAK_,_EASPAT(ph)EFANEFTGENSTAK_	EASPATEFANEFTGENSTAK	PCT1	YGR202C	-0.0113848	19.25	-0.104562	0.917622	0.979291	-0.0909226	19.25	-0.835069	0.412194	0.752145	0.271594	19.25	2.49442	0.0201682	0.245292	0.124492	19.25	1.14339	0.264536	0.544046	238.05,175	48.612,14.159	_EAS(ph)PATEFANEFTGENSTAK_	3	238.05	48.612	0.99999	-0.93698	DDPFTRKLIREASPATEFANEFTGENSTAKSPDDNGNLFS	13
_EATADESKAEETPAS(ph)SNESTPSASSSSSANK_,_EATADESKAEETPASSNES(ph)TPSASSSSSANK_,_EAT(ph)ADESKAEETPASSNESTPSASSSSSANK_,_EATADESKAEETPASS(ph)NESTPSASSSSSANK_	EATADESKAEETPASSNESTPSASSSSSANK	SRP40	YKR092C	0.012578	19.2211	0.0521859	0.958827	0.991943	-0.113576	19.2211	-0.471225	0.64188	0.88493	0.701493	19.2211	2.91048	0.00783257	0.145866	-0.587377	19.2211	-2.43702	0.0228806	0.13095	125.62,103.57,145.19,108.22	0,5.3444,21.981,4.646	_EAT(ph)ADESKAEETPASSNESTPSASSSSSANK_	3	145.19	21.981	0.99369	0.11189	SGSSSELETKEATADESKAEETPASSNESTPSASSSSSANKLNIPAGTDEI	13
_EAT(ph)ETSSAVQTK_,_EATETSS(ph)AVQTK_,_EATET(ph)SSAVQTK_	EATETSSAVQTK	EIS1	YMR031C	0.168828	17.8663	0.820493	0.420283	0.717293	0.364441	17.8663	1.77116	0.0896682	0.393529	-0.0867687	17.8663	-0.421691	0.677131	0.971486	0.248328	17.8663	1.20686	0.239645	0.515915	142.08,154.24,96.745	11.522,2.4535,0.41047	_EATETSS(ph)AVQTK_	7	154.24	2.4535	0.57845	-0.25492	DGVPVSTAAKEATETSSAVQTKEPEEKISIGN	17
_EATETSS(ph)AVQTKEPEEK_,_EATETS(ph)SAVQTKEPEEK_,_EAT(ph)ETSSAVQTKEPEEK_,_EATETSSAVQT(ph)KEPEEK_,_EATET(ph)SSAVQTKEPEEK_	EATETSSAVQTKEPEEK	EIS1	YMR031C	0.117723	20.1229	1.05228	0.303506	0.614344	-0.0610481	20.1229	-0.545685	0.59049	0.856967	0.180266	20.1229	1.61132	0.120628	0.605598	-0.0568505	20.1229	-0.508164	0.616135	0.8255	125.97,117.13,178.14,150.12,158.93	19.303,6.4943,1.6447,5.7194,0.50789	_EAT(ph)ETSSAVQTKEPEEK_	3	178.14	1.6447	0.31377	-0.21818	DGVPVSTAAKEATETSSAVQTKEPEEKISIGNKSSGK	13
_EATETSSAVQTKEPEEKIS(ph)IGNK_	EATETSSAVQTKEPEEKISIGNK	EIS1	YMR031C	-0.0291221	16.6453	-0.14789	0.883707	0.971734	-0.411218	16.6453	-2.08829	0.0479334	0.291583	-0.0327299	16.6453	-0.166212	0.86943	0.989434	0.0964571	16.6453	0.489838	0.628848	0.831069	72.772	45.682	_EATETSSAVQTKEPEEKIS(ph)IGNK_	19	72.772	45.682	0.99995	-0.74761	DGVPVSTAAKEATETSSAVQTKEPEEKISIGNKSSGKEDANDC	29
_EAT(ph)PVLPANEAVKDTLTETSNEK_	EATPVLPANEAVKDTLTETSNEK	TIF4632	YGL049C	0.457601	16.0237	1.63465	0.115616	0.371156	0.310666	16.0237	1.10977	0.278468	0.648501	0.209224	16.0237	0.747394	0.462332	0.916261	0.683557	16.0237	2.44181	0.0226416	0.130283	45.135	14.153	_EAT(ph)PVLPANEAVKDTLTETSNEK_	3	45.135	14.153	0.93485	0.46676	KSKSGTPFEKEATPVLPANEAVKDTLTETSNEKSTSEAENTKR	13
_EAVPES(ph)PRASGETAIHEPEPEAEQAVEDTA_	EAVPESPRASGETAIHEPEPEAEQAVEDTA	HSP30	YCR021C	-0.903148	17.5948	-1.80048	0.0847978	0.301686	-0.359341	17.5948	-0.716368	0.480912	0.788239	-0.211505	17.5948	-0.421648	0.677162	0.971486	-0.175671	17.5948	-0.35021	0.72934	0.876278	40.15	11.469	_EAVPES(ph)PRASGETAIHEPEPEAEQAVEDTA_	6	40.15	11.469	0.91853	-1.2987	DVEDAAPETKEAVPESPRASGETAIHEPEPEAEQAVEDTA*	16
_EAVPES(ph)PRASGET(ph)AIHEPEPEAEQAVEDTA_	EAVPESPRASGETAIHEPEPEAEQAVEDTA	HSP30	YCR021C	0.507191	16.9869	0.859751	0.398721	0.693419	-0.0388916	16.9869	-0.0659261	0.948001	0.986809	-0.0952676	16.9869	-0.16149	0.873105	0.989434	-0.0721082	16.9869	-0.122232	0.903768	0.966426	58.272	6.3053	_EAVPES(ph)PRASGET(ph)AIHEPEPEAEQAVEDTA_	6/13	58.272	6.3053	0.84053	-0.22169	DVEDAAPETKEAVPESPRASGETAIHEPEPEAEQAVEDTA*	16/23
_EAVVDDGS(ph)ENAFGIPEFTR_	EAVVDDGSENAFGIPEFTR	TAF10	YDR167W	-0.154701	17.3431	-1.12383	0.272577	0.58644	-0.045016	17.3431	-0.327019	0.746585	0.933838	0.146626	17.3431	1.06516	0.29776	0.823682	0.0311872	17.3431	0.226559	0.82275	0.924628	138.77	91.66	_EAVVDDGS(ph)ENAFGIPEFTR_	8	138.77	91.66	1	0.34057	AENMKKKQKREAVVDDGSENAFGIPEFTRKDKTLEEILE	18
_EAVVDDGS(ph)ENAFGIPEFTRK_	EAVVDDGSENAFGIPEFTRK	TAF10	YDR167W	-0.107857	16.5489	-0.495609	0.624831	0.858384	-0.556237	16.5489	-2.55593	0.0175955	0.177264	0.0734018	16.5489	0.337285	0.738934	0.972248	0.000769586	16.5489	0.00353628	0.997209	1	119.54	71.628	_EAVVDDGS(ph)ENAFGIPEFTRK_	8	119.54	71.628	1	0.082816	AENMKKKQKREAVVDDGSENAFGIPEFTRKDKTLEEILEM	18
_EDDNTPAGHAGNPTNIS(ph)SPIVANSPNKR_	EDDNTPAGHAGNPTNISSPIVANSPNKR	ASM4	YDL088C	-0.16376	17.0899	-0.841045	0.408906	0.70483	-0.0718976	17.0899	-0.369255	0.715286	0.921641	-0.0993811	17.0899	-0.510406	0.614588	0.957697	0.198323	17.0899	1.01856	0.318914	0.594937	40.396	0	_EDDNTPAGHAGNPTNIS(ph)SPIVANSPNKR_	17	40.396	0	0.46899	-0.64372	VIITDGTLLREDDNTPAGHAGNPTNISSPIVANSPNKRLDVIDGKLPF	27
_EDSAPVAAGESES(ph)SL_,_EDSAPVAAGESESS(ph)L_,_EDSAPVAAGES(ph)ESSL_	EDSAPVAAGESESSL	SRO9	YCL037C	0.27132	15.7739	0.951426	0.351193	0.658593	0.25746	15.7739	0.902821	0.375897	0.727715	0.337613	15.7739	1.18389	0.248441	0.7897	0.020882	15.7739	0.0732261	0.942254	0.979929	107.83,127.71,102.52	0,8.4612,0	_EDSAPVAAGESESS(ph)L_	14	127.71	8.4612	0.864	0.24524	ELASQEQETKEDSAPVAAGESESSL*	24
_EEEPILAPS(ph)VK_	EEEPILAPSVK	RPS3	YNL178W	-0.172622	20.5126	-0.938077	0.357866	0.663006	0.169036	20.5126	0.918588	0.36776	0.722195	-0.114292	20.5126	-0.621095	0.540591	0.936956	0.196415	20.5126	1.06737	0.296781	0.575985	184.98	184.98	_EEEPILAPS(ph)VK_	9	184.98	184.98	1	-0.095451	PDAVTIIEPKEEEPILAPSVKDYRPAEETEA	19
_EEEPILAPS(ph)VKDYRPAEETEAQAEPVEA_,_EEEPILAPSVKDYRPAEET(ph)EAQAEPVEA_,_EEEPILAPSVKDY(ph)RPAEETEAQAEPVEA_	EEEPILAPSVKDYRPAEETEAQAEPVEA	RPS3	YNL178W	-0.156004	18.6705	-1.08974	0.287013	0.599243	-0.190963	18.6705	-1.33394	0.195166	0.545334	-0.0482445	18.6705	-0.337005	0.739142	0.972248	-0.0311522	18.6705	-0.217609	0.829636	0.928012	96.128,105.22,61.437	16.193,20.211,0.63684	_EEEPILAPSVKDYRPAEET(ph)EAQAEPVEA_	19	105.22	20.211	0.98889	0.085942	PDAVTIIEPKEEEPILAPSVKDYRPAEETEAQAEPVEA*	29
_EENFEENS(ph)EDEDGFDLDALR_	EENFEENSEDEDGFDLDALR	SDA1	YGR245C	-0.126737	17.9647	-0.637675	0.529928	0.80393	0.189488	17.9647	0.95341	0.350208	0.71059	-0.213089	17.9647	-1.07216	0.294672	0.820497	-0.132745	17.9647	-0.667907	0.510781	0.752158	269.87	269.87	_EENFEENS(ph)EDEDGFDLDALR_	8	269.87	269.87	1	-0.29821	MFFLDADREREENFEENSEDEDGFDLDALRHKMQVNKKTG	18
_EEPAAPTSTATNMFSALMGES(ph)DDEE_	EEPAAPTSTATNMFSALMGESDDEE	TIF4631	YGR162W	-0.0216043	20.1019	-0.0343517	0.97289	0.991943	0.353993	20.1019	0.562864	0.578925	0.851297	-0.536149	20.1019	-0.852498	0.402651	0.891502	0.680669	20.1019	1.08229	0.290242	0.568034	135.31	78.909	_EEPAAPTSTATNMFSALMGES(ph)DDEE_	21	135.31	78.909	1	-1.1925	RNSQRAPPPKEEPAAPTSTATNMFSALMGESDDEE*	31
_EEQVS(ph)IKQDPEQEER_	EEQVSIKQDPEQEER	CDC3	YLR314C	-0.333814	16.742	-1.59616	0.123982	0.384459	0.410953	16.742	1.96501	0.0614948	0.3312	0.142388	16.742	0.68084	0.50271	0.927153	0.242024	16.742	1.15726	0.25894	0.539315	98.337	98.337	_EEQVS(ph)IKQDPEQEER_	5	98.337	98.337	1	0.020721	MSLKEEQVSIKQDPEQEERQHDQFNDVQI	9
_EES(ph)DDDM(ox)GFGLFD_	EESDDDMGFGLFD	RPP2B,RPP1A	YDR382W,YDL081C	0.289736	15.1912	1.18495	0.248031	0.560025	-0.0720848	15.1912	-0.29481	0.770761	0.941414	0.279818	15.1912	1.14439	0.264129	0.802178	-0.367735	15.1912	-1.50395	0.146083	0.389952	123.67	123.67	_EES(ph)DDDM(ox)GFGLFD_	3	123.67	123.67	1	1.036	AEEEKEEEAKEESDDDMGFGLFD*,EAEKEEEEAKEESDDDMGFGLFD*	13,13
_EESVGS(ph)DDDATAANQQVYLK_,_EES(ph)VGSDDDATAANQQVYLK_,_EESVGSDDDAT(ph)AANQQVYLK_	EESVGSDDDATAANQQVYLK	RMT2	YDR465C	-0.0298035	18.7998	-0.19108	0.850125	0.959202	0.235303	18.7998	1.5086	0.144896	0.474348	-0.22706	18.7998	-1.45575	0.158857	0.655863	-0.0397466	18.7998	-0.254828	0.801101	0.91483	217.65,265.93,164.53	21.203,4.8714,5.1343	_EES(ph)VGSDDDATAANQQVYLK_	3	265.93	4.8714	0.7543	0.44087	SVQTAVDGQKEESVGSDDDATAANQQVYLKTELEYKDDAL	13
_EFEYKDQDQSS(ph)PK_,_EFEYKDQDQS(ph)SPK_	EFEYKDQDQSSPK	LEU1	YGL009C	-0.58833	17.3643	-1.60306	0.122446	0.382323	0.162645	17.3643	0.443168	0.661748	0.894495	-0.0611505	17.3643	-0.166621	0.869112	0.989434	0.690023	17.3643	1.88015	0.0726987	0.262847	147.26,127.79	7.7982,0	_EFEYKDQDQSS(ph)PK_	11	147.26	7.7982	0.85761	0.69647	GIAGHFVDIREFEYKDQDQSSPKVEVTSEDEKE	21
_EFIFDSNST(ph)PSK_	EFIFDSNSTPSK	YBR138C	YBR138C	0.0294759	14.6346	0.140033	0.889842	0.974333	0.376356	14.6346	1.78798	0.0868449	0.390895	-0.144383	14.6346	-0.685932	0.499552	0.927153	0.567046	14.6346	2.69391	0.0128979	0.095206	104.22	4.4064	_EFIFDSNST(ph)PSK_	9	104.22	4.4064	0.59227	-0.006968	SMLQWQFEKKEFIFDSNSTPSKQAKPLQRNSP	19
_EFKRS(ph)PSELTQK_	EFKRSPSELTQK	BOI1	YBL085W	-0.190605	16.3964	-0.993751	0.330593	0.644144	0.410578	16.3964	2.14063	0.0430343	0.280851	0.122313	16.3964	0.637703	0.52991	0.93265	0.251177	16.3964	1.30956	0.203163	0.468826	52.247	26.905	_EFKRS(ph)PSELTQK_	5	52.247	26.905	0.9978	-0.46773	STKESFVGSKEFKRSPSELTQKSTKSILPRSN	15
_EFLSNSFAEEPEAKPEVAEEEKPQTAIS(ph)MNDEDDA_,_EFLSNSFAEEPEAKPEVAEEEKPQT(ph)AISMNDEDDA_	EFLSNSFAEEPEAKPEVAEEEKPQTAISMNDEDDA	GVP36	YIL041W	-0.418021	17.7028	-2.12585	0.0443693	0.193448	-0.0315061	17.7028	-0.160225	0.87409	0.971493	-0.135058	17.7028	-0.686842	0.498989	0.927153	-0.14659	17.7028	-0.745489	0.463461	0.713881	120.44,68.291	26.283,0	_EFLSNSFAEEPEAKPEVAEEEKPQTAIS(ph)MNDEDDA_	28	120.44	26.283	0.99765	-0.14726	YFETSAGLMKEFLSNSFAEEPEAKPEVAEEEKPQTAISMNDEDDA*	38
_EFS(ph)VAAS(ph)DVELENEHVPWGK_	EFSVAASDVELENEHVPWGK	HNM1	YGL077C	-0.135727	16.3849	-0.571361	0.573248	0.830156	0.521895	16.3849	2.197	0.038266	0.266493	-0.0830112	16.3849	-0.349448	0.729904	0.972248	-0.0670712	16.3849	-0.282346	0.780181	0.903634	58.479	58.479	_EFS(ph)VAAS(ph)DVELENEHVPWGK_	3/7	58.479	58.479	1	0.4286	NNFDTIEDSREFSVAASDVELENEHVPWGKK*	13/17
_EFSVAAS(ph)DVELENEHVPWGKK_	EFSVAASDVELENEHVPWGKK	HNM1	YGL077C	-0.264655	15.3187	-0.859829	0.398679	0.693419	-0.195752	15.3187	-0.635972	0.531017	0.817535	-0.184043	15.3187	-0.59793	0.555678	0.940626	-0.379103	15.3187	-1.23166	0.230413	0.505124	71.143	26.885	_EFSVAAS(ph)DVELENEHVPWGKK_	7	71.143	26.885	0.99796	0.80473	NNFDTIEDSREFSVAASDVELENEHVPWGKK*	17
_EGDDAPES(ph)PDIHFEPVVHLEK_	EGDDAPESPDIHFEPVVHLEK	YRB1	YDR002W	0.140058	17.8449	0.684759	0.500278	0.778683	0.233444	17.8449	1.14133	0.265372	0.634159	0.0814826	17.8449	0.398378	0.693993	0.971486	0.156997	17.8449	0.767575	0.450479	0.705049	119.62	119.62	_EGDDAPES(ph)PDIHFEPVVHLEK_	8	119.62	119.62	1	0.93441	EEDTKEETKKEGDDAPESPDIHFEPVVHLEKVDVKTMEEDE	18
_EGLCVEEGQTQPEEES(ph)A_	EGLCVEEGQTQPEEESA	BUR6	YER159C	0.0727539	19.4286	0.545086	0.590895	0.838403	-0.235333	19.4286	-1.76316	0.0910384	0.396367	-0.0455221	19.4286	-0.34106	0.736127	0.972248	-0.352919	19.4286	-2.64413	0.014437	0.100095	265.75	167.92	_EGLCVEEGQTQPEEES(ph)A_	16	265.75	167.92	1	0.242	LNDEKFDFLREGLCVEEGQTQPEEESA*	26
_EGLCVEEGQ(de)TQPEEES(ph)A_	EGLCVEEGQTQPEEESA	BUR6	YER159C	0.0268337	15.6921	0.178176	0.860131	0.960818	-0.19739	15.6921	-1.31067	0.202792	0.556001	0.0843773	15.6921	0.560268	0.580666	0.951635	0.00395085	15.6921	0.0262338	0.979295	0.992365	126.5	93.641	_EGLCVEEGQ(de)TQPEEES(ph)A_	16	126.5	93.641	1	-0.5684	LNDEKFDFLREGLCVEEGQTQPEEESA*	26
_EGPQS(ph)VS(ph)STVQPQPIMK_,_EGPQS(ph)VSS(ph)TVQPQPIMK_,_EGPQSVSS(ph)T(ph)VQPQPIMK_,_EGPQSVS(ph)S(ph)TVQPQPIMK_,_EGPQS(ph)VSST(ph)VQPQPIMK_	EGPQSVSSTVQPQPIMK	MNR2	YKL064W	-0.842134	16.8534	-4.85358	6.55862e-05	0.00127606	-0.286657	16.8534	-1.65213	0.111976	0.425184	-0.362736	16.8534	-2.0906	0.0477066	0.384453	-0.549901	16.8534	-3.16931	0.00424985	0.0465838	160.03,161.48,62.861,81.723,150.59	64.203,39.521,2.3868,0.74812,49.556	_EGPQS(ph)VSS(ph)TVQPQPIMK_	5/8	161.48	39.521	0.99992	0.21893	DHRPSMSQPREGPQSVSSTVQPQPIMKFSTPSYKKPA	15/18
_EGPS(ph)SPASILPAK_,_EGPSS(ph)PASILPAK_	EGPSSPASILPAK	NET1	YJL076W	-0.528584	17.465	-1.97757	0.0599719	0.237522	0.139597	17.465	0.522267	0.606434	0.864472	-0.0195423	17.465	-0.073113	0.942343	0.998131	0.37582	17.465	1.40604	0.17296	0.429023	91.123,69.815	18.392,5.8715	_EGPS(ph)SPASILPAK_	4	91.123	18.392	0.98555	-0.67791	RISEIEKELKEGPSSPASILPAKAAKIPMKKPY	14
_EGSSSQVS(ph)QTLNIPIK_	EGSSSQVSQTLNIPIK	IOC2	YLR095C	-0.086608	15.5003	-0.250939	0.80407	0.945657	-0.466022	15.5003	-1.35025	0.189957	0.539048	0.244214	15.5003	0.707588	0.486247	0.92534	-0.130716	15.5003	-0.378737	0.708326	0.864713	67.095	0	_EGSSSQVS(ph)QTLNIPIK_	8	67.095	0	0.49914	-1.9892	LVKKTIHRVKEGSSSQVSQTLNIPIKLQNCTIKESD	18
_EGS(ph)VEAINAVNNSSLPNGK_	EGSVEAINAVNNSSLPNGK	BRE5	YNR051C	-0.177644	15.5883	-1.00323	0.326097	0.639713	-0.125028	15.5883	-0.706083	0.487165	0.788429	-0.0591392	15.5883	-0.333983	0.741391	0.972588	-0.0295655	15.5883	-0.166969	0.868841	0.950018	168.16	110	_EGS(ph)VEAINAVNNSSLPNGK_	3	168.16	110	1	0.83139	EKKAAPIKTKEGSVEAINAVNNSSLPNGKEVSDEKPVPG	13
_EIAAFPMLEMS(ph)DDENNASGK_	EIAAFPMLEMSDDENNASGK	DBP10	YDL031W	-0.143626	18.748	-0.960416	0.346746	0.654671	0.120596	18.748	0.806413	0.428192	0.761455	-0.191364	18.748	-1.27963	0.21332	0.7226	-0.326777	18.748	-2.18513	0.0392282	0.182094	113.14	39.544	_EIAAFPMLEMS(ph)DDENNASGK_	11	113.14	39.544	0.99989	0.35699	DIKKKKNSKKEIAAFPMLEMSDDENNASGKTQTGDDEDDV	21
_EIAAFPMLEM(ox)S(ph)DDENNASGK_,_EIAAFPM(ox)LEMS(ph)DDENNASGK_	EIAAFPMLEMSDDENNASGK	DBP10	YDL031W	0.290201	15.9446	0.71568	0.481329	0.76565	0.285433	15.9446	0.703921	0.488486	0.788429	0.255544	15.9446	0.630211	0.534713	0.935211	0.384171	15.9446	0.947424	0.353185	0.625406	128.35,91.441	56.807,48.036	_EIAAFPMLEM(ox)S(ph)DDENNASGK_	11	128.35	56.807	1	NA	DIKKKKNSKKEIAAFPMLEMSDDENNASGKTQTGDDEDDV	21
_EIDEQES(ph)S(ph)DDELK_	EIDEQESSDDELK	RRP36	YOR287C	0.0475785	15.9104	0.176718	0.861263	0.960818	-0.175067	15.9104	-0.650239	0.521924	0.814002	-0.0312446	15.9104	-0.11605	0.908612	0.995739	-0.45393	15.9104	-1.686	0.105196	0.32846	183.03	183.03	_EIDEQES(ph)S(ph)DDELK_	7/8	183.03	183.03	1	-0.26395	ESIMANKSKREIDEQESSDDELKTLSFGSLKKA	17/18
_EIDEQES(ph)S(ph)DDELKTLSFGSLK_	EIDEQESSDDELKTLSFGSLK	RRP36	YOR287C	-0.131339	19.0854	-0.788565	0.438348	0.732856	-0.209694	19.0854	-1.25901	0.220545	0.581829	-0.0978544	19.0854	-0.587521	0.562528	0.9466	-0.356454	19.0854	-2.14016	0.0430758	0.191838	130.64	99.16	_EIDEQES(ph)S(ph)DDELKTLSFGSLK_	7/8	130.64	99.16	1	0.25663	ESIMANKSKREIDEQESSDDELKTLSFGSLKKAETVIDEED	17/18
_EIDEQES(ph)S(ph)DDELKTLSFGSLKK_	EIDEQESSDDELKTLSFGSLKK	RRP36	YOR287C	0.111784	16.1512	0.363503	0.71952	0.911997	-0.439192	16.1512	-1.42818	0.16656	0.505903	0.221547	16.1512	0.720437	0.47845	0.924698	-0.350644	16.1512	-1.14024	0.265819	0.544046	56.9	37.314	_EIDEQES(ph)S(ph)DDELKTLSFGSLKK_	7/8	56.9	37.314	0.99949	0.68613	ESIMANKSKREIDEQESSDDELKTLSFGSLKKAETVIDEEDF	17/18
_EIEEDNS(ph)DNDKGVDENETAIVEKPSLVGER_	EIEEDNSDNDKGVDENETAIVEKPSLVGER	BDP1	YNL039W	-0.693523	19.3835	-1.11753	0.275205	0.588401	-0.31456	19.3835	-0.506875	0.617025	0.871901	1.88041	19.3835	3.03005	0.0059164	0.124444	0.267854	19.3835	0.431615	0.670005	0.850969	100.94	60.451	_EIEEDNS(ph)DNDKGVDENETAIVEKPSLVGER_	7	100.94	60.451	1	0.93189	TPQLFIPESKEIEEDNSDNDKGVDENETAIVEKPSLVGERSLEGFTLTGT	17
_EIES(ph)AGDITFNR_	EIESAGDITFNR	BUD4	YJR092W	-0.262278	15.8665	-1.18265	0.248923	0.560392	0.255058	15.8665	1.1501	0.261818	0.62986	0.168905	15.8665	0.761618	0.453959	0.913494	0.147955	15.8665	0.667152	0.511255	0.752499	97.957	44.206	_EIES(ph)AGDITFNR_	4	97.957	44.206	0.99996	1.2933	TQDEAEISIREIESAGDITFNRGDLLSLSFDE	14
_EILAVDPYNNIT(ph)S(ph)DEEDEQAIAR_,_EILAVDPY(ph)NNITS(ph)DEEDEQAIAR_,_EILAVDPY(ph)NNIT(ph)SDEEDEQAIAR_	EILAVDPYNNITSDEEDEQAIAR	MCM10	YIL150C	0.0711701	17.0101	0.274348	0.786245	0.939334	-0.0343421	17.0101	-0.132383	0.895823	0.975488	-0.0452621	17.0101	-0.174477	0.863004	0.989434	-0.437467	17.0101	-1.68636	0.105127	0.32846	105.79,120.79,81.878	8.515,7.7355,5.7018	_EILAVDPY(ph)NNITS(ph)DEEDEQAIAR_	8/13	120.79	7.7355	0.87907	0.49063	MNDPREILAVDPYNNITSDEEDEQAIARELEFMERKRQ	13/18
_EILDTTDNINS(ph)AGNKSIR_,_EILDTTDNINSAGNKS(ph)IR_	EILDTTDNINSAGNKSIR	YDR089W	YDR089W	0.166004	17.1267	0.909478	0.372447	0.675081	0.344984	17.1267	1.89005	0.0713055	0.356299	-0.550052	17.1267	-3.01355	0.00615119	0.126812	0.274965	17.1267	1.50644	0.145445	0.389649	48.823,49.595	5.5253,17.629	_EILDTTDNINSAGNKS(ph)IR_	16	49.595	17.629	0.96576	0.26135	IDDSIISTSKEILDTTDNINSAGNKSIRSAKSFNDLQH	26
_EILGDMCS(ph)EWGGEER_	EILGDMCSEWGGEER	SRF1	YDL133W	-0.121278	15.9152	-0.664567	0.512878	0.789419	0.721274	15.9152	3.95235	0.000624712	0.0213706	-0.0357892	15.9152	-0.196114	0.846228	0.989434	0.0119795	15.9152	0.0656436	0.948224	0.982126	127.07	127.07	_EILGDMCS(ph)EWGGEER_	8	127.07	127.07	1	0.089761	STSSKNAALREILGDMCSEWGGEERLEGVLHSEIG	18
_EIMATTT(ph)DDDGIPSPSHPMEK_	EIMATTTDDDGIPSPSHPMEK	TNA1	YGR260W	-0.632075	15.8384	-4.34908	0.000231835	0.00353775	0.148168	15.8384	1.01949	0.318482	0.681868	-0.26855	15.8384	-1.84779	0.0774184	0.498972	-0.117005	15.8384	-0.805069	0.428951	0.688097	67.685	7.8127	_EIMATTT(ph)DDDGIPSPSHPMEK_	7	67.685	7.8127	0.845	0.7913	DKKSELATEREIMATTTDDDGIPSPSHPMEKRVLRKMDIYL	17
_EINGEFDNSS(ph)DNDKR_,_EINGEFDNS(ph)SDNDKR_	EINGEFDNSSDNDKR	UTP14	YML093W	-0.102475	20.385	-0.968249	0.342903	0.65291	-0.0757153	20.385	-0.715409	0.481493	0.788239	-0.0698131	20.385	-0.659641	0.515978	0.927153	-0.0872209	20.385	-0.824122	0.41826	0.680775	96.734,155.57	10.267,9.7156	_EINGEFDNS(ph)SDNDKR_	9	155.57	9.7156	0.90353	0.51461	VLDALQLAEREINGEFDNSSDNDKRHDARRNGTVV	19
_EINGEFDNS(ph)S(ph)DNDKR_	EINGEFDNSSDNDKR	UTP14	YML093W	0.206674	17.7866	1.15126	0.261349	0.574565	0.215206	17.7866	1.19878	0.24271	0.602998	0.0797897	17.7866	0.444461	0.660827	0.971486	-0.0701364	17.7866	-0.390688	0.699591	0.860121	90.614	90.614	_EINGEFDNS(ph)S(ph)DNDKR_	9/10	90.614	90.614	1	-0.17781	VLDALQLAEREINGEFDNSSDNDKRHDARRNGTVV	19/20
_EIN(de)GEFDNSS(ph)DNDKR_	EINGEFDNSSDNDKR	UTP14	YML093W	0.0674894	17.6145	0.532036	0.599758	0.843291	-0.0463924	17.6145	-0.365723	0.717884	0.923365	0.00721488	17.6145	0.0568768	0.95513	0.998155	-0.144682	17.6145	-1.14057	0.265684	0.544046	84.365	7.1804	_EIN(de)GEFDNSS(ph)DNDKR_	10	84.365	7.1804	0.82217	0.16251	VLDALQLAEREINGEFDNSSDNDKRHDARRNGTVV	20
_EINGEFDNS(ph)S(ph)DNDKRHDAR_	EINGEFDNSSDNDKRHDAR	UTP14	YML093W	-0.135797	15.3736	-0.555682	0.583746	0.835111	-0.54265	15.3736	-2.22053	0.0364211	0.262451	-0.148312	15.3736	-0.606894	0.549814	0.938402	-0.00901764	15.3736	-0.0369003	0.97088	0.990285	55.988	55.988	_EINGEFDNS(ph)S(ph)DNDKRHDAR_	9/10	55.988	55.988	1	0.24813	VLDALQLAEREINGEFDNSSDNDKRHDARRNGTVVNLLK	19/20
_EINTLSNQLDELYLS(ph)DDS(ph)ISSAT(ph)KK_	EINTLSNQLDELYLSDDSISSATKK	GCD6	YDR211W	0.0204545	17.5471	0.11257	0.91134	0.978609	0.0892718	17.5471	0.491301	0.627828	0.879581	-0.198283	17.5471	-1.09123	0.28637	0.817928	-0.0872725	17.5471	-0.480298	0.635512	0.832989	92.098	18.805	_EINTLSNQLDELYLS(ph)DDS(ph)ISSAT(ph)KK_	15/18/23	92.098	18.805	0.97741	-0.26262	DEDSSTEACKEINTLSNQLDELYLSDDSISSATKKTKKRRTMSVN	25/28/33
_EINTYTTNS(ph)PSK_,_EINTYT(ph)TNSPSK_	EINTYTTNSPSK	SWI5	YDR146C	-0.00302215	17.1256	-0.0260085	0.979473	0.995039	0.0285896	17.1256	0.246041	0.807814	0.951466	0.225018	17.1256	1.93649	0.0650775	0.453213	0.218173	17.1256	1.87758	0.0730637	0.263438	157.75,133.23	11.841,0	_EINTYTTNS(ph)PSK_	9	157.75	11.841	0.93026	-0.026679	RSPQFGTHIKEINTYTTNSPSKITRKLTTLPR	19
_EIQEALS(ph)EKPT(ph)REPTPSVK_	EIQEALSEKPTREPTPSVK	RPC53	YDL150W	0.012961	18.6821	0.0963879	0.92404	0.980416	-0.184168	18.6821	-1.36962	0.183915	0.531745	0.0757394	18.6821	0.563257	0.578662	0.951635	-0.374128	18.6821	-2.78231	0.0105386	0.0822223	104.38	70.716	_EIQEALS(ph)EKPT(ph)REPTPSVK_	7/11	104.38	70.716	1	-0.24155	RHEDVETVKREIQEALSEKPTREPTPSVKTEPVGTGLQS	17/21
_EIQEALS(ph)EKPT(ph)REPT(ph)PSVK_	EIQEALSEKPTREPTPSVK	RPC53	YDL150W	0.191962	19.828	1.13398	0.268383	0.582429	0.079543	19.828	0.469883	0.642824	0.885107	0.427255	19.828	2.52392	0.0188938	0.240068	-0.137726	19.828	-0.81359	0.42415	0.685628	90.259	79.885	_EIQEALS(ph)EKPT(ph)REPT(ph)PSVK_	7/11/15	90.259	79.885	1	0.42861	RHEDVETVKREIQEALSEKPTREPTPSVKTEPVGTGLQS	17/21/25
_EKEAAES(ph)PEEADVEMS_	EKEAAESPEEADVEMS	PUP2	YGR253C	-0.131465	18.2221	-1.08683	0.28827	0.600211	-0.219375	18.2221	-1.8136	0.0826927	0.3825	0.0245291	18.2221	0.202785	0.84107	0.989434	-0.264283	18.2221	-2.18486	0.03925	0.182094	213.63	163.52	_EKEAAES(ph)PEEADVEMS_	7	213.63	163.52	1	-0.24889	KTAELIKELKEKEAAESPEEADVEMS*	17
_EKEAAES(ph)PEEADVEM(ox)S_	EKEAAESPEEADVEMS	PUP2	YGR253C	0.0472194	16.1835	0.259619	0.797447	0.944257	-0.177087	16.1835	-0.973652	0.34027	0.702427	0.362665	16.1835	1.99398	0.0580332	0.427086	0.368657	16.1835	2.02693	0.0543083	0.219279	281.68	281.68	_EKEAAES(ph)PEEADVEM(ox)S_	7	281.68	281.68	1	0.36581	KTAELIKELKEKEAAESPEEADVEMS*	17
_EKESQVEDMQDDEPLANEQNT(ph)SR_	EKESQVEDMQDDEPLANEQNTSR	ENP1	YBR247C	-0.092725	15.6201	-0.586164	0.563424	0.823832	0.259982	15.6201	1.64348	0.113765	0.427035	-0.136679	15.6201	-0.864018	0.396421	0.889699	-0.121686	15.6201	-0.769241	0.449509	0.704741	76.678	0	_EKESQVEDMQDDEPLANEQNT(ph)SR_	21	76.678	0	0.5	1.6052	LADKIMASIREKESQVEDMQDDEPLANEQNTSRGNISSGLKSG	31
_EKESQVEDMQDDEPLANEQNTSRGNISS(ph)GLK_,_EKESQVEDMQDDEPLANEQNT(ph)SRGNISSGLK_	EKESQVEDMQDDEPLANEQNTSRGNISSGLK	ENP1	YBR247C	0.152684	16.5803	0.814472	0.423654	0.719496	0.0139636	16.5803	0.0744872	0.941261	0.986561	-0.0198716	16.5803	-0.106003	0.916491	0.995739	0.147549	16.5803	0.787081	0.439199	0.695351	50.986,44.6	0.95726,5.6142	_EKESQVEDMQDDEPLANEQNTSRGNISS(ph)GLK_	28	50.986	0.95726	0.32303	-1.1309	LADKIMASIREKESQVEDMQDDEPLANEQNTSRGNISSGLKSGEGVALPEK	38
_EKPIDSVVDEYLSES(ph)VQK_,_EKPIDS(ph)VVDEYLSESVQK_	EKPIDSVVDEYLSESVQK	YPK1	YKL126W	0.113698	18.2992	0.43977	0.664172	0.879067	0.240407	18.2992	0.929861	0.362015	0.718612	-0.20219	18.2992	-0.782045	0.442095	0.905144	0.370474	18.2992	1.43295	0.165208	0.421754	153.25,277.94	21.853,131.74	_EKPIDS(ph)VVDEYLSESVQK_	6	277.94	131.74	1	0.11935	TSNFDEEFTREKPIDSVVDEYLSESVQKQFGGWTYVGN	16
_EKPIDS(ph)VVDEYLSES(ph)VQK_,_EKPIDS(ph)VVDEYLS(ph)ESVQK_,_EKPIDSVVDEY(ph)LSES(ph)VQK_	EKPIDSVVDEYLSESVQK	YPK1	YKL126W	1.27458	18.7429	10.3747	3.44794e-10	8.68626e-08	-0.0541381	18.7429	-0.440669	0.66353	0.894961	-0.0148265	18.7429	-0.120684	0.90498	0.995739	-0.110969	18.7429	-0.90326	0.375669	0.643974	297.37,94.176,65.16	145.23,30.803,26.781	_EKPIDS(ph)VVDEYLSES(ph)VQK_	6/15	297.37	145.23	1	-0.72476	TSNFDEEFTREKPIDSVVDEYLSESVQKQFGGWTYVGN	16/25
_EKPLNS(ph)DQEDVFISEK_	EKPLNSDQEDVFISEK	SEG1	YMR086W	0.00682953	17.7368	0.015108	0.988075	0.995747	0.0991288	17.7368	0.219289	0.828342	0.961221	0.975084	17.7368	2.15704	0.041593	0.363166	0.993122	17.7368	2.19695	0.03827	0.17969	102.64	85.355	_EKPLNS(ph)DQEDVFISEK_	6	102.64	85.355	1	0.090467	LESFIEEKGKEKPLNSDQEDVFISEKTVKGDVQWPK	16
_EKQESATLDHES(ph)ISR_	EKQESATLDHESISR	MNR2	YKL064W	-0.187374	16.9187	-1.37405	0.182553	0.479972	-0.0755703	16.9187	-0.554173	0.584761	0.855046	0.076208	16.9187	0.55885	0.581617	0.951635	0.184366	16.9187	1.352	0.189407	0.450094	74.649	10.336	_EKQESATLDHES(ph)ISR_	12	74.649	10.336	0.89246	0.32	AEKHVRRRRKEKQESATLDHESISRRKSQAYGATM	22
_EKQES(ph)PDAAFETGFR_	EKQESPDAAFETGFR	LEO1	YOR123C	0.0452709	16.0812	0.252558	0.802833	0.945657	-0.103604	16.0812	-0.577987	0.568839	0.844505	0.299777	16.0812	1.67241	0.107874	0.580991	0.0579466	16.0812	0.323274	0.749383	0.889374	121.45	98.441	_EKQES(ph)PDAAFETGFR_	5	121.45	98.441	1	0.088203	DRRRRQLKEKEKQESPDAAFETGFRKQNSPTTYGA	15
_EKSPT(ph)PQTSTASLSSVTK_,_EKS(ph)PTPQTSTASLSSVTK_	EKSPTPQTSTASLSSVTK	INP53	YOR109W	-0.382034	18.1327	-2.68031	0.0133023	0.0834141	0.0405517	18.1327	0.284507	0.778545	0.942745	0.00116451	18.1327	0.00817012	0.993551	1	-0.0557708	18.1327	-0.391282	0.699158	0.860121	46.621,52.644	0.91668,4.0886	_EKS(ph)PTPQTSTASLSSVTK_	3	52.644	4.0886	0.59905	-0.27115	VSAPAPSTSKEKSPTPQTSTASLSSVTKNIQENKPLAQ	13
_EKT(ph)QS(ph)PILASR_	EKTQSPILASR	HOS4	YIL112W	0.51421	15.3801	3.40206	0.0024246	0.0217515	0.222981	15.3801	1.47526	0.153582	0.488355	0.650732	15.3801	4.3053	0.000258694	0.0118429	0.198187	15.3801	1.31122	0.202609	0.468657	94.309	71.569	_EKT(ph)QS(ph)PILASR_	3/5	94.309	71.569	1	-0.026174	NETYKHEKKREKTQSPILASRRSATPRIEDE	13/15
_EKTS(ph)TPPLPMHFNAQR_,_EKT(ph)STPPLPMHFNAQR_	EKTSTPPLPMHFNAQR	BCY1	YIL033C	0.151891	18.8344	0.527676	0.602734	0.844804	0.116591	18.8344	0.405044	0.689155	0.904533	0.337519	18.8344	1.17256	0.252869	0.790135	-0.548789	18.8344	-1.90652	0.0690395	0.253743	95.631,74.726	0,11.179	_EKTS(ph)TPPLPMHFNAQR_	4	95.631	0	0.47617	0.22614	QAQEEQQHTREKTSTPPLPMHFNAQRRTSVSGETLQ	14
_EKT(ph)S(ph)TPPLPMHFNAQR_,_EKTS(ph)T(ph)PPLPMHFNAQR_	EKTSTPPLPMHFNAQR	BCY1	YIL033C	0.237233	19.7325	1.722	0.0983744	0.332147	0.2874	19.7325	2.08614	0.0481445	0.291583	0.759259	19.7325	5.51121	1.28473e-05	0.0011531	-0.0100898	19.7325	-0.0732384	0.942244	0.979929	98.592,54.288	9.0857,3.445	_EKT(ph)S(ph)TPPLPMHFNAQR_	3/4	98.592	9.0857	0.94187	-0.19059	QAQEEQQHTREKTSTPPLPMHFNAQRRTSVSGETLQ	13/14
_EKT(ph)ST(ph)PPLPM(ox)HFNAQR_	EKTSTPPLPMHFNAQR	BCY1	YIL033C	0.38047	17.6129	2.37459	0.0262104	0.134465	0.148713	17.6129	0.928149	0.362884	0.718612	0.967431	17.6129	6.03794	3.569e-06	0.000396796	0.668623	17.6129	4.17302	0.000360185	0.00766841	80.905	80.905	_EKT(ph)ST(ph)PPLPM(ox)HFNAQR_	3/5	80.905	80.905	1	-0.042577	QAQEEQQHTREKTSTPPLPMHFNAQRRTSVSGETLQ	13/15
_ELAAVS(ph)S(ph)DEDNEDHDIAR_	ELAAVSSDEDNEDHDIAR	UTP14	YML093W	-0.027907	21.1238	-0.137648	0.891706	0.974333	-0.111475	21.1238	-0.549837	0.587685	0.8567	0.0101797	21.1238	0.05021	0.960385	0.998155	-0.442193	21.1238	-2.18106	0.0395627	0.183	155.37	155.37	_ELAAVS(ph)S(ph)DEDNEDHDIAR_	6/7	155.37	155.37	1	0.069713	IKKKELMKNRELAAVSSDEDNEDHDIARAKERMTLKHK	16/17
_ELAEDVDDAST(ph)GDGAAK_,_ELAEDVDDAS(ph)TGDGAAK_	ELAEDVDDASTGDGAAK	RPC31	YNL151C	0.0176617	14.6963	0.113489	0.910619	0.978609	-0.115957	14.6963	-0.745107	0.463687	0.785149	0.0759959	14.6963	0.488327	0.6299	0.965475	-0.138222	14.6963	-0.888175	0.38356	0.650693	99.451,114.01	1.8719,5.8769	_ELAEDVDDAS(ph)TGDGAAK_	10	114.01	5.8769	0.79465	0.49673	IGLSMLAKLKELAEDVDDASTGDGAAKGSKTGEGEDD	20
_ELDEIAAS(ph)LENL_	ELDEIAASLENL	TPM1	YNL079C	0.216132	15.777	0.885713	0.384858	0.682657	0.123847	15.777	0.507526	0.616576	0.871901	0.101199	15.777	0.414717	0.682158	0.971486	0.0239347	15.777	0.0980847	0.922707	0.973878	142.83	142.83	_ELDEIAAS(ph)LENL_	8	142.83	142.83	1	0.14616	LTVKYEDAKKELDEIAASLENL*	18
_ELDEIANS(ph)LENL_	ELDEIANSLENL	TPM2	YIL138C	-0.248515	14.9939	-1.31125	0.202598	0.504955	0.133989	14.9939	0.706974	0.486621	0.788429	-0.206533	14.9939	-1.08974	0.287013	0.818886	0.0692402	14.9939	0.365336	0.718169	0.869907	111.5	111.5	_ELDEIANS(ph)LENL_	8	111.5	111.5	1	-0.56401	FQSKYEEAQKELDEIANSLENL*	18
_ELDNS(ph)S(ph)TISTHDASTNGLINQFK_,_ELDNSS(ph)T(ph)ISTHDASTNGLINQFK_	ELDNSSTISTHDASTNGLINQFK	PGI1	YBR196C	0.395337	16.3656	1.98994	0.0585057	0.234098	-0.22473	16.3656	-1.13119	0.269531	0.639922	0.131385	16.3656	0.661328	0.514915	0.927153	-0.163538	16.3656	-0.823173	0.418789	0.681134	45.957,49.973	5.2011,8.0605	_ELDNSS(ph)T(ph)ISTHDASTNGLINQFK_	6/7	49.973	8.0605	0.70768	0.13413	GKVLAKVIGKELDNSSTISTHDASTNGLINQFKEWM*	16/17
_ELDNSST(ph)ISTHDASTNGLINQFK_,_ELDNSSTIS(ph)THDASTNGLINQFK_	ELDNSSTISTHDASTNGLINQFK	PGI1	YBR196C	0.141264	16.0684	0.737011	0.468502	0.753169	-0.0165338	16.0684	-0.0862611	0.931999	0.984137	0.0976677	16.0684	0.509557	0.615173	0.957697	0.3508	16.0684	1.83021	0.0800932	0.277033	49.768,41.136	0,0	_ELDNSST(ph)ISTHDASTNGLINQFK_	7	49.768	0	0.3036	0.91802	GKVLAKVIGKELDNSSTISTHDASTNGLINQFKEWM*	17
_ELDS(ph)GDDQPQSSEAK_	ELDSGDDQPQSSEAK	BRR2	YER172C	0.13936	15.8887	0.640465	0.528144	0.803721	-0.0190225	15.8887	-0.0874228	0.931085	0.983846	-0.215668	15.8887	-0.991159	0.331831	0.848543	-0.354845	15.8887	-1.63078	0.116436	0.348214	158.34	105.13	_ELDS(ph)GDDQPQSSEAK_	4	158.34	105.13	1	-0.69393	KFRETTHSKRELDSGDDQPQSSEAKRTKFSNPAIP	14
_ELDVS(ph)AES(ph)LTK_	ELDVSAESLTK	LDB17	YDL146W	1.1242	15.5161	6.3047	1.8861e-06	7.43219e-05	0.305137	15.5161	1.71126	0.100368	0.413308	0.30729	15.5161	1.72334	0.0981283	0.556418	0.405549	15.5161	2.27439	0.0324984	0.161095	117.03	39.432	_ELDVS(ph)AES(ph)LTK_	5/8	117.03	39.432	0.99989	-0.34098	ARKGHLYSNRELDVSAESLTKRKAKAPPPPP	15/18
_ELEDFDKYFEKEAENDEDS(ph)EVNAK_	ELEDFDKYFEKEAENDEDSEVNAK	ESF1	YDR365C	0.0244083	18.3414	0.0752905	0.940629	0.983651	-0.0926069	18.3414	-0.285658	0.777674	0.942745	-0.565351	18.3414	-1.7439	0.094411	0.546809	0.125159	18.3414	0.38607	0.702961	0.862438	67.76	35.424	_ELEDFDKYFEKEAENDEDS(ph)EVNAK_	19	67.76	35.424	0.99971	1.9718	RKIKNAQNNRELEDFDKYFEKEAENDEDSEVNAKTVVDRARGEV	29
_ELFGVGT(ph)PQKL_	ELFGVGTPQKL	TEA1	YOR337W	0.0581554	15.5958	0.473595	0.640214	0.86886	0.0984618	15.5958	0.801835	0.430783	0.762815	0.115991	15.5958	0.944582	0.354604	0.866149	0.421762	15.5958	3.43467	0.00223961	0.0297945	121.02	121.02	_ELFGVGT(ph)PQKL_	7	121.02	121.02	1	-0.20863	LSHEIDDLIRELFGVGTPQKL*	17
_ELGDAYVS(ph)S(ph)DEEF_	ELGDAYVSSDEEF	YEF3	YLR249W	-0.0909625	23.3884	-0.548678	0.588467	0.838137	-0.0447966	23.3884	-0.270209	0.789388	0.945089	0.104832	23.3884	0.632336	0.533349	0.935211	-0.37454	23.3884	-2.25919	0.0335641	0.164543	304.05	81.628	_ELGDAYVS(ph)S(ph)DEEF_	8/9	304.05	81.628	1	0.22378	KKKERMKKKKELGDAYVSSDEEF*	18/19
_ELGDAYVS(ph)SDEEF_,_ELGDAYVSS(ph)DEEF_	ELGDAYVSSDEEF	YEF3	YLR249W	0.12343	17.346	0.756818	0.456774	0.745641	-0.0985102	17.346	-0.604023	0.551688	0.831785	-0.26144	17.346	-1.60304	0.122451	0.605598	-0.0650812	17.346	-0.399051	0.693504	0.85718	109.29,142.92	0,12.825	_ELGDAYVSS(ph)DEEF_	9	142.92	12.825	0.95039	1.0454	KKKERMKKKKELGDAYVSSDEEF*	19
_ELNT(ph)YAM(ox)RCK_	ELNTYAMRCK	NOP58	YOR310C	-0.0172804	17.2685	-0.117112	0.907779	0.977714	-0.122956	17.2685	-0.833291	0.413175	0.752172	-0.0255746	17.2685	-0.173323	0.863901	0.989434	0.298084	17.2685	2.02015	0.0550566	0.221284	77.318	77.318	_ELNT(ph)YAM(ox)RCK_	4	77.318	77.318	1	1.2561	AIALLDDLDKELNTYAMRCKEWYGWHFPEL	14
_ELQEDS(ph)PIR_	ELQEDSPIR	YTA7	YGR270W	-0.0568192	17.4576	-0.347923	0.731034	0.914741	0.0427433	17.4576	0.261732	0.795837	0.945717	0.0765606	17.4576	0.468807	0.643582	0.968346	0.0505802	17.4576	0.30972	0.759538	0.892916	149.33	149.33	_ELQEDS(ph)PIR_	6	149.33	149.33	1	-0.21167	EALTLADEIRELQEDSPIREKRFLRERTK	16
_ELS(ph)LNKSAIPS(ph)PR_,_ELSLNKS(ph)AIPS(ph)PR_	ELSLNKSAIPSPR	SMY1	YKL079W	0.141759	17.3387	1.00751	0.324078	0.637709	-0.257734	17.3387	-1.83177	0.0798528	0.376537	-0.0753705	17.3387	-0.535675	0.59728	0.956163	0.00335636	17.3387	0.0238544	0.981173	0.993944	100.93,111.88	57.634,66.762	_ELSLNKS(ph)AIPS(ph)PR_	7/11	111.88	66.762	1	1.15	RIKSLESSVKELSLNKSAIPSPRRGSMSSSSGN	17/21
_EMEYALS(ph)PTPQGNDYQQFR_	EMEYALSPTPQGNDYQQFR	KIN1	YDR122W	-0.251527	16.934	-1.44209	0.162638	0.449032	-0.223264	16.934	-1.28005	0.213176	0.573072	-0.302559	16.934	-1.73468	0.0960629	0.551741	-0.434582	16.934	-2.49161	0.0202938	0.124317	85.576	0	_EMEYALS(ph)PTPQGNDYQQFR_	7	85.576	0	0.49924	0.82393	SRKSSDNQRREMEYALSPTPQGNDYQQFRVPSTTGDPSE	17
_EM(ox)EYALSPT(ph)PQGNDYQQFR_	EMEYALSPTPQGNDYQQFR	KIN1	YDR122W	0.0197756	15.3881	0.101285	0.920194	0.979673	-0.350459	15.3881	-1.79495	0.0856988	0.388327	-0.0544687	15.3881	-0.278972	0.782737	0.985621	-0.0202951	15.3881	-0.103945	0.918106	0.973455	58.09	58.09	_EM(ox)EYALSPT(ph)PQGNDYQQFR_	9	58.09	58.09	1	0.012206	SRKSSDNQRREMEYALSPTPQGNDYQQFRVPSTTGDPSE	19
_EMLQANAMGLRDEEAPS(ph)ENEEDELFGEK_	EMLQANAMGLRDEEAPSENEEDELFGEK	TFG1	YGR186W	-0.453073	18.5667	-2.07015	0.0497445	0.20983	0.0452321	18.5667	0.206671	0.838069	0.964833	-0.248528	18.5667	-1.13555	0.267735	0.806834	-0.309367	18.5667	-1.41354	0.170772	0.426657	123.74	123.74	_EMLQANAMGLRDEEAPS(ph)ENEEDELFGEK_	17	123.74	123.74	1	-0.57051	NKESEQRIKKEMLQANAMGLRDEEAPSENEEDELFGEKKIDEDGERIK	27
_EMLQANAM(ox)GLRDEEAPS(ph)ENEEDELFGEK_,_EM(ox)LQANAMGLRDEEAPS(ph)ENEEDELFGEK_	EMLQANAMGLRDEEAPSENEEDELFGEK	TFG1	YGR186W	-0.00603266	17.4823	-0.0227855	0.982016	0.995039	-0.0643273	17.4823	-0.242966	0.810166	0.953515	0.327208	17.4823	1.23587	0.22887	0.75382	0.219	17.4823	0.827171	0.416565	0.679647	95.319,94.955	95.319,94.955	_EMLQANAM(ox)GLRDEEAPS(ph)ENEEDELFGEK_	17	95.319	95.319	1	-0.38017	NKESEQRIKKEMLQANAMGLRDEEAPSENEEDELFGEKKIDEDGERIK	27
_ENDGENS(ph)Y(ph)LS(ph)Q(de)VLLK_,_ENDGEN(de)S(ph)Y(ph)LS(ph)QVLLK_	ENDGENSYLSQVLLK	ACE2	YLR131C	0.30191	16.994	0.661449	0.514839	0.790673	-0.325183	16.994	-0.712438	0.483296	0.788268	0.408849	16.994	0.89574	0.379589	0.886261	-0.201306	16.994	-0.441038	0.663267	0.846219	56.768,43.69	56.768,43.69	_ENDGENS(ph)Y(ph)LS(ph)Q(de)VLLK_	7/8/10	56.768	56.768	1	1.8008	NNNDDFDHIRENDGENSYLSQVLLKQQEELRIALE	17/18/20
_ENGS(ph)GDDLFAGLK_	ENGSGDDLFAGLK	SUI3	YPL237W	0.184216	16.9139	1.47449	0.153786	0.432711	0.306172	16.9139	2.45065	0.0222074	0.206363	0.234352	16.9139	1.8758	0.0733189	0.487696	0.17899	16.9139	1.43267	0.165288	0.421754	103.34	103.34	_ENGS(ph)GDDLFAGLK_	4	103.34	103.34	1	-0.27629	DDFDAAVNGKENGSGDDLFAGLKKKKKKSKSVS	14
_ENISS(ph)PLGK_,_ENIS(ph)SPLGK_	ENISSPLGK	PSY4	YBL046W	0.646152	16.3913	2.37964	0.0259256	0.134064	0.324816	16.3913	1.19623	0.243688	0.604921	0.354198	16.3913	1.30444	0.204874	0.714057	0.635645	16.3913	2.34094	0.0281852	0.147463	75.043,77.288	1.2022,5.1922	_ENIS(ph)SPLGK_	4	77.288	5.1922	0.76773	0.17595	MVAIAGITYRENISSPLGKKSR*	14
_ENKPNLNS(ph)SSSPSNNNSTQDNSK_,_ENKPNLNSSSS(ph)PSNNNSTQDNSK_,_ENKPNLNSS(ph)SSPSNNNSTQDNSK_,_ENKPNLNSSSSPSNNNS(ph)TQDNSK_,_ENKPNLNSSS(ph)SPSNNNSTQDNSK_,_ENKPNLNSSSSPS(ph)NNNSTQDNSK_	ENKPNLNSSSSPSNNNSTQDNSK	SPT20	YOL148C	0.0118776	18.0487	0.089179	0.929705	0.981163	0.0807215	18.0487	0.60607	0.550351	0.830865	-0.00191839	18.0487	-0.0144036	0.988631	1	-0.0824767	18.0487	-0.619248	0.541785	0.771924	110.36,85.185,70.983,57.39,80.359,57.39	0,12.711,6.2036,4.6205,0,5.9592	_ENKPNLNS(ph)SSSPSNNNSTQDNSK_	8	110.36	0	0.44595	0.27211	HTNTVDVTPKENKPNLNSSSSPSNNNSTQDNSKIQQPSEPNSG	18
_ENKQPDFETNDENDEDS(ph)PEAR_,_ENKQPDFET(ph)NDENDEDSPEAR_	ENKQPDFETNDENDEDSPEAR	GLC8	YMR311C	-0.177309	18.5077	-0.88235	0.386636	0.68349	-0.348958	18.5077	-1.73653	0.095728	0.405953	0.0855242	18.5077	0.425598	0.674322	0.971486	-0.267013	18.5077	-1.32875	0.196849	0.460745	191.4,74.584	129.5,14.601	_ENKQPDFETNDENDEDS(ph)PEAR_	17	191.4	129.5	1	-0.48315	SLGEPEFEIKENKQPDFETNDENDEDSPEARHKKFEEMRKK	27
_ENNVVSPGVSSPNHTT(ph)TDPAITSK_,_ENNVVSPGVSSPNHTTTDPAIT(ph)SK_,_ENNVVSPGVS(ph)SPNHTTTDPAITSK_,_ENNVVSPGVSSPNHT(ph)TTDPAITSK_	ENNVVSPGVSSPNHTTTDPAITSK	SEG1	YMR086W	0.383961	15.7449	2.14768	0.0424093	0.187142	-0.274403	15.7449	-1.53487	0.138338	0.465563	0.0022655	15.7449	0.012672	0.989998	1	-0.177595	15.7449	-0.993374	0.330773	0.604637	79.467,96.234,77.959,49.559	1.5072,0,0,0	_ENNVVSPGVSSPNHTTTDPAIT(ph)SK_	22	96.234	0	0.32988	0.22057	SLFKSKSKQKENNVVSPGVSSPNHTTTDPAITSKKVDKKFSGLS	32
_ENS(ph)LETTFSSVNTR_	ENSLETTFSSVNTR	NPL3	YDR432W	0.0115621	16.0092	0.0770116	0.939274	0.983336	-0.159457	16.0092	-1.06209	0.299122	0.665467	0.0649795	16.0092	0.432806	0.669151	0.971486	-0.0053525	16.0092	-0.0356512	0.971865	0.990317	130.44	51.205	_ENS(ph)LETTFSSVNTR_	3	130.44	51.205	0.99999	0.28344	SWQDLKDLARENSLETTFSSVNTRDFDGTGALEF	13
_ENT(ph)FENSSPAAQVVSQR_	ENTFENSSPAAQVVSQR	VPS72	YDR485C	0.0447308	15.3546	0.289241	0.774965	0.936153	0.285934	15.3546	1.84893	0.0772485	0.371676	0.311928	15.3546	2.01701	0.0554067	0.415617	0.260029	15.3546	1.68142	0.106092	0.330596	81.526	0	_ENT(ph)FENSSPAAQVVSQR_	3	81.526	0	0.41343	0.098726	DEMVSALESRENTFENSSPAAQVVSQRDNSATPTPSN	13
_EPEESVEENTSKT(ph)SS(ph)PSPSPPAAK_,_EPEES(ph)VEENTSKTSS(ph)PSPSPPAAK_,_EPEES(ph)VEENTSKTS(ph)SPSPSPPAAK_	EPEESVEENTSKTSSPSPSPPAAK	UBP3	YER151C	-0.271321	16.0724	-1.56113	0.132028	0.397203	0.062008	16.0724	0.356783	0.724478	0.92542	0.0855738	16.0724	0.492377	0.627079	0.963134	0.0302095	16.0724	0.17382	0.863514	0.945855	47.089,68.411,63.323	3.7609,11.366,13.294	_EPEES(ph)VEENTSKTSS(ph)PSPSPPAAK_	5/15	68.411	11.366	0.92199	0.3516	ATVLPVVDKKEPEESVEENTSKTSSPSPSPPAAKSWSAIASDAI	15/25
_EPNEPPPPCPAMS(ph)T(ph)GSNTRR_	EPNEPPPPCPAMSTGSNTRR	MDS3	YGL197W	0.0868829	15.1455	0.368938	0.715518	0.911715	-0.0111576	15.1455	-0.0473796	0.962616	0.990947	-0.286287	15.1455	-1.21568	0.236329	0.768458	-0.199949	15.1455	-0.849059	0.404522	0.669724	47.204	7.341	_EPNEPPPPCPAMS(ph)T(ph)GSNTRR_	13/14	47.204	7.341	0.87135	0.53462	LNVPLPPQTREPNEPPPPCPAMSTGSNTRRSNTLTDYMHS	23/24
_EQAEAS(ph)IDNLK_	EQAEASIDNLK	ZEO1	YOL109W	0.0209518	19.3085	0.135022	0.893759	0.974333	0.11411	19.3085	0.735373	0.469479	0.785149	0.173377	19.3085	1.11731	0.275295	0.808818	0.0349553	19.3085	0.225266	0.823744	0.92493	228.7	228.7	_EQAEAS(ph)IDNLK_	6	228.7	228.7	1	-0.45298	SLQNKGQEVKEQAEASIDNLKNEATPEAEQV	16
_EQAEAS(ph)IDNLKNEAT(ph)PEAEQVK_	EQAEASIDNLKNEATPEAEQVK	ZEO1	YOL109W	0.126992	19.5304	0.77534	0.445968	0.73786	0.215324	19.5304	1.31464	0.201475	0.556001	0.195442	19.5304	1.19325	0.244827	0.783529	-0.416969	19.5304	-2.54577	0.0179984	0.115049	139.38	139.38	_EQAEAS(ph)IDNLKNEAT(ph)PEAEQVK_	6/15	139.38	139.38	1	-0.24887	SLQNKGQEVKEQAEASIDNLKNEATPEAEQVKKEEQNIADGV	16/25
_EQAEASIDNLKNEAT(ph)PEAEQVK_,_EQAEAS(ph)IDNLKNEATPEAEQVK_	EQAEASIDNLKNEATPEAEQVK	ZEO1	YOL109W	-0.108383	22.803	-0.537157	0.596273	0.841718	0.304261	22.803	1.50795	0.145063	0.474348	0.104975	22.803	0.520267	0.607806	0.956163	0.00730732	22.803	0.0362158	0.97142	0.990317	171.81,111.65	60.165,14.109	_EQAEASIDNLKNEAT(ph)PEAEQVK_	15	171.81	60.165	1	0.020524	SLQNKGQEVKEQAEASIDNLKNEATPEAEQVKKEEQNIADGV	25
_EQAEASIDN(de)LKNEAT(ph)PEAEQVK_,_EQAEASIDNLKN(de)EAT(ph)PEAEQVK_,_EQAEAS(ph)IDN(de)LKNEATPEAEQVK_,_EQ(de)AEASIDNLKNEAT(ph)PEAEQVK_,_EQ(de)AEAS(ph)IDNLKNEATPEAEQVK_,_EQAEAS(ph)IDNLKN(de)EATPEAEQVK_,_EQAEASIDNLKNEAT(ph)PEAEQ(de)VK_	EQAEASIDNLKNEATPEAEQVK	ZEO1	YOL109W	0.264572	18.4157	0.974284	0.339962	0.650863	-0.025916	18.4157	-0.0954354	0.924788	0.981995	0.302018	18.4157	1.11218	0.27745	0.810988	0.19209	18.4157	0.707372	0.486379	0.729905	86.213,97.713,76.118,107.33,84.318,76.176,71.872	37.927,36.604,30.539,60.67,13.227,32.578,27.161	_EQ(de)AEASIDNLKNEAT(ph)PEAEQVK_	15	107.33	60.67	1	0.64455	SLQNKGQEVKEQAEASIDNLKNEATPEAEQVKKEEQNIADGV	25
_EQAEAS(ph)IDNLKNEATPEAEQVKK_,_EQAEASIDNLKNEAT(ph)PEAEQVKK_	EQAEASIDNLKNEATPEAEQVKK	ZEO1	YOL109W	-0.0669125	21.9901	-0.221454	0.826676	0.952069	0.209345	21.9901	0.69285	0.49528	0.792295	0.460879	21.9901	1.52533	0.140691	0.623218	0.114157	21.9901	0.377815	0.709002	0.864957	100.14,116.85	65.921,29.93	_EQAEASIDNLKNEAT(ph)PEAEQVKK_	15	116.85	29.93	0.99898	-0.063206	SLQNKGQEVKEQAEASIDNLKNEATPEAEQVKKEEQNIADGVE	25
_EQEENEINDIRS(ph)QQDK_	EQEENEINDIRSQQDK	DRE2	YKR071C	0.255589	17.0496	1.52627	0.140458	0.411947	0.2968	17.0496	1.77236	0.0894642	0.393364	0.239835	17.0496	1.43219	0.165421	0.667041	-0.0692874	17.0496	-0.413755	0.682852	0.857059	57.106	57.106	_EQEENEINDIRS(ph)QQDK_	12	57.106	57.106	1	-0.34541	ACKDCTCGMKEQEENEINDIRSQQDKVVKFTEDELT	22
_EQGEQT(ph)PVTR_	EQGEQTPVTR	MSC3	YLR219W	0.0112183	15.7316	0.0382408	0.969823	0.991943	0.209819	15.7316	0.715227	0.481603	0.788239	-0.0201147	15.7316	-0.0685663	0.945922	0.998131	0.428302	15.7316	1.45998	0.157701	0.409942	105.52	27.004	_EQGEQT(ph)PVTR_	6	105.52	27.004	0.99801	1.0665	QENYGYQHKKEQGEQTPVTRNAEESFPAAS	16
_EQGS(ph)HQS(ph)LQEHLQR_	EQGSHQSLQEHLQR	CBK1	YNL161W	0.23358	20.4547	1.90616	0.069089	0.262927	-0.0436915	20.4547	-0.356549	0.724651	0.92542	0.0305304	20.4547	0.249147	0.805439	0.988504	-0.134922	20.4547	-1.10105	0.282165	0.561266	81.992	81.992	_EQGS(ph)HQS(ph)LQEHLQR_	4/7	81.992	81.992	1	0.28875	AAGFSSNYMKEQGSHQSLQEHLQRETGNLGSGFT	14/17
_EQHHEDS(ph)EEEDSWSQFVEK_	EQHHEDSEEEDSWSQFVEK	CUE5	YOR042W	-0.10182	17.8535	-0.246116	0.807756	0.946742	-0.0314651	17.8535	-0.0760561	0.940026	0.985948	-0.0365229	17.8535	-0.0882816	0.93041	0.996713	0.11812	17.8535	0.285516	0.777782	0.903575	109.54	39.209	_EQHHEDS(ph)EEEDSWSQFVEK_	7	109.54	39.209	0.99988	0.2064	RRRRHNPNEREQHHEDSEEEDSWSQFVEKDLPELTDRAG	17
_EQPQQHITS(ph)PQR_	EQPQQHITSPQR	YLR278C	YLR278C	0.00613643	17.0543	0.0334765	0.973581	0.991943	0.0698313	17.0543	0.380956	0.706701	0.916603	-0.211069	17.0543	-1.15146	0.261268	0.798741	0.181604	17.0543	0.990719	0.332041	0.605096	52.693	7.615	_EQPQQHITS(ph)PQR_	9	52.693	7.615	0.85238	-0.01207	VSRPLPQQQREQPQQHITSPQRFSESNFTNQL	19
_EQS(ph)QENILQEPDLK_	EQSQENILQEPDLK	YTA7	YGR270W	-0.0250869	16.5909	-0.130545	0.897261	0.97619	0.360279	16.5909	1.87478	0.0734638	0.362429	-0.0833257	16.5909	-0.433602	0.668582	0.971486	0.0729999	16.5909	0.37987	0.707497	0.864379	207.08	207.08	_EQS(ph)QENILQEPDLK_	3	207.08	207.08	1	0.5124	KRAAMELEAKEQSQENILQEPDLKDNKANEFGVA	13
_EQS(ph)QENILQEPDLKDNK_	EQSQENILQEPDLKDNK	YTA7	YGR270W	-0.0457795	18.5849	-0.379207	0.707982	0.90889	-0.0493652	18.5849	-0.408909	0.686356	0.903729	0.00401724	18.5849	0.0332762	0.973739	0.998851	-0.164482	18.5849	-1.36246	0.18613	0.4444	85.45	85.45	_EQS(ph)QENILQEPDLKDNK_	3	85.45	85.45	1	0.090747	KRAAMELEAKEQSQENILQEPDLKDNKANEFGVAAGN	13
_EREEDDRLS(ph)EDDLDLLMENAGVER_	EREEDDRLSEDDLDLLMENAGVER	SPT6	YGR116W	-0.373388	17.6109	-0.992634	0.331126	0.644247	0.443713	17.6109	1.17959	0.250114	0.613076	-0.323829	17.6109	-0.860884	0.398109	0.890308	-0.952223	17.6109	-2.53144	0.0185808	0.116853	114.19	114.19	_EREEDDRLS(ph)EDDLDLLMENAGVER_	9	114.19	114.19	1	0.61476	SKKRRKHKRREREEDDRLSEDDLDLLMENAGVERTKASSSSGKF	19
_EREENFEENS(ph)EDEDGFDLDALR_	EREENFEENSEDEDGFDLDALR	SDA1	YGR245C	-0.113037	16.7678	-0.570014	0.574146	0.830156	0.457354	16.7678	2.30631	0.0303593	0.24233	-0.348581	16.7678	-1.7578	0.0919666	0.53968	-0.00236975	16.7678	-0.01195	0.990568	0.997702	50.924	50.924	_EREENFEENS(ph)EDEDGFDLDALR_	10	50.924	50.924	1	0.10502	GVMFFLDADREREENFEENSEDEDGFDLDALRHKMQVNKKTG	20
_ERPLS(ph)IGNNVTTLSYTAK_	ERPLSIGNNVTTLSYTAK	PKH3	YDR466W	0.203365	16.7891	1.17964	0.250095	0.561722	-0.102441	16.7891	-0.59422	0.558114	0.836278	0.0572899	16.7891	0.332317	0.742633	0.972775	0.000977889	16.7891	0.00567236	0.995523	1	51.089	14.962	_ERPLS(ph)IGNNVTTLSYTAK_	5	51.089	14.962	0.92301	-0.35622	PSSPPPISRKERPLSIGNNVTTLSYTAKNGSQNNAPQN	15
_ERS(ph)PS(ph)PTHVDR_	ERSPSPTHVDR	MHP1	YJL042W	0.0829223	16.3366	0.311183	0.75844	0.929902	0.11585	16.3366	0.43475	0.66776	0.895431	-0.195757	16.3366	-0.73462	0.46993	0.918296	0.205704	16.3366	0.771946	0.447937	0.703815	105.65	34.303	_ERS(ph)PS(ph)PTHVDR_	3/5	105.65	34.303	0.99967	0.30048	EQQEKERERKERSPSPTHVDRGAAIRRERTA	13/15
_ESDDLDDVS(ph)LNHDER_,_ES(ph)DDLDDVSLNHDER_	ESDDLDDVSLNHDER	GRH1	YDR517W	-0.827194	19.26	-2.57579	0.0168328	0.0981283	0.26048	19.26	0.811103	0.425547	0.759448	-0.00232125	19.26	-0.00722811	0.994295	1	0.101126	19.26	0.314895	0.755656	0.890833	136.81,139.66	20.238,51.56	_ES(ph)DDLDDVSLNHDER_	2	139.66	51.56	0.99999	0.22697	RDEYISIISKESDDLDDVSLNHDERRPSSGEAHQF	12
_ESFSFLEM(ox)T(ph)S(ph)SFFKK_	ESFSFLEMTSSFFKK	ECM30	YLR436C	0.206123	14.683	0.904033	0.375267	0.675758	0.438032	14.683	1.92116	0.0670785	0.344012	-0.130706	14.683	-0.573262	0.571981	0.951635	0.0371454	14.683	0.162916	0.871995	0.951052	53.754	53.754	_ESFSFLEM(ox)T(ph)S(ph)SFFKK_	9/10	53.754	53.754	1	0.94143	RLFKIANFRKESFSFLEMTSSFFKKFKFINSDNDN	19/20
_ESGNNAS(ph)TPSSS(ph)PEPVANPPK_,_ESGNNAST(ph)PSSS(ph)PEPVANPPK_,_ESGNNAS(ph)TPS(ph)SSPEPVANPPK_,_ESGNNAST(ph)PSS(ph)SPEPVANPPK_,_ESGNNASTPSS(ph)S(ph)PEPVANPPK_,_ESGNNASTPS(ph)SS(ph)PEPVANPPK_,_ESGNNAST(ph)PS(ph)SSPEPVANPPK_,_ESGNNAS(ph)TPSS(ph)SPEPVANPPK_	ESGNNASTPSSSPEPVANPPK	BRE5	YNR051C	0.158274	17.517	0.307237	0.761403	0.931679	0.0078075	17.517	0.0151557	0.988038	0.997834	-0.727618	17.517	-1.41243	0.171094	0.679356	-0.52954	17.517	-1.02793	0.31458	0.592072	77.554,185.09,97.095,193.11,78.976,74.812,127.59,68.261	4.761,10.89,6.7098,15.754,8.6318,3.5498,3.5091,0	_ESGNNAST(ph)PSS(ph)SPEPVANPPK_	8/11	193.11	15.754	0.97333	0.27	PIEPQVSDAKESGNNASTPSSSPEPVANPPKMTWASKLMNE	18/21
_ES(ph)GSTPISISNAPTFNPK_,_ESGSTPIS(ph)ISNAPTFNPK_,_ESGST(ph)PISISNAPTFNPK_,_ESGS(ph)TPISISNAPTFNPK_,_ESGSTPISIS(ph)NAPTFNPK_	ESGSTPISISNAPTFNPK	NUP60	YAR002W	0.0575122	16.9125	0.315395	0.75528	0.92749	0.266307	16.9125	1.46042	0.157582	0.492523	-0.460757	16.9125	-2.52677	0.0187744	0.239527	0.433932	16.9125	2.37967	0.0259238	0.140349	109.14,74.772,124.25,125.5,67.605	0,0.78851,7.2557,2.4769,1.8893	_ESGS(ph)TPISISNAPTFNPK_	4	125.5	2.4769	0.57008	0.89058	NNIDQSLILKESGSTPISISNAPTFNPKYDTSNASMNT	14
_ESHVVASSTLTGIS(ph)PTSAK_,_ESHVVASSTLTGISPT(ph)SAK_	ESHVVASSTLTGISPTSAK	RTK1	YDL025C	-0.178188	15.5879	-0.917094	0.368526	0.672464	0.57305	15.5879	2.94936	0.00715241	0.10356	-0.270217	15.5879	-1.39075	0.177495	0.687015	0.191267	15.5879	0.984408	0.335068	0.607697	64.275,85.563	4.4029,1.8051	_ESHVVASSTLTGISPT(ph)SAK_	16	85.563	1.8051	0.5906	0.24528	SPQGNGALSKESHVVASSTLTGISPTSAKKAPIDYSPSR	26
_ES(ph)IIS(ph)TGSEFLPPPK_	ESIISTGSEFLPPPK	SEC16	YPL085W	0.544743	15.4878	3.47956	0.00200733	0.0187652	0.0781681	15.4878	0.499301	0.622268	0.875467	0.0216332	15.4878	0.138183	0.891288	0.993799	-0.125953	15.4878	-0.804525	0.429259	0.688097	78.763	0.85131	_ES(ph)IIS(ph)TGSEFLPPPK_	2/5	78.763	0.85131	0.66759	-0.0043852	YVSSPDLVRRESIISTGSEFLPPPKIGVPTKANSS	12/15
_ESISGT(ph)PTPTSIPHEEQR_,_ESIS(ph)GTPTPTSIPHEEQR_	ESISGTPTPTSIPHEEQR	YPR172W	YPR172W	0.717155	16.7522	3.1086	0.00491172	0.0383301	0.242648	16.7522	1.05179	0.303725	0.670753	-0.322423	16.7522	-1.39758	0.175457	0.687015	0.479779	16.7522	2.07967	0.0487869	0.205338	66.674,59.983	2.3426,0	_ESISGT(ph)PTPTSIPHEEQR_	6	66.674	2.3426	0.55252	1.0175	IIANNLSVGKESISGTPTPTSIPHEEQRQSELLNLLQE	16
_ESITNS(ph)PTSEVPIETK_,_ES(ph)ITNSPTSEVPIETK_,_ESITNSPT(ph)SEVPIETK_,_ESIT(ph)NSPTSEVPIETK_	ESITNSPTSEVPIETK	FHL1	YPR104C	-0.0555845	18.5049	-0.432824	0.669139	0.884155	0.00855063	18.5049	0.0665818	0.947485	0.986809	-0.133309	18.5049	-1.03805	0.309944	0.833323	0.0965497	18.5049	0.75181	0.459723	0.711885	198.95,164.93,128.96,183.06	17.364,2.0537,0,5.1378	_ESITNS(ph)PTSEVPIETK_	6	198.95	17.364	0.96971	0.39292	SSALKDQETKESITNSPTSEVPIETKLPKSSDIVTE	16
_ES(ph)LGSPAVQDASISSGNR_	ESLGSPAVQDASISSGNR	ACK1	YDL203C	0.205945	14.8678	1.59881	0.123391	0.383953	-0.125061	14.8678	-0.970884	0.341617	0.703343	0.0896282	14.8678	0.695806	0.49346	0.927153	0.00258763	14.8678	0.0200884	0.984145	0.995002	88.427	10.921	_ES(ph)LGSPAVQDASISSGNR_	2	88.427	10.921	0.92516	-0.33796	ELPFNFSSTKESLGSPAVQDASISSGNRISESVRDNSA	12
_ESMS(ph)QQNLNETTQK_,_ES(ph)MSQQNLNETTQK_	ESMSQQNLNETTQK	YPT1	YFL038C	0.0102708	15.9256	0.041058	0.967601	0.991943	-0.0206663	15.9256	-0.0826146	0.934866	0.984137	-0.131617	15.9256	-0.526146	0.603779	0.956163	-0.0716326	15.9256	-0.286355	0.777147	0.903575	173.33,212.55	20.332,8.3717	_ES(ph)MSQQNLNETTQK_	2	212.55	8.3717	0.87299	-0.189	AFLTMARQIKESMSQQNLNETTQKKEDKGNVNLK	12
_ES(ph)NSNEEGRNDYDDDNQLDIR_	ESNSNEEGRNDYDDDNQLDIR	SLK19	YOR195W	-0.133356	16.3407	-0.77772	0.444591	0.737733	-0.231688	16.3407	-1.35119	0.189663	0.539048	0.0359433	16.3407	0.209619	0.835795	0.989434	-0.0654364	16.3407	-0.38162	0.706215	0.863491	106.7	12.253	_ES(ph)NSNEEGRNDYDDDNQLDIR_	2	106.7	12.253	0.94381	0.73982	LTPLYETSARESNSNEEGRNDYDDDNQLDIRHDNFQIVAKR	12
_ESNTPS(ph)LTMNALDSK_,_ESNTPSLT(ph)MNALDSK_	ESNTPSLTMNALDSK	PXL1	YKR090W	0.492869	14.9284	2.33016	0.0288467	0.142695	-0.341031	14.9284	-1.61231	0.120413	0.437766	0.211497	14.9284	0.999902	0.32767	0.845102	-0.0526544	14.9284	-0.248936	0.8056	0.917132	95.477,59.634	6.2111,6.2386	_ESNTPS(ph)LTMNALDSK_	6	95.477	6.2111	0.8043	1.0457	PKIPEINVTRESNTPSLTMNALDSKIYPDDNFSGL	16
_ES(ph)SFDELQNNSISQER_	ESSFDELQNNSISQER	PIF1	YML061C	-0.0431474	16.2	-0.174787	0.862763	0.960923	-0.855382	16.2	-3.46509	0.00207951	0.0490611	-0.0219683	16.2	-0.0889923	0.929852	0.996713	-0.525953	16.2	-2.1306	0.0439362	0.193615	107.09	0	_ES(ph)SFDELQNNSISQER_	2	107.09	0	0.5	0.72532	KNPLRPALKKESSFDELQNNSISQERSLEMINENEK	12
_ES(ph)SIPVEGELEQLQK_,_ESS(ph)IPVEGELEQLQK_	ESSIPVEGELEQLQK	YCF1	YDR135C	-0.463254	16.5462	-1.52213	0.141487	0.414346	-0.045742	16.5462	-0.150296	0.88183	0.972878	-0.0235606	16.5462	-0.077414	0.938958	0.998131	0.00589433	16.5462	0.0193672	0.984714	0.995002	124.45,110.57	2.1083,1.4323	_ES(ph)SIPVEGELEQLQK_	2	124.45	2.1083	0.61904	0.10961	FGDSSESSVRESSIPVEGELEQLQKLNDLDFGNSD	12
_ES(ph)SPLKELEDPNFIEEQK_,_ESS(ph)PLKELEDPNFIEEQK_	ESSPLKELEDPNFIEEQK	SMY2	YBR172C	-0.206185	15.8201	-1.16341	0.256487	0.570647	0.0756825	15.8201	0.427043	0.673284	0.89732	0.160504	15.8201	0.905654	0.374426	0.88102	0.171128	15.8201	0.965602	0.344199	0.615847	134.88,115.8	0,8.3052	_ES(ph)SPLKELEDPNFIEEQK_	2	134.88	0	0.5	-0.13873	QFQKSPKGMKESSPLKELEDPNFIEEQKKLWEKVQSSS	12
_ES(ph)SPLKELEDPNFIEEQKK_	ESSPLKELEDPNFIEEQKK	SMY2	YBR172C	-0.332046	16.2358	-2.32468	0.0291881	0.143543	0.211316	16.2358	1.47944	0.152471	0.486812	0.101886	16.2358	0.713311	0.482765	0.924698	0.0514618	16.2358	0.360287	0.721891	0.872378	71.354	0	_ES(ph)SPLKELEDPNFIEEQKK_	2	71.354	0	0.5	-0.059861	QFQKSPKGMKESSPLKELEDPNFIEEQKKLWEKVQSSSK	12
_ESS(ph)RS(ph)PIALNYEAR_	ESSRSPIALNYEAR	RPH1	YER169W	0.735779	15.4115	4.24615	0.00029997	0.00426396	-0.065291	15.4115	-0.376792	0.709752	0.917548	0.36609	15.4115	2.11269	0.0455899	0.380486	-0.187512	15.4115	-1.08213	0.290312	0.568034	50.659	10.698	_ESS(ph)RS(ph)PIALNYEAR_	3/5	50.659	10.698	0.93743	0.34917	PNIVTLNISRESSRSPIALNYEARQQHSQQHSFS	13/15
_ESSS(ph)ISVSEELSS(ph)ADERDAEDFSK_,_ESSSISVS(ph)EELSS(ph)ADERDAEDFSK_,_ESSSISVSEELS(ph)S(ph)ADERDAEDFSK_,_ESSS(ph)ISVS(ph)EELSSADERDAEDFSK_,_ESSSISVS(ph)EELS(ph)SADERDAEDFSK_,_ESSS(ph)ISVSEELS(ph)SADERDAEDFSK_,_ESS(ph)SISVSEELSS(ph)ADERDAEDFSK_	ESSSISVSEELSSADERDAEDFSK	PMT2	YAL023C	-0.114608	17.5753	-0.348194	0.730833	0.914741	-0.035742	17.5753	-0.108589	0.914462	0.980787	-0.435847	17.5753	-1.32416	0.198344	0.703039	-0.283881	17.5753	-0.862468	0.397255	0.664154	63.297,55.453,46.415,43.732,45.069,66.365,50.224	7.0634,6.8365,8.407,7.4322,0.22515,1.1946,3.6926	_ESSS(ph)ISVSEELS(ph)SADERDAEDFSK_	4/12	66.365	1.1946	0.50639	0.11552	IKQENTLRQRESSSISVSEELSSADERDAEDFSKEKPAAQSSLL	14/22
_ES(ph)TEGVLDGSK_	ESTEGVLDGSK	CRP1	YHR146W	0.0677876	15.6197	0.571953	0.572853	0.830156	0.0269431	15.6197	0.22733	0.822158	0.9604	-0.0683818	15.6197	-0.576967	0.569517	0.951635	0.211918	15.6197	1.78804	0.0868356	0.293188	76.465	0	_ES(ph)TEGVLDGSK_	2	76.465	0	0.5	-0.15614	SLQSKLVEKRESTEGVLDGSKKVENKAKKDE	12
_ES(ph)VHNHSDGDDVDIPMDDSPVNEEAR_,_ESVHNHS(ph)DGDDVDIPMDDSPVNEEAR_	ESVHNHSDGDDVDIPMDDSPVNEEAR	HRB1	YNL004W	-0.375579	17.1392	-1.00248	0.326452	0.639713	-0.105181	17.1392	-0.280743	0.781395	0.943708	0.25619	17.1392	0.683812	0.500866	0.927153	0.0767104	17.1392	0.204752	0.839551	0.933068	90.978,69.913	0,0.82854	_ES(ph)VHNHSDGDDVDIPMDDSPVNEEAR_	2	90.978	0	0.5	0.19086	EGNVLDVKSKESVHNHSDGDDVDIPMDDSPVNEEARKFTENVVGGG	12
_ESVVEINS(ph)S(ph)ES(ph)DLDEDKNFPR_	ESVVEINSSESDLDEDKNFPR	ESC2	YDR363W	-0.00467826	16.7024	-0.0124409	0.99018	0.996779	-0.163654	16.7024	-0.435207	0.667433	0.895431	0.293977	16.7024	0.781776	0.44225	0.905144	-0.289202	16.7024	-0.769079	0.449603	0.704741	69.069	30.507	_ESVVEINS(ph)S(ph)ES(ph)DLDEDKNFPR_	8/9/11	69.069	30.507	0.99912	0.29495	GRTRGRSVMKESVVEINSSESDLDEDKNFPRSRSRSRSSIR	18/19/21
_ETERS(ph)PS(ph)S(ph)SPIHNATKPEEAVK_,_ETERS(ph)PSS(ph)S(ph)PIHNATKPEEAVK_,_ETERS(ph)PS(ph)SS(ph)PIHNATKPEEAVK_,_ET(ph)ERSPS(ph)S(ph)SPIHNATKPEEAVK_	ETERSPSSSPIHNATKPEEAVK	NOT3	YIL038C	0.0209082	18.1954	0.110983	0.912584	0.978609	0.0815862	18.1954	0.433069	0.668963	0.895431	-0.0958374	18.1954	-0.508716	0.615754	0.957697	0.128787	18.1954	0.683618	0.500986	0.742139	65.213,53.958,60.86,66.282	9.2194,9.9113,17.424,2.0117	_ET(ph)ERSPS(ph)S(ph)SPIHNATKPEEAVK_	2/7/8	66.282	2.0117	0.72925	1.0539	PVIPVADASKETERSPSSSPIHNATKPEEAVKTSIKSPRSSA	12/17/18
_ETGS(ph)DSEDLFNK_,_ETGSDS(ph)EDLFNK_,_ET(ph)GSDSEDLFNK_	ETGSDSEDLFNK	HPC2	YBR215W	0.0951818	17.973	0.29061	0.773931	0.936059	-0.554661	17.973	-1.69349	0.103744	0.414415	-0.0594996	17.973	-0.181664	0.857424	0.989434	0.0571712	17.973	0.174555	0.862943	0.945562	158.34,119.74,120.55	8.2502,5.504,5.6827	_ETGS(ph)DSEDLFNK_	4	158.34	8.2502	0.81067	0.080223	VLNTDNSIKKETGSDSEDLFNKFSNKKTNRKI	14
_ETPLLYNDT(ph)HTP_,_ETPLLYNDTHT(ph)P_	ETPLLYNDTHTP	IES5	YER092W	0.142728	16.389	0.802842	0.430212	0.726061	-0.315491	16.389	-1.77463	0.0890801	0.392738	0.0577554	16.389	0.324873	0.748188	0.973744	-0.0642369	16.389	-0.361331	0.721121	0.871786	109.16,128.36	0,33.96	_ETPLLYNDTHT(ph)P_	11	128.36	33.96	0.9996	0.74211	ELMDAYTLYKETPLLYNDTHTP*	21
_ETQDLLQS(ph)PQFQQAQTFGR_	ETQDLLQSPQFQQAQTFGR	DNF1	YER166W	-0.215547	18.4267	-1.28945	0.209946	0.51586	-0.0552849	18.4267	-0.330726	0.743819	0.932216	0.0824963	18.4267	0.49351	0.62629	0.963134	-0.0321929	18.4267	-0.192584	0.84896	0.938832	141.13	61.193	_ETQDLLQS(ph)PQFQQAQTFGR_	8	141.13	61.193	1	-0.12233	KQETWMTSPKETQDLLQSPQFQQAQTFGRGPSTNVRSSL	18
_ETS(ph)IGVSATGGK_,_ET(ph)SIGVSATGGK_	ETSIGVSATGGK	RPA14	YDR156W	0.00427741	14.5533	0.020055	0.984171	0.995039	0.201281	14.5533	0.943723	0.355033	0.71378	0.300079	14.5533	1.40695	0.172696	0.680508	0.206509	14.5533	0.968234	0.342911	0.614555	70.563,61.419	28.088,8.2953	_ETS(ph)IGVSATGGK_	3	70.563	28.088	0.99788	0.053115	PIQVSTTEKKETSIGVSATGGKKTTFADE*	13
_ETSNEASS(ph)TNS(ph)ENVNK_,_ETSNEAS(ph)STNS(ph)ENVNK_,_ETS(ph)NEASSTNS(ph)ENVNK_,_ETSNEAS(ph)ST(ph)NSENVNK_,_ETSNEASS(ph)T(ph)NSENVNK_,_ETSNEASST(ph)NS(ph)ENVNK_	ETSNEASSTNSENVNK	YBT1	YLL048C	0.95419	16.5201	3.02516	0.00598504	0.0452219	0.25948	16.5201	0.822657	0.419077	0.754532	0.0230605	16.5201	0.0731108	0.942344	0.998131	-0.313725	16.5201	-0.994634	0.330173	0.603894	226.06,233.14,151.44,234.63,291.13,63.16	22.547,12.805,1.4726,12.853,35.411,23.135	_ETSNEASS(ph)T(ph)NSENVNK_	8/9	291.13	35.411	0.99951	0.36703	EEQLQQGATRETSNEASSTNSENVNKFLDLSSEISE	18/19
_ET(ph)SNEASSTNSENVNK_,_ETSNEASST(ph)NSENVNK_,_ETSNEAS(ph)STNSENVNK_,_ETSNEASSTNS(ph)ENVNK_,_ETSNEASS(ph)TNSENVNK_	ETSNEASSTNSENVNK	YBT1	YLL048C	-0.147238	15.7153	-0.342058	0.735385	0.917735	-0.137568	15.7153	-0.319595	0.752135	0.934689	-0.0786572	15.7153	-0.182734	0.856594	0.989434	-0.505801	15.7153	-1.17506	0.251886	0.532543	66.059,140.31,87.447,176.42,168.67	0,2.7276,5.7442,10.529,4.0177	_ETSNEASSTNS(ph)ENVNK_	11	176.42	10.529	0.89682	0.77466	EEQLQQGATRETSNEASSTNSENVNKFLDLSSEISE	21
_ETSPDSIS(ph)IR_,_ETSPDS(ph)ISIR_,_ETS(ph)PDSISIR_	ETSPDSISIR	BAP2	YBR068C	-0.172841	16.2093	-0.991074	0.331871	0.644338	0.0606807	16.2093	0.347944	0.731018	0.927705	-0.169972	16.2093	-0.974624	0.339797	0.855124	0.127231	16.2093	0.729543	0.47297	0.721137	55.112,92.838,82.261	10.763,13.899,6.8734	_ETSPDS(ph)ISIR_	6	92.838	13.899	0.95151	-0.14334	SEDFGSSGKKETSPDSISIRSFSAGNNFQS	16
_ETSPDSIS(ph)IRS(ph)FSAGNNFQSSSSEK_,_ETSPDSISIRS(ph)FS(ph)AGNNFQSSSSEK_	ETSPDSISIRSFSAGNNFQSSSSEK	BAP2	YBR068C	0.446152	16.0468	2.37577	0.0261437	0.134465	-0.306049	16.0468	-1.62972	0.116662	0.432342	-0.210049	16.0468	-1.11852	0.274792	0.808533	-0.663844	16.0468	-3.53498	0.00175286	0.0256474	67.88,50.029	12.053,0.3919	_ETSPDSIS(ph)IRS(ph)FSAGNNFQSSSSEK_	8/11	67.88	12.053	0.91741	-0.36144	SEDFGSSGKKETSPDSISIRSFSAGNNFQSSSSEKTYSKQKSGSD	18/21
_ETT(ph)EEILSK_	ETTEEILSK	HSL1	YKL101W	-0.269248	16.0061	-1.37871	0.18113	0.478251	0.14807	16.0061	0.758206	0.455959	0.778607	-0.124046	16.0061	-0.635188	0.53152	0.934286	0.119953	16.0061	0.614233	0.545037	0.773436	105.1	5.0842	_ETT(ph)EEILSK_	3	105.1	5.0842	0.76327	0.18247	WNNNSSGIPRETTEEILSKLRLSPENPSN	13
_ETYDSNES(ph)DDDVTPSTK_,_ET(ph)YDSNESDDDVTPSTK_,_ETYDS(ph)NESDDDVTPSTK_	ETYDSNESDDDVTPSTK	NUP2	YLR335W	-0.170336	19.1416	-1.56391	0.131373	0.396602	-0.280789	19.1416	-2.57801	0.0167493	0.171515	-0.123849	19.1416	-1.1371	0.267103	0.806061	-0.682989	19.1416	-6.27073	2.04476e-06	0.000111673	254.89,183.23,210.67	44.225,12.763,2.2883	_ETYDSNES(ph)DDDVTPSTK_	8	254.89	44.225	0.99996	0.31273	KRVADAQIQRETYDSNESDDDVTPSTKVASSAVMNRR	18
_EVDPNISES(ph)NILPSK_,_EVDPNIS(ph)ESNILPSK_	EVDPNISESNILPSK	YPL257W-B,YLR157C-B,YER138C,YDR365W-B,YDR261C-D,YPR137C-B,YOL103W-B,YML039W,YJR027W,YGR027W-B,YJR029W,YAR009C,YLR035C-A,YPR158C-D,YLR227W-B,YOR142W-B,YMR050C,YML045W,YGR038C-B,YDR316W-B,YDR098C-B,YPR158W-B,YGR161C-D,YER160C,YBR012W-B,YHR214C-B,YDR210C-D,YMR045C,YBL005W-B	YPL257W-B,YLR157C-B,YER138C,YDR365W-B,YDR261C-D,YPR137C-B,YOL103W-B,YML039W,YJR027W,YGR027W-B,YJR029W,YAR009C,YLR035C-A,YPR158C-D,YLR227W-B,YOR142W-B,YMR050C,YML045W,YGR038C-B,YDR316W-B,YDR098C-B,YPR158W-B,YGR161C-D,YER160C,YBR012W-B,YHR214C-B,YDR210C-D,YMR045C,YBL005W-B	0.0247564	17.0593	0.139069	0.890595	0.974333	0.111738	17.0593	0.627691	0.536335	0.821279	0.0516201	17.0593	0.289976	0.77441	0.981571	0.281182	17.0593	1.57954	0.127747	0.367537	132.24,151.07	3.515,6.2671	_EVDPNIS(ph)ESNILPSK_	7	151.07	6.2671	0.80893	-0.18113	VSKTNIRAPREVDPNISESNILPSKKRSSTPQISN,VSKTNIRAPREVDPNISESNILPSKKRSSTPQISD,ISEINLRAPREVDPNISESNILPSKKRSSTPQISN	17,17,17
_EVGASMT(ph)R_,_EVGAS(ph)MTR_	EVGASMTR	GFA1	YKL104C	0.0856843	19.6051	0.712026	0.483546	0.766843	0.153886	19.6051	1.27877	0.213618	0.573268	0.120158	19.6051	0.9985	0.328335	0.845223	0.174855	19.6051	1.45302	0.159607	0.413359	120.45,68.224	14.254,24.416	_EVGASMT(ph)R_	7	120.45	14.254	0.96381	0.90616	GELHIHRSRREVGASMTRSIQTLEMELA	17
_EVIQPSSVS(ph)LYR_	EVIQPSSVSLYR	OSH2	YDL019C	0.340978	17.0156	2.31999	0.0294829	0.144144	0.156026	17.0156	1.06159	0.299346	0.665467	-0.112564	17.0156	-0.76588	0.451468	0.911427	0.148065	17.0156	1.00742	0.324121	0.599507	168.61	17.351	_EVIQPSSVS(ph)LYR_	9	168.61	17.351	0.97441	-0.051034	SQYYQHTLHKEVIQPSSVSLYRRPSNNLSVVS	19
_EVLSS(ph)PVLS(ph)PNVQK_	EVLSSPVLSPNVQK	ALY1	YKR021W	-0.614325	17.1146	-4.38768	0.000210471	0.00330907	-0.375234	17.1146	-2.68003	0.0133108	0.152903	0.103753	17.1146	0.74103	0.466108	0.916261	-0.664746	17.1146	-4.7478	8.54299e-05	0.00241767	184	68.627	_EVLSS(ph)PVLS(ph)PNVQK_	5/9	184	68.627	1	0.44167	HHDSNIFFPKEVLSSPVLSPNVQKMNIRIPSDLP	15/19
_EVLSS(ph)PVLSPNVQK_	EVLSSPVLSPNVQK	ALY1	YKR021W	-0.191275	17.0095	-1.50122	0.146783	0.421528	-0.172156	17.0095	-1.35116	0.189671	0.539048	0.0393332	17.0095	0.308706	0.7603	0.97536	0.21856	17.0095	1.71536	0.0996027	0.318995	159.66	24.614	_EVLSS(ph)PVLSPNVQK_	5	159.66	24.614	0.99655	-0.012175	HHDSNIFFPKEVLSSPVLSPNVQKMNIRIPSDLP	15
_EVS(ph)PESFGLTAR_	EVSPESFGLTAR	KRI1	YNL308C	-0.107355	20.0462	-1.10464	0.28064	0.593626	-0.129981	20.0462	-1.33745	0.194038	0.545161	0.0050279	20.0462	0.0517351	0.959183	0.998155	0.00782892	20.0462	0.0805565	0.936485	0.978787	128.57	49.861	_EVS(ph)PESFGLTAR_	3	128.57	49.861	0.99999	-0.15477	EEQDLKFRYREVSPESFGLTAREIFAADDTDL	13
_EVS(ph)PPQAISVK_	EVSPPQAISVK	STB3	YDR169C	4.18361	14.5401	2.62981	0.0149108	0.0897821	0.410208	14.5401	0.257856	0.798791	0.946569	0.0343711	14.5401	0.0216056	0.982947	0.999261	0.518199	14.5401	0.325739	0.74754	0.888147	92.247	59.247	_EVS(ph)PPQAISVK_	3	92.247	59.247	1	0.5088	MSENQKEVSPPQAISVKSEASSSIFSK	9
_EVVPNNAS(ph)PAS(ph)ATGARPVSVSN(de)GAANTER_	EVVPNNASPASATGARPVSVSNGAANTER	SYP1	YCR030C	0.0613702	16.2118	0.44504	0.660414	0.876163	-0.204561	16.2118	-1.48342	0.151418	0.484943	-0.111823	16.2118	-0.81091	0.425656	0.901845	-0.105994	16.2118	-0.768638	0.44986	0.704789	55.163	9.8404	_EVVPNNAS(ph)PAS(ph)ATGARPVSVSN(de)GAANTER_	8/11	55.163	9.8404	0.94804	-0.084589	YNFQLSSSSKEVVPNNASPASATGARPVSVSNGAANTEREKKSPQKDKR	18/21
_EWQKM(ox)EFLWQITEEAFLEVVDN(de)S(ph)T(ph)Q(de)R_	EWQKMEFLWQITEEAFLEVVDNSTQR	DYN1	YKR054C	-0.171892	18.7042	-1.17742	0.250962	0.563261	0.0152527	18.7042	0.104478	0.917688	0.980787	-0.0790891	18.7042	-0.541744	0.593159	0.956163	0.0158736	18.7042	0.108731	0.914351	0.971878	46.296	46.296	_EWQKM(ox)EFLWQITEEAFLEVVDN(de)S(ph)T(ph)Q(de)R_	23/24	46.296	46.296	1	0.50386	LHCKINSYVKEWQKMEFLWQITEEAFLEVVDNSTQRCFGILKGLLD	33/34
_EYVLSHEQS(ph)LS(ph)PVQNIR_,_EYVLS(ph)HEQSLS(ph)PVQNIR_	EYVLSHEQSLSPVQNIR	FRK1	YPL141C	-0.0577573	15.0285	-0.274704	0.785975	0.939334	0.518095	15.0285	2.46415	0.021559	0.201541	0.184871	15.0285	0.87928	0.388264	0.889699	0.0838548	15.0285	0.398828	0.693666	0.85718	79.88,50.226	51.547,20.036	_EYVLSHEQS(ph)LS(ph)PVQNIR_	9/11	79.88	51.547	0.99999	-0.44127	ALQAVVNADREYVLSHEQSLSPVQNIRQTTGNMTASL	19/21
_EYVPLDNAEQSTSS(ph)SQETK_,_EYVPLDNAEQSTS(ph)SSQETK_,_EYVPLDNAEQSTSSS(ph)QETK_,_EYVPLDNAEQS(ph)TSSSQETK_,_EYVPLDNAEQST(ph)SSSQETK_	EYVPLDNAEQSTSSSQETK	CBF5	YLR175W	0.0212579	16.7058	0.122749	0.903363	0.976777	0.18319	16.7058	1.05779	0.301038	0.6672	-0.254433	16.7058	-1.46917	0.155213	0.646413	-0.0990984	16.7058	-0.572223	0.572673	0.790936	105,63.46,92.236,46.543,52.112	7.8697,0,5.0783,0,1.7358	_EYVPLDNAEQSTSS(ph)SQETK_	14	105	7.8697	0.82313	0.38348	NENTPEQWKKEYVPLDNAEQSTSSSQETKETEEEPKKAK	24
_EYVPLDNAEQS(ph)TSSS(ph)QETKETEEEPKK_,_EYVPLDNAEQS(ph)TS(ph)SSQETKETEEEPKK_	EYVPLDNAEQSTSSSQETKETEEEPKK	CBF5	YLR175W	0.238571	16.2021	1.22372	0.233337	0.543948	-0.327449	16.2021	-1.67961	0.106448	0.417328	-0.183351	16.2021	-0.940477	0.35666	0.86944	-0.29671	16.2021	-1.52194	0.141534	0.384236	48.198,48.867	3.944,0.75244	_EYVPLDNAEQS(ph)TS(ph)SSQETKETEEEPKK_	11/13	48.867	0.75244	0.39242	0.3208	NENTPEQWKKEYVPLDNAEQSTSSSQETKETEEEPKKAKEDSLIKEV	21/23
_FADS(ph)DS(ph)EDESQFFNQGPSK_	FADSDSEDESQFFNQGPSK	SEG1	YMR086W	0	8.06752	0	1	1	0.0121653	8.06752	0.0804312	0.936584	0.984664	-0.123437	8.06752	-0.816106	0.422738	0.900125	0	8.06752	0	1	1	287.75	122.08	_FADS(ph)DS(ph)EDESQFFNQGPSK_	4/6	287.75	122.08	1	NA	FFKYLGHSSRFADSDSEDESQFFNQGPSKYNTETEGNKT	14/16
_FALDS(ph)PPQS(ph)PR_	FALDSPPQSPR	ASH1	YKL185W	0.00517963	15.4263	0.0360864	0.971522	0.991943	-0.151528	15.4263	-1.05569	0.301977	0.668602	0.00950072	15.4263	0.0661914	0.947792	0.998131	-0.197618	15.4263	-1.3768	0.181712	0.438217	87.18	87.18	_FALDS(ph)PPQS(ph)PR_	5/9	87.18	87.18	1	0.98257	PSPRSPNYHRFALDSPPQSPRRSSNSSITKK	15/19
_FALDS(ph)PPQS(ph)PRR_	FALDSPPQSPRR	ASH1	YKL185W	0.349352	15.0853	1.50262	0.146424	0.420886	0.0296054	15.0853	0.127338	0.89977	0.975965	0.0955876	15.0853	0.411138	0.684744	0.971486	0.305406	15.0853	1.3136	0.20182	0.467459	58.676	58.676	_FALDS(ph)PPQS(ph)PRR_	5/9	58.676	58.676	1	0.29788	PSPRSPNYHRFALDSPPQSPRRSSNSSITKKG	15/19
_FANENPNS(ph)QK_	FANENPNSQK	RFA1	YAR007C	-0.013358	17.6791	-0.0907369	0.92848	0.981163	-0.143594	17.6791	-0.975392	0.339425	0.702427	-0.0694009	17.6791	-0.471419	0.641743	0.968346	0.161177	17.6791	1.09483	0.284826	0.563519	176.32	176.32	_FANENPNS(ph)QK_	8	176.32	176.32	1	0.2025	NSNLNANERKFANENPNSQKTRPIFAIEQL	18
_FAS(ph)PTDR_	FASPTDR	SPO12	YHR152W	0.285412	16.5922	2.10997	0.0458458	0.19767	0.190495	16.5922	1.40828	0.172304	0.515751	0.204659	16.5922	1.51299	0.143783	0.629833	0.405526	16.5922	2.99795	0.00638134	0.0599786	105.14	35.938	_FAS(ph)PTDR_	3	105.14	35.938	0.99975	0.1606	PKRKLQLQQRFASPTDRLVSPCSLKLN	13
_FAS(ph)PTDRLVS(ph)PCSLK_	FASPTDRLVSPCSLK	SPO12	YHR152W	0.221606	15.8713	1.03319	0.312165	0.624129	-0.00261356	15.8713	-0.0121851	0.990382	0.9984	0.0671363	15.8713	0.313008	0.757071	0.97536	-0.133211	15.8713	-0.621066	0.540609	0.771419	62.042	12.709	_FAS(ph)PTDRLVS(ph)PCSLK_	3/10	62.042	12.709	0.94669	-0.072119	PKRKLQLQQRFASPTDRLVSPCSLKLNEHKVKMFG	13/20
_FAS(ph)VS(ph)PYPK_	FASVSPYPK	SSK1	YLR006C	0.668834	15.8268	3.39348	0.00247565	0.0220822	0.912579	15.8268	4.63017	0.000114664	0.00637408	1.80508	15.8268	9.15846	3.60504e-09	1.33495e-06	1.00303	15.8268	5.08911	3.6469e-05	0.00119503	113.67	60.074	_FAS(ph)VS(ph)PYPK_	3/5	113.67	60.074	1	-0.71444	PATTKSPLLRFASVSPYPKFHSDNQIMAS	13/15
_FDEDGKS(ph)IR_	FDEDGKSIR	IST2	YBR086C	-0.0936952	21.2554	-0.730367	0.472475	0.756109	0.177263	21.2554	1.38179	0.180195	0.526783	0.203259	21.2554	1.58443	0.126629	0.605598	0.222787	21.2554	1.73666	0.0957062	0.311972	213.63	213.63	_FDEDGKS(ph)IR_	7	213.63	213.63	1	-0.14914	IPTSKNYYLRFDEDGKSIRDAKSSAESSN	17
_FDEDGKS(ph)IRDAK_	FDEDGKSIRDAK	IST2	YBR086C	-0.123935	18.6489	-0.740161	0.466625	0.753034	-0.312576	18.6489	-1.86676	0.0746204	0.365241	0.243085	18.6489	1.45175	0.159957	0.657986	-0.0683642	18.6489	-0.408284	0.686808	0.85718	82.925	82.925	_FDEDGKS(ph)IRDAK_	7	82.925	82.925	1	0.3122	IPTSKNYYLRFDEDGKSIRDAKSSAESSNATN	17
_FDIDADS(ph)EANLR_	FDIDADSEANLR	YOL019W	YOL019W	-0.562104	15.722	-2.7307	0.0118609	0.0761301	0.230064	15.722	1.11765	0.275152	0.644022	-0.207319	15.722	-1.00716	0.324246	0.844781	0.0487768	15.722	0.236958	0.814769	0.91931	166.86	166.86	_FDIDADS(ph)EANLR_	7	166.86	166.86	1	0.58202	DPYLSSKSGRFDIDADSEANLRGDSRTNLLGD	17
_FDIDADS(ph)EANLRGDSR_	FDIDADSEANLRGDSR	YOL019W	YOL019W	-0.389717	16.5552	-2.01696	0.055412	0.225487	-0.110841	16.5552	-0.573651	0.571722	0.845497	-0.297875	16.5552	-1.54164	0.136688	0.61749	0.078209	16.5552	0.404768	0.689355	0.85718	87.083	59.316	_FDIDADS(ph)EANLRGDSR_	7	87.083	59.316	1	-0.17481	DPYLSSKSGRFDIDADSEANLRGDSRTNLLGDNFKN	17
_FDSSVDRGS(ph)PFQCNIGVGQVIK_,_FDSS(ph)VDRGSPFQCNIGVGQVIK_	FDSSVDRGSPFQCNIGVGQVIK	FPR1	YNL135C	-0.100625	16.7347	-0.348384	0.730692	0.914741	-0.0180318	16.7347	-0.0624297	0.950755	0.987555	-0.158632	16.7347	-0.549217	0.588103	0.951635	-0.295808	16.7347	-1.02415	0.316323	0.593201	123,84.208	13.717,13.222	_FDSSVDRGS(ph)PFQCNIGVGQVIK_	9	123	13.717	0.92791	-0.09467	YTGTLENGQKFDSSVDRGSPFQCNIGVGQVIKGWDVGIPKLS	19
_FDVGALM(ox)ALHGEGS(ph)GEEK_	FDVGALMALHGEGSGEEK	RPS1A,RPS1B	YLR441C,YML063W	0.161878	14.7902	0.83928	0.409875	0.70533	-0.0431255	14.7902	-0.22359	0.825033	0.960853	0.0998216	14.7902	0.517538	0.609679	0.956163	0.512779	14.7902	2.65857	0.0139738	0.0986402	51.771	51.771	_FDVGALM(ox)ALHGEGS(ph)GEEK_	14	51.771	51.771	1	0.35536	RKVKLLKQPKFDVGALMALHGEGSGEEKGKKVTGFKDE,RKVKLLKQPKFDVGALMALHGEGSGEEKGKKVSGFKDE	24,24
_FEGS(ph)DDDENHPLPPLNVAK_	FEGSDDDENHPLPPLNVAK	KIN1	YDR122W	-0.134636	19.288	-0.738989	0.467323	0.753057	0.286854	19.288	1.57448	0.128911	0.451926	0.358485	19.288	1.96765	0.061171	0.438768	0.127807	19.288	0.701508	0.489962	0.731975	98.443	98.443	_FEGS(ph)DDDENHPLPPLNVAK_	4	98.443	98.443	1	-0.23531	SGREAYAAQKFEGSDDDENHPLPPLNVAKGRKLHPSARA	14
_FEIGESGGNDPYMVSS(ph)PK_	FEIGESGGNDPYMVSSPK	MIG1	YGL035C	-0.015101	15.0478	-0.0760868	0.940002	0.983606	0.517541	15.0478	2.60765	0.015673	0.165448	0.0212893	15.0478	0.107267	0.915499	0.995739	0.50177	15.0478	2.52819	0.0187156	0.117463	93.215	9.8214	_FEIGESGGNDPYMVSS(ph)PK_	16	93.215	9.8214	0.90553	-0.2	SSTRKGRKTKFEIGESGGNDPYMVSSPKTMAKIPVSVK	26
_FEQASESEPTTVSYEIAGNS(ph)PNAER_,_FEQASESEPT(ph)TVSYEIAGNSPNAER_,_FEQAS(ph)ESEPTTVSYEIAGNSPNAER_,_FEQASESEPTT(ph)VSYEIAGNSPNAER_,_FEQASES(ph)EPTTVSYEIAGNSPNAER_,_FEQASESEPTTVS(ph)YEIAGNSPNAER_,_FEQASESEPTTVSY(ph)EIAGNSPNAER_	FEQASESEPTTVSYEIAGNSPNAER	SOD1	YJR104C	-0.340149	24.0902	-1.89328	0.0708558	0.267687	0.14524	24.0902	0.808414	0.427062	0.760117	0.0813613	24.0902	0.45286	0.654855	0.969345	-0.196799	24.0902	-1.09539	0.284585	0.563519	279.91,125.08,135.54,96.579,123.55,108.5,61.111	153.64,4.0963,0,4.4425,7.5936,8.5379,0.78076	_FEQASESEPTTVSYEIAGNS(ph)PNAER_	20	279.91	153.64	1	0.076255	GDAGVSGVVKFEQASESEPTTVSYEIAGNSPNAERGFHIHEFGDA	30
_FFDNIVGVALS(ph)PSNDNNK_,_FFDNIVGVALSPS(ph)NDNNK_	FFDNIVGVALSPSNDNNK	RGT1	YKL038W	-0.275064	16.433	-1.2	0.242248	0.552468	0.00402001	16.433	0.0175377	0.986158	0.997735	-0.00633166	16.433	-0.0276225	0.978199	0.998936	-0.489787	16.433	-2.13675	0.0433812	0.192099	115.56,49.224	25.122,14.048	_FFDNIVGVALS(ph)PSNDNNK_	11	115.56	25.122	0.99693	-0.42658	VALKQKPGGKFFDNIVGVALSPSNDNNKAGFTTATARD	21
_FFDRPS(ph)SSFVSNAK_,_FFDRPSS(ph)SFVSNAK_	FFDRPSSSFVSNAK	WHI2	YOR043W	0.382126	14.6148	1.25007	0.223734	0.530453	0.481256	14.6148	1.57436	0.12894	0.451926	-0.485925	14.6148	-1.58963	0.12545	0.605598	0.0865811	14.6148	0.283237	0.779506	0.903634	71.241,50.088	0,0.96728	_FFDRPS(ph)SSFVSNAK_	6	71.241	0	0.33089	-0.30839	DDLYNHPVEKFFDRPSSSFVSNAKGFFGLSSNNS	16
_FFISEEPSFSS(ph)PVK_,_FFISEEPS(ph)FSSPVK_,_FFISEEPSFS(ph)SPVK_	FFISEEPSFSSPVK	LRE1	YCL051W	-0.536337	15.9588	-3.55327	0.00167602	0.0161531	-0.182559	15.9588	-1.20947	0.238661	0.59999	-0.215397	15.9588	-1.42702	0.166891	0.671154	-0.252744	15.9588	-1.67445	0.107468	0.332454	219.03,147.95,144.65	25.51,0,0	_FFISEEPSFSS(ph)PVK_	11	219.03	25.51	0.99568	0.083731	KNNLQTPSPRFFISEEPSFSSPVKGVPDAIINLD	21
_FFPTDELENVPDS(ph)PAMAQAAK_	FFPTDELENVPDSPAMAQAAK	CBK1	YNL161W	0.222598	15.793	1.33053	0.196272	0.496935	0.161969	15.793	0.968129	0.342962	0.704249	-0.0894303	15.793	-0.534548	0.598047	0.956163	0.315027	15.793	1.883	0.0722956	0.262303	45.82	32.236	_FFPTDELENVPDS(ph)PAMAQAAK_	13	45.82	32.236	0.9994	0.11522	PKLSSITDTRFFPTDELENVPDSPAMAQAAKQREQMTKQGG	23
_FFQQFEPSEEPTSPT(ph)R_,_FFQQFEPSEEPT(ph)SPTR_,_FFQQFEPSEEPTS(ph)PTR_	FFQQFEPSEEPTSPTR	FIR1	YER032W	-0.647373	16.7149	-1.42061	0.168728	0.457999	-0.31999	16.7149	-0.702193	0.489542	0.788429	-0.36685	16.7149	-0.805022	0.428978	0.902466	0.231078	16.7149	0.507083	0.616881	0.8255	63.894,121.45,98.676	1.5164,9.6179,1.453	_FFQQFEPSEEPT(ph)SPTR_	12	121.45	9.6179	0.88271	0.41843	PSTGLNGTLKFFQQFEPSEEPTSPTRQVNPESLDKL	22
_FFS(ph)PSSNIPTDR_	FFSPSSNIPTDR	TSL1	YML100W	1.24023	16.5146	6.91371	4.53753e-07	2.5504e-05	0.95777	16.5146	5.33913	1.96271e-05	0.00197094	1.10655	16.5146	6.1685	2.60951e-06	0.000300867	1.518	16.5146	8.46218	1.50402e-08	2.22953e-06	151.66	27.287	_FFS(ph)PSSNIPTDR_	3	151.66	27.287	0.99764	-0.75437	KPRKNGSVERFFSPSSNIPTDRIASPIQHEHD	13
_FGEGAS(ph)GEER_	FGEGASGEER	PUP2	YGR253C	0.0322441	15.2518	0.210839	0.834853	0.954532	-0.139222	15.2518	-0.91035	0.371997	0.726036	0.309369	15.2518	2.02291	0.0547505	0.413312	0.054226	15.2518	0.354575	0.72611	0.874083	125.72	125.72	_FGEGAS(ph)GEER_	6	125.72	125.72	1	0.2438	TQSVCDLALRFGEGASGEERLMSRPFGVAL	16
_FGLS(ph)PSK_	FGLSPSK	CDC48	YDL126C	-0.0364655	17.1379	-0.262009	0.795626	0.942819	0.124851	17.1379	0.897066	0.378896	0.730734	0.142236	17.1379	1.02198	0.317326	0.841135	0.173279	17.1379	1.24503	0.225546	0.498746	140.11	33.429	_FGLS(ph)PSK_	4	140.11	33.429	0.99955	-0.39277	PVLHPDQYTKFGLSPSKGVLFYGPPGT	14
_FGNNS(ph)SRGHDFR_	FGNNSSRGHDFR	TIF4631	YGR162W	1.48605	16.2758	3.70979	0.00114019	0.011753	1.30465	16.2758	3.25694	0.00344429	0.0663155	0.903897	16.2758	2.2565	0.0337562	0.327361	1.80662	16.2758	4.51008	0.000154893	0.00379672	66.056	9.6513	_FGNNS(ph)SRGHDFR_	5	66.056	9.6513	0.90223	-0.29983	RGNRSRDSGRFGNNSSRGHDFRNTSVRNMDDR	15
_FGSGNSFSSLDKPIPQS(ph)R_,_FGSGNS(ph)FSSLDKPIPQSR_	FGSGNSFSSLDKPIPQSR	SEC16	YPL085W	-1.2063	17.64	-8.51953	1.33388e-08	1.59706e-06	-0.100183	17.64	-0.707541	0.486276	0.788429	-0.19399	17.64	-1.37005	0.183781	0.691933	0.102615	17.64	0.724716	0.47587	0.722979	81.651,42.818	26.792,2.0079	_FGSGNSFSSLDKPIPQS(ph)R_	17	81.651	26.792	0.99786	-0.28824	AKPVAVPTQRFGSGNSFSSLDKPIPQSRKGSNNSNRPP	27
_FGS(ph)GNS(ph)FSSLDKPIPQSR_	FGSGNSFSSLDKPIPQSR	SEC16	YPL085W	0.799456	15.3581	5.00218	4.52749e-05	0.000967807	0.112943	15.3581	0.706684	0.486799	0.788429	-0.147721	15.3581	-0.924287	0.364849	0.871428	-0.00690405	15.3581	-0.0431985	0.965913	0.988659	50.851	8.5263	_FGS(ph)GNS(ph)FSSLDKPIPQSR_	3/6	50.851	8.5263	0.87018	0.068732	AKPVAVPTQRFGSGNSFSSLDKPIPQSRKGSNNSNRPP	13/16
_FGSLINDQGT(ph)AGLS(ph)SHGGSFAAQNR_,_FGSLINDQGTAGLSS(ph)HGGS(ph)FAAQNR_,_FGSLINDQGTAGLS(ph)S(ph)HGGSFAAQNR_,_FGSLINDQGT(ph)AGLSSHGGS(ph)FAAQNR_,_FGSLINDQGT(ph)AGLSS(ph)HGGSFAAQNR_,_FGSLINDQGTAGLS(ph)SHGGS(ph)FAAQNR_	FGSLINDQGTAGLSSHGGSFAAQNR	NPR1	YNL183C	-0.382055	17.1024	-3.01532	0.00612561	0.0460604	0.102734	17.1024	0.810813	0.42571	0.759448	0.135271	17.1024	1.06761	0.296679	0.821848	0.119618	17.1024	0.944065	0.354862	0.62698	84.975,75.416,72.916,56.048,97.57,78.057	5.6821,7.7482,2.9359,6.3865,23.967,0.38927	_FGSLINDQGT(ph)AGLSS(ph)HGGSFAAQNR_	10/15	97.57	23.967	0.9964	-0.067978	YGTSAQSRDRFGSLINDQGTAGLSSHGGSFAAQNRITSRLSTTSH	20/25
_FGS(ph)LINDQGTAGLSSHGGSFAAQNR_	FGSLINDQGTAGLSSHGGSFAAQNR	NPR1	YNL183C	-0.845118	16.2242	-1.71021	0.100565	0.338623	0.468416	16.2242	0.947905	0.352945	0.71378	0.0787022	16.2242	0.159265	0.874838	0.990317	-0.0444672	16.2242	-0.0899857	0.929071	0.977754	53.722	23.234	_FGS(ph)LINDQGTAGLSSHGGSFAAQNR_	3	53.722	23.234	0.99504	-0.59744	YGTSAQSRDRFGSLINDQGTAGLSSHGGSFAAQNRITSRLSTTSH	13
_FGS(ph)PSASDIESPNPK_	FGSPSASDIESPNPK	RAV1	YJR033C	-0.435665	16.8077	-2.82586	0.00953245	0.0645099	0.0960474	16.8077	0.622994	0.539363	0.822613	-0.0597664	16.8077	-0.387664	0.701798	0.971486	-0.0379318	16.8077	-0.246037	0.807816	0.917132	170.26	37.754	_FGS(ph)PSASDIESPNPK_	3	170.26	37.754	0.99983	-0.61266	ARMRPSLFDKFGSPSASDIESPNPKLPNSLLDDFL	13
_FGTQAS(ph)PFSSQLGNK_	FGTQASPFSSQLGNK	NUP159	YIL115C	0.114168	16.8316	1.05727	0.301269	0.611775	0.310664	16.8316	2.87697	0.00846813	0.114614	0.0378559	16.8316	0.350573	0.729071	0.972248	0.432233	16.8316	4.00278	0.000550966	0.0104583	207.85	35.424	_FGTQAS(ph)PFSSQLGNK_	6	207.85	35.424	0.99967	0.49655	ESVGSDTTFKFGTQASPFSSQLGNKSPFSSFTKDD	16
_FHPQYYY(ph)KIQQ(de)PM(ox)S(ph)IN(de)EIK_	FHPQYYYKIQQPMSINEIK	RSC4	YKR008W	-0.0475857	15.8383	-0.239546	0.812785	0.947417	-0.52633	15.8383	-2.64954	0.0142618	0.156409	0.0989638	15.8383	0.498183	0.623043	0.95969	-0.28158	15.8383	-1.41747	0.169632	0.425876	49.049	49.049	_FHPQYYY(ph)KIQQ(de)PM(ox)S(ph)IN(de)EIK_	7/14	49.049	49.049	1	-1.0447	KDFIKLPSRKFHPQYYYKIQQPMSINEIKSRDYEYEDGP	17/24
_FHQIPSSPS(ph)NPVSQPAPVR_,_FHQIPS(ph)SPSNPVSQPAPVR_,_FHQIPSS(ph)PSNPVSQPAPVR_	FHQIPSSPSNPVSQPAPVR	SUM1	YDR310C	-0.082411	18.3087	-0.356194	0.724913	0.912733	0.0965664	18.3087	0.417375	0.68024	0.902637	-0.0595064	18.3087	-0.257196	0.799294	0.987826	-0.121652	18.3087	-0.525799	0.604017	0.815636	144.41,154.47,133.86	12.002,0,0	_FHQIPS(ph)SPSNPVSQPAPVR_	6	154.47	0	0.4968	-0.24909	PINSLLPSSKFHQIPSSPSNPVSQPAPVRTSRSATQEID	16
_FISRLS(ph)S(ph)PEK_	FISRLSSPEK	ALY2	YJL084C	-0.0267763	17.1094	-0.186683	0.853531	0.960011	0.299639	17.1094	2.08907	0.0478565	0.291583	-0.0519608	17.1094	-0.362269	0.720429	0.972248	0.014565	17.1094	0.101547	0.919989	0.973808	75.102	25.289	_FISRLS(ph)S(ph)PEK_	6/7	75.102	25.289	0.99706	0.20599	SSKNSDSEERFISRLSSPEKVLINTLDNES	16/17
_FKS(ph)SIS(ph)PR_	FKSSISPR	ATG13	YPR185W	-0.488537	16.1727	-3.18148	0.00412804	0.0336403	-0.12157	16.1727	-0.791693	0.436558	0.763872	-0.266755	16.1727	-1.73718	0.0956124	0.550169	-0.250411	16.1727	-1.63074	0.116444	0.348214	89.9	31.308	_FKS(ph)SIS(ph)PR_	3/6	89.9	31.308	0.99937	0.24834	LNQMGNSATKFKSSISPRSIDSISSSFI	13/16
_FKS(ph)TDNYTLPQTAQLNSFLEK_,_FKSTDNYT(ph)LPQTAQLNSFLEK_,_FKST(ph)DNYTLPQTAQLNSFLEK_	FKSTDNYTLPQTAQLNSFLEK	PUF2	YPR042C	-1.0058	17.5019	-3.17438	0.00419866	0.0340376	-0.122261	17.5019	-0.385865	0.703111	0.913768	-0.0675883	17.5019	-0.213314	0.832945	0.989434	-0.191506	17.5019	-0.604409	0.551436	0.776048	73.346,62.847,69.771	0,0.023809,1.6126	_FKS(ph)TDNYTLPQTAQLNSFLEK_	3	73.346	0	0.31498	0.22341	ATSYFEPLTRFKSTDNYTLPQTAQLNSFLEKNGNPNIWSSA	13
_FLDNHEVDS(ph)IVS(ph)LER_	FLDNHEVDSIVSLER	BNI4	YNL233W	-0.460185	17.7764	-1.12289	0.272969	0.58644	0.646638	17.7764	1.57785	0.128136	0.451256	0.138498	17.7764	0.337946	0.738442	0.972248	-0.449188	17.7764	-1.09605	0.2843	0.563352	119.66	119.66	_FLDNHEVDS(ph)IVS(ph)LER_	9/12	119.66	119.66	1	-0.35435	HDTGEVLFPKFLDNHEVDSIVSLERTRSTKSNKRS	19/22
_FLDNHEVDSIVS(ph)LER_	FLDNHEVDSIVSLER	BNI4	YNL233W	0.0645068	16.1786	0.20296	0.840935	0.955878	0.742909	16.1786	2.33744	0.0283983	0.230762	-0.0198641	16.1786	-0.0624992	0.950701	0.998131	0.199905	16.1786	0.628968	0.535513	0.767519	127.32	64.613	_FLDNHEVDSIVS(ph)LER_	12	127.32	64.613	1	-0.33154	HDTGEVLFPKFLDNHEVDSIVSLERTRSTKSNKRS	22
_FLGS(ph)SFNIDK_,_FLGSS(ph)FNIDK_	FLGSSFNIDK	GIN4	YDR507C	-0.025988	19.2772	-0.243669	0.809629	0.947417	0.192974	19.2772	1.80937	0.083367	0.383414	-0.142501	19.2772	-1.33612	0.194466	0.69869	0.0208719	19.2772	0.1957	0.846549	0.938499	215.77,142.76	19.744,9.9013	_FLGS(ph)SFNIDK_	4	215.77	19.744	0.98951	-0.75796	KILETIRRSKFLGSSFNIDKELKLSKMEYP	14
_FLGSS(ph)FNIDKELK_,_FLGS(ph)SFNIDKELK_	FLGSSFNIDKELK	GIN4	YDR507C	-0.507531	18.0263	-1.67142	0.108071	0.356006	0.360319	18.0263	1.18662	0.247386	0.609748	-0.157291	18.0263	-0.517996	0.609365	0.956163	0.0243959	18.0263	0.0803416	0.936654	0.978787	105.95,155.39	6.7902,13.658	_FLGS(ph)SFNIDKELK_	4	155.39	13.658	0.95871	0.24307	KILETIRRSKFLGSSFNIDKELKLSKMEYPSII	14
_FLNS(ph)PDLPER_	FLNSPDLPER	SHS1	YDL225W	0.00845281	20.216	0.0872856	0.931193	0.981163	-0.222893	20.216	-2.30164	0.030664	0.244136	0.0389889	20.216	0.402608	0.690921	0.971486	-0.32742	20.216	-3.38101	0.0025518	0.0328254	151.13	151.13	_FLNS(ph)PDLPER_	4	151.13	151.13	1	-0.22026	RSIKTESSPKFLNSPDLPERTKLRNISETV	14
_FLNS(ph)PIPQHTQQAS(ph)PLLMR_	FLNSPIPQHTQQASPLLMR	YDR186C	YDR186C	-0.138077	16.0668	-0.796486	0.433823	0.728813	-0.173912	16.0668	-1.0032	0.326112	0.691657	-0.0723307	16.0668	-0.417234	0.680342	0.971486	-0.0170852	16.0668	-0.0985547	0.922338	0.973878	46.273	28.918	_FLNS(ph)PIPQHTQQAS(ph)PLLMR_	4/14	46.273	28.918	0.99918	0.32616	LLNDTSKKQKFLNSPIPQHTQQASPLLMRNNSNSNLLFE	14/24
_FLS(ph)PSGHK_	FLSPSGHK	RPL32	YBL092W	-0.0983296	16.8479	-0.512967	0.612823	0.849385	-0.125015	16.8479	-0.652179	0.520694	0.813715	0.142495	16.8479	0.743371	0.464717	0.916261	0.218184	16.8479	1.13822	0.266642	0.54457	109.66	33.442	_FLS(ph)PSGHK_	3	109.66	33.442	0.99955	-0.15158	IGYGSNKKTKFLSPSGHKTFLVANVKDL	13
_FNFQ(de)EY(ph)LS(ph)DIRYQ(de)TQK_,_FNFQ(de)EY(ph)LS(ph)DIRYQTQ(de)K_	FNFQEYLSDIRYQTQK	GTT3	YEL017W	-0.111744	16.3359	-0.781996	0.442123	0.736372	0.272374	16.3359	1.9061	0.069096	0.351464	-0.167529	16.3359	-1.17239	0.252935	0.790135	0.0184556	16.3359	0.129155	0.898348	0.962671	58.831,51.03	34.606,30.982	_FNFQ(de)EY(ph)LS(ph)DIRYQ(de)TQK_	6/8	58.831	34.606	0.9995	0.61932	SSTSAFTKFKFNFQEYLSDIRYQTQKLNENVQDYLS	16/18
_FNIINM(ox)LFSICDNS(ph)GLIDKR_	FNIINMLFSICDNSGLIDKR	IES1	YFL013C	-0.115877	17.8601	-0.679173	0.503746	0.782737	0.0168227	17.8601	0.0986003	0.922302	0.980911	0.112026	17.8601	0.6566	0.517897	0.927153	0.445559	17.8601	2.61149	0.0155383	0.104535	46.514	46.514	_FNIINM(ox)LFSICDNS(ph)GLIDKR_	14	46.514	46.514	1	1.0474	NDGEVDTVNKFNIINMLFSICDNSGLIDKRFLSKYVEVES	24
_FNS(ph)ISQVNK_	FNSISQVNK	YML119W	YML119W	-0.58647	17.9744	-2.40021	0.0247932	0.130594	-0.430326	17.9744	-1.76117	0.0913821	0.396892	-0.528437	17.9744	-2.16271	0.0411062	0.36046	0.282413	17.9744	1.15581	0.259519	0.539315	185.3	57.784	_FNS(ph)ISQVNK_	3	185.3	57.784	1	-0.90373	ESPTKNLRPRFNSISQVNKGVNEDHYTGG	13
_FNS(ph)SIGR_,_FNSS(ph)IGR_	FNSSIGR	RPL17B,RPL17A	YJL177W,YKL180W	-0.176611	17.0067	-0.643755	0.526046	0.802579	-0.165046	17.0067	-0.601601	0.553272	0.832047	0.095313	17.0067	0.34742	0.731407	0.972248	-0.000358204	17.0067	-0.00130567	0.998969	1	120.31,102.62	0,4.6561	_FNS(ph)SIGR_	3	120.31	0	0.5	-0.53721	DHQRAIPFRRFNSSIGRTAQGKEFGVT	13
_FQDDEQNAGEDDNDIMS(ph)PLPADEEAELQRR_	FQDDEQNAGEDDNDIMSPLPADEEAELQRR	MCM3	YEL032W	-0.445422	16.7261	-2.32111	0.0294122	0.144144	-0.320079	16.7261	-1.66794	0.108766	0.422857	0.258168	16.7261	1.34532	0.191521	0.696335	-0.376589	16.7261	-1.96242	0.0618128	0.237531	94.072	94.072	_FQDDEQNAGEDDNDIMS(ph)PLPADEEAELQRR_	17	94.072	94.072	1	-1.2084	TPSSARRILRFQDDEQNAGEDDNDIMSPLPADEEAELQRRLQLGLRVSPR	27
_FQDDT(ph)LNR_	FQDDTLNR	SPC29	YPL124W	-0.101113	17.024	-0.926399	0.363773	0.668493	-0.164699	17.024	-1.50897	0.144802	0.474348	0.215843	17.024	1.97755	0.0599744	0.434195	0.111144	17.024	1.0183	0.319034	0.594937	127.83	127.83	_FQDDT(ph)LNR_	5	127.83	127.83	1	-0.02998	SNFGNSASKKFQDDTLNRVRKEHEEALK	15
_FQDEEQTEHLTELS(ph)DNEENFEATR_	FQDEEQTEHLTELSDNEENFEATR	YCG1	YDR325W	0.175937	18.09	0.901125	0.376779	0.676663	-0.0875913	18.09	-0.448629	0.65786	0.892541	0.00596797	18.09	0.030567	0.975876	0.998851	0.0987005	18.09	0.505529	0.617955	0.8255	97.059	31.621	_FQDEEQTEHLTELS(ph)DNEENFEATR_	14	97.059	31.621	0.99926	1.6615	RIQAVFCLTKFQDEEQTEHLTELSDNEENFEATRTLVASIQNDP	24
_FQDPSDS(ph)DLNDDGDSTGTGAATPHR_,_FQDPS(ph)DSDLNDDGDSTGTGAATPHR_	FQDPSDSDLNDDGDSTGTGAATPHR	YJL070C	YJL070C	1.15321	16.1034	2.30064	0.0307296	0.148281	0.788649	16.1034	1.57335	0.129175	0.451926	-0.259407	16.1034	-0.517513	0.609696	0.956163	0.316292	16.1034	0.630999	0.534207	0.76644	107.88,57.227	29.426,9.7549	_FQDPSDS(ph)DLNDDGDSTGTGAATPHR_	7	107.88	29.426	0.99868	-1.4461	KFWRFEDDKRFQDPSDSDLNDDGDSTGTGAATPHRHGYYYPSYFT	17
_FQIHVKNTEMLLLS(ph)TLNYYQT(ph)PVFKR_	FQIHVKNTEMLLLSTLNYYQTPVFKR	UTP10	YJL109C	-0.0641602	17.2285	-0.365717	0.717889	0.911932	-0.119353	17.2285	-0.68032	0.503033	0.79895	0.00166749	17.2285	0.00950477	0.992498	1	0.036495	17.2285	0.208024	0.837025	0.931258	42.904	8.7482	_FQIHVKNTEMLLLS(ph)TLNYYQT(ph)PVFKR_	14/21	42.904	8.7482	0.79596	-0.87954	LHATEWLVRRFQIHVKNTEMLLLSTLNYYQTPVFKRILSIIKLPPL	24/31
_FQYS(ph)DDEPAEK_	FQYSDDEPAEK	POM152	YMR129W	-0.160014	14.8461	-1.13944	0.266146	0.579553	0.155079	14.8461	1.1043	0.280783	0.650895	0.0525322	14.8461	0.374075	0.711745	0.971486	0.17612	14.8461	1.25413	0.222282	0.495322	89.507	25.068	_FQYS(ph)DDEPAEK_	4	89.507	25.068	0.9969	0.37422	SRPNVNTTRRFQYSDDEPAEKIRPLRSRSFK	14
_FRVVLGDS(ph)DDE_	FRVVLGDSDDE	PSH1	YOL054W	0.107242	19.2925	0.917906	0.36811	0.672098	-0.237226	19.2925	-2.03046	0.0539219	0.309132	0.106195	19.2925	0.908942	0.372724	0.880587	-0.0394052	19.2925	-0.337276	0.73894	0.883719	232.78	232.78	_FRVVLGDS(ph)DDE_	8	232.78	232.78	1	-0.13979	DDPQPKRQKRFRVVLGDSDDE*	18
_FS(ph)ATS(ph)LPDMMEER_	FSATSLPDMMEER	WSC2	YNL283C	0.0371618	15.5847	0.208512	0.836649	0.954532	0.322455	15.5847	1.80927	0.083383	0.383414	-0.17126	15.5847	-0.960926	0.346495	0.859121	-0.224344	15.5847	-1.25877	0.220628	0.494112	74.649	7.9409	_FS(ph)ATS(ph)LPDMMEER_	2/5	74.649	7.9409	0.88029	-0.16798	PPSIYNGNQRFSATSLPDMMEERQLHIVNPDNV	12/15
_FSDLPS(ph)S(ph)PIKAPNVEK_	FSDLPSSPIKAPNVEK	DNA2	YHR164C	-0.113654	15.5471	-0.680527	0.502905	0.781989	-0.0777952	15.5471	-0.465814	0.645691	0.885714	-0.195961	15.5471	-1.17335	0.252557	0.790135	0.0374139	15.5471	0.224023	0.8247	0.925118	67.964	60.452	_FSDLPS(ph)S(ph)PIKAPNVEK_	6/7	67.964	60.452	1	-0.34081	DLTIKPTITKFSDLPSSPIKAPNVEKKAEVNAEEVD	16/17
_FSHIKPSASS(ph)PQSTFK_,_FSHIKPSAS(ph)SPQSTFK_,_FSHIKPS(ph)ASSPQSTFK_	FSHIKPSASSPQSTFK	STB1	YNL309W	-0.0434861	18.6684	-0.123056	0.903122	0.976777	-0.0468377	18.6684	-0.13254	0.895699	0.975488	-0.187855	18.6684	-0.531587	0.600064	0.956163	-0.602718	18.6684	-1.70556	0.101442	0.322562	90.498,103.88,49.988	16.202,0.27113,1.5829	_FSHIKPSAS(ph)SPQSTFK_	9	103.88	0.27113	0.50415	-0.13345	TASTSNDAVRFSHIKPSASSPQSTFKSNLLPNFPDE	19
_FSHIKPSASS(ph)PQS(ph)TFK_,_FSHIKPS(ph)ASSPQS(ph)TFK_,_FSHIKPSAS(ph)SPQS(ph)TFK_,_FSHIKPSASS(ph)PQST(ph)FK_	FSHIKPSASSPQSTFK	STB1	YNL309W	-0.306677	17.0644	-1.79882	0.0850668	0.301953	0.0612422	17.0644	0.359218	0.72268	0.924662	0.0334494	17.0644	0.196198	0.846163	0.989434	-0.169655	17.0644	-0.995117	0.329943	0.603828	77.469,45.864,76.311,53.169	11.87,7.8357,4.7827,1.3985	_FSHIKPSASS(ph)PQS(ph)TFK_	10/13	77.469	11.87	0.9008	-0.44141	TASTSNDAVRFSHIKPSASSPQSTFKSNLLPNFPDE	20/23
_FSIPDPNEIS(ph)QDSPLK_	FSIPDPNEISQDSPLK	FIR1	YER032W	-0.0855491	15.0847	-0.476178	0.6384	0.867891	0.296376	15.0847	1.64967	0.112482	0.425184	-0.143431	15.0847	-0.798359	0.432757	0.902466	0.0246105	15.0847	0.136986	0.892224	0.958475	56.295	8.4403	_FSIPDPNEIS(ph)QDSPLK_	10	56.295	8.4403	0.87462	-0.46639	PHEHTQSQVRFSIPDPNEISQDSPLKIVFPKSGNET	20
_FS(ph)LDPLAEEDSEDTPGVAGGISK_	FSLDPLAEEDSEDTPGVAGGISK	ENT4	YLL038C	0.180105	15.2849	1.06692	0.296983	0.60743	0.220335	15.2849	1.30523	0.204607	0.55823	-0.266687	15.2849	-1.57982	0.127682	0.606832	0.157283	15.2849	0.931723	0.361072	0.63001	108.94	52.51	_FS(ph)LDPLAEEDSEDTPGVAGGISK_	2	108.94	52.51	0.99999	-0.1397	RTRNTHEYARFSLDPLAEEDSEDTPGVAGGISKLSFRPKSSNN	12
_FSLGAAS(ph)T(ph)TSLVNSK_	FSLGAASTTSLVNSK	TRS65	YGR166W	0.142132	17.6271	1.16444	0.256079	0.570567	-0.10485	17.6271	-0.859	0.399127	0.744701	-0.0263108	17.6271	-0.215555	0.831218	0.989434	-0.144417	17.6271	-1.18315	0.248728	0.529611	144.15	13.679	_FSLGAAS(ph)T(ph)TSLVNSK_	7/8	144.15	13.679	0.94396	-0.052517	LRLGGVSSSRFSLGAASTTSLVNSKLSNVKFKFIN	17/18
_FSQHSSMLINNPAT(ph)PNQK_	FSQHSSMLINNPATPNQK	BEM2	YER155C	-0.0738208	15.6211	-0.477893	0.637197	0.867604	-0.0211765	15.6211	-0.13709	0.892142	0.975488	-0.178189	15.6211	-1.15354	0.260431	0.798741	0.201434	15.6211	1.30402	0.205013	0.472046	75.445	60.871	_FSQHSSMLINNPAT(ph)PNQK_	14	75.445	60.871	1	0.68016	ASMVIETPKRFSQHSSMLINNPATPNQKMRDSLDTTGR	24
_FSSIVS(ph)NDIDMNFR_,_FS(ph)SIVSNDIDMNFR_	FSSIVSNDIDMNFR	VTC2	YFL004W	0.00436819	15.8448	0.0221582	0.982511	0.995039	-0.264767	15.8448	-1.34307	0.19224	0.54247	-0.129558	15.8448	-0.657198	0.517519	0.927153	0.299493	15.8448	1.51922	0.142216	0.384304	100.23,141.59	0.11568,0	_FS(ph)SIVSNDIDMNFR_	2	141.59	0	0.49716	0.031575	ASEPLASASKFSSIVSNDIDMNFRSFKFWVHNDN	12
_FSSIVS(ph)NDIDM(ox)NFR_,_FS(ph)SIVSNDIDM(ox)NFR_	FSSIVSNDIDMNFR	VTC2	YFL004W	0.191045	16.1175	0.790482	0.43725	0.731413	0.223577	16.1175	0.92509	0.36444	0.719349	-0.0434708	16.1175	-0.179868	0.858817	0.989434	0.646789	16.1175	2.67621	0.0134267	0.0969774	120.92,151.07	120.92,151.07	_FS(ph)SIVSNDIDM(ox)NFR_	2	151.07	151.07	1	0.10381	ASEPLASASKFSSIVSNDIDMNFRSFKFWVHNDN	12
_FSS(ph)IVS(ph)NDIDMNFR_,_FS(ph)SIVS(ph)NDIDMNFR_	FSSIVSNDIDMNFR	VTC2	YFL004W	-0.171693	15.3628	-0.967695	0.343175	0.65291	-0.11445	15.3628	-0.645059	0.525216	0.815237	-0.102841	15.3628	-0.579631	0.567748	0.951635	-0.359729	15.3628	-2.0275	0.054246	0.219279	71.316,88.311	36.012,52.092	_FS(ph)SIVS(ph)NDIDMNFR_	2/6	88.311	52.092	0.99999	1.0479	ASEPLASASKFSSIVSNDIDMNFRSFKFWVHNDN	12/16
_FSSLS(ph)PELR_,_FSS(ph)LSPELR_	FSSLSPELR	NTE1	YML059C	0.122879	15.2473	0.900448	0.377132	0.676663	0.119356	15.2473	0.874629	0.390738	0.739882	0.121003	15.2473	0.886703	0.384336	0.886261	0.432846	15.2473	3.17186	0.00422407	0.0464648	103.31,64.374	31.216,2.5585	_FSSLS(ph)PELR_	5	103.31	31.216	0.99924	-0.61733	SNNASVHSKKFSSLSPELRNAQLSTSPLS	15
_FSSS(ph)PNSSVLENNR_,_FSS(ph)SPNSSVLENNR_,_FS(ph)SSPNSSVLENNR_	FSSSPNSSVLENNR	ROX1	YPR065W	-0.159665	17.6139	-1.41655	0.1699	0.459912	-0.0950101	17.6139	-0.842931	0.407872	0.750233	-0.0106	17.6139	-0.0940434	0.925882	0.996713	-0.0268603	17.6139	-0.238305	0.813736	0.918478	186.29,201.76,146.77	3.0127,14.126,1.6718	_FSS(ph)SPNSSVLENNR_	3	201.76	14.126	0.95513	0.16325	TTTATSSPGKFSSSPNSSVLENNRLNSINNSNQY	13
_FTAPTS(ph)PS(ph)TSSPK_,_FT(ph)APTSPS(ph)TSSPK_,_FT(ph)APTS(ph)PSTSSPK_,_FTAPTS(ph)PSTSS(ph)PK_,_FT(ph)APTSPST(ph)SSPK_,_FTAPT(ph)SPSTSS(ph)PK_	FTAPTSPSTSSPK	LSB3	YFR024C-A	0.092338	18.3784	0.858518	0.399387	0.694189	0.0793354	18.3784	0.737626	0.468135	0.785149	0.0269914	18.3784	0.250954	0.804058	0.988504	-0.212599	18.3784	-1.97665	0.0600825	0.232922	120.63,164.2,133.04,102.53,168.67,108.36	13.176,36.421,29.904,6.3595,55.134,11.986	_FT(ph)APTSPST(ph)SSPK_	2/9	168.67	55.134	0.99999	0.7938	ASTPQTSQGRFTAPTSPSTSSPKAVALYSFAGE	12/19
_FTAPTSPS(ph)TSSPK_,_FTAPTS(ph)PSTSSPK_,_FTAPTSPSTS(ph)SPK_,_FTAPT(ph)SPSTSSPK_,_FTAPTSPSTSS(ph)PK_,_FT(ph)APTSPSTSSPK_	FTAPTSPSTSSPK	LSB3	YFR024C-A	-0.0468132	21.2271	-0.324448	0.748505	0.925185	-0.0829042	21.2271	-0.574583	0.571102	0.845497	-0.063879	21.2271	-0.442726	0.662063	0.971486	-0.18225	21.2271	-1.26311	0.219092	0.492442	94.409,214.61,67.952,206.74,53.754,62.088	0,21.612,0,5.6475,0.75278,1.9309	_FTAPTS(ph)PSTSSPK_	6	214.61	21.612	0.99079	0.14201	ASTPQTSQGRFTAPTSPSTSSPKAVALYSFAGE	16
_FT(ph)ASSASSSNLTTPGSSK_,_FTASSAS(ph)SSNLTTPGSSK_,_FTASS(ph)ASSSNLTTPGSSK_,_FTAS(ph)SASSSNLTTPGSSK_,_FTASSASSS(ph)NLTTPGSSK_	FTASSASSSNLTTPGSSK	GIN4	YDR507C	0.0467548	16.2194	0.233218	0.817637	0.949686	-0.503538	16.2194	-2.5117	0.0194121	0.188844	0.0101818	16.2194	0.0507878	0.959929	0.998155	-0.130556	16.2194	-0.651227	0.521297	0.758317	136.36,143.83,144.08,140.68,121.82	0.41421,4.745,10.226,0,2.357	_FTASS(ph)ASSSNLTTPGSSK_	5	144.08	10.226	0.88381	0.20328	SRKKPISFNKFTASSASSSNLTTPGSSKRLSKNFSSKK	15
_FTNNDMDS(ph)IVVK_	FTNNDMDSIVVK	AVT1	YJR001W	0.562893	16.0295	3.20938	0.00386114	0.0318515	0.614947	16.0295	3.50618	0.00188093	0.0474288	-0.0259302	16.0295	-0.147844	0.883743	0.991797	0.430647	16.0295	2.45537	0.0219786	0.128359	194.67	93.135	_FTNNDMDS(ph)IVVK_	8	194.67	93.135	1	-0.3065	EMMSGGAGRRFTNNDMDSIVVKRVEGVDGKVV	18
_FTPVNITS(ph)PNLSFQK_,_FTPVNIT(ph)SPNLSFQK_	FTPVNITSPNLSFQK	VIP1	YLR410W	-0.316237	19.8998	-0.835523	0.411944	0.707715	-0.228109	19.8998	-0.602683	0.552564	0.831785	-0.442212	19.8998	-1.16836	0.254525	0.791992	-0.545621	19.8998	-1.44157	0.162782	0.418448	279.19,70.628	32.841,0	_FTPVNITS(ph)PNLSFQK_	8	279.19	32.841	0.99948	-0.21649	KFTRVIMPPKFTPVNITSPNLSFQKRKTRRKSVSV	18
_FTYNSVS(ph)PR_	FTYNSVSPR	RTC1	YOL138C	-0.339402	14.4529	-2.66579	0.0137474	0.0854205	-0.0755794	14.4529	-0.593627	0.558504	0.836278	-0.0716305	14.4529	-0.562611	0.579095	0.951635	0.294894	14.4529	2.3162	0.0297237	0.15144	100.93	40.341	_FTYNSVS(ph)PR_	7	100.93	40.341	0.99991	-0.82204	GNEDDNISPRFTYNSVSPRSKVSSLQSYA	17
_FTYNS(ph)VS(ph)PR_	FTYNSVSPR	RTC1	YOL138C	0.0147549	17.0219	0.121225	0.904556	0.976777	-0.0785989	17.0219	-0.645765	0.524766	0.815237	-0.0861129	17.0219	-0.707499	0.486302	0.92534	-0.189582	17.0219	-1.5576	0.132863	0.374499	122.34	67.56	_FTYNS(ph)VS(ph)PR_	5/7	122.34	67.56	1	0.405	GNEDDNISPRFTYNSVSPRSKVSSLQSYA	15/17
_FVEKPNT(ph)PPSSR_,_FVEKPNTPPS(ph)SR_,_FVEKPNTPPSS(ph)R_	FVEKPNTPPSSR	STB1	YNL309W	0.0536772	17.2407	0.341885	0.735514	0.917735	0.406483	17.2407	2.589	0.0163422	0.169816	0.23268	17.2407	1.48201	0.151791	0.638549	0.542787	17.2407	3.45717	0.00212011	0.0292031	63.864,45.829,42.388	34.057,4.349,2.0154	_FVEKPNT(ph)PPSSR_	7	63.864	34.057	0.99921	-0.11362	NKMTVISPVKFVEKPNTPPSSRQRKAEDRSQQ	17
_FVISET(ph)PS(ph)PVLK_,_FVIS(ph)ETPS(ph)PVLK_	FVISETPSPVLK	SWI5	YDR146C	0.0204943	17.4223	0.207935	0.837094	0.954532	0.118568	17.4223	1.20299	0.241109	0.601903	0.282605	17.4223	2.8673	0.00866027	0.150611	0.0883246	17.4223	0.896139	0.379381	0.646776	237.07,149.69	119.12,29.165	_FVISET(ph)PS(ph)PVLK_	6/8	237.07	119.12	1	0.68513	DNEENEPESRFVISETPSPVLKSQSKYEGRSP	16/18
_FYDDENLT(ph)E_	FYDDENLTE	SOL1	YNR034W	0.28296	18.1866	1.78106	0.0879976	0.307794	0.0867793	18.1866	0.546223	0.590126	0.856967	0.150884	18.1866	0.949721	0.352041	0.866149	-0.00927917	18.1866	-0.0584067	0.953925	0.984931	177.44	163.44	_FYDDENLT(ph)E_	8	177.44	163.44	1	0.70807	DVFVIKKKYKFYDDENLTE*	18
_FYDEQGNELS(ph)PR_	FYDEQGNELSPR	MID2	YLR332W	0.396898	17.0299	2.18952	0.0388696	0.174857	-0.129471	17.0299	-0.714237	0.482204	0.788268	-0.104255	17.0299	-0.575133	0.570736	0.951635	-0.280725	17.0299	-1.54864	0.134998	0.375558	170.26	162.88	_FYDEQGNELS(ph)PR_	10	170.26	162.88	1	0.33809	VASNDIIEEKFYDEQGNELSPRNY*	20
_FYGEDANNFS(ph)DQDETTHTFK_	FYGEDANNFSDQDETTHTFK	LEO1	YOR123C	-0.21794	15.9606	-1.08644	0.288441	0.600211	0.216111	15.9606	1.07732	0.292408	0.662072	-0.0332693	15.9606	-0.165849	0.869712	0.989434	-0.0320473	15.9606	-0.159757	0.874455	0.95148	69.979	5.4715	_FYGEDANNFS(ph)DQDETTHTFK_	10	69.979	5.4715	0.56052	0.56278	AEEQAMYTRKFYGEDANNFSDQDETTHTFKEENVELVRHI	20
_FYPGTLSSFQTDS(ph)INNDAK_,_FYPGTLSSFQT(ph)DSINNDAK_,_FYPGTLS(ph)SFQTDSINNDAK_	FYPGTLSSFQTDSINNDAK	STE2	YFL026W	-0.097263	19.7735	-0.716813	0.480642	0.765456	0.108078	19.7735	0.796517	0.433805	0.763872	-0.128449	19.7735	-0.946648	0.353572	0.866149	-0.0757288	19.7735	-0.558109	0.582115	0.796538	239.8,138.28,71.535	20.077,2.9252,2.4467	_FYPGTLSSFQTDS(ph)INNDAK_	13	239.8	20.077	0.99017	-1.022	TSDFTTSTDRFYPGTLSSFQTDSINNDAKSSLRSRLYDL	23
_FYPGTLSSFQTDS(ph)INNDAKS(ph)SLR_,_FYPGTLSSFQTDS(ph)INNDAKSS(ph)LR_,_FYPGTLSS(ph)FQTDSINNDAKS(ph)SLR_	FYPGTLSSFQTDSINNDAKSSLR	STE2	YFL026W	-0.333153	17.5717	-1.78702	0.0870047	0.30604	-0.163187	17.5717	-0.875327	0.390366	0.739882	0.176073	17.5717	0.944448	0.354671	0.866149	0.0801333	17.5717	0.429831	0.671283	0.851897	67.579,60.134,40.952	11.275,10.606,2.575	_FYPGTLSSFQTDS(ph)INNDAKS(ph)SLR_	13/20	67.579	11.275	0.9194	0.32911	TSDFTTSTDRFYPGTLSSFQTDSINNDAKSSLRSRLYDLYPRR	23/30
_GAAFICAIHS(ph)PTLR_,_GAAFICAIHSPT(ph)LR_	GAAFICAIHSPTLR	SSE2,SSE1	YBR169C,YPL106C	-0.153302	16.8706	-0.465538	0.645886	0.871162	0.0904395	16.8706	0.274641	0.786023	0.944196	-0.150196	16.8706	-0.456106	0.652553	0.969179	0.510115	16.8706	1.54908	0.134893	0.375558	117.27,72.652	34.025,9.244	_GAAFICAIHS(ph)PTLR_	10	117.27	34.025	0.9996	0.076539	TLNQDEAVAKGAAFICAIHSPTLRVRPFKFEDID,TLNQDEAIAKGAAFICAIHSPTLRVRPFKFEDIH	20,20
_GAHPGAVLLS(ph)PQSSAINK_,_GAHPGAVLLSPQS(ph)SAINK_	GAHPGAVLLSPQSSAINK	VTS1	YOR359W	-0.432726	18.2759	-0.937773	0.358019	0.663006	-0.0351718	18.2759	-0.0762219	0.939896	0.985948	-0.756182	18.2759	-1.63875	0.114754	0.595383	0.102753	18.2759	0.222679	0.825734	0.925129	109.99,66.674	19.762,0	_GAHPGAVLLS(ph)PQSSAINK_	10	109.99	19.762	0.97931	0.10662	GSKSPYNMSRGAHPGAVLLSPQSSAINKNNPGSNSGNN	20
_GAIVSGDNPEEEEDVDAS(ph)EFEEDEVKPVR_	GAIVSGDNPEEEEDVDASEFEEDEVKPVR	LEM3	YNL323W	-0.635881	19.0088	-3.06562	0.00543914	0.041911	0.0712867	19.0088	0.343677	0.734183	0.929368	0.254238	19.0088	1.2257	0.232606	0.761411	-0.0461519	19.0088	-0.222501	0.82587	0.925129	168.12	144.26	_GAIVSGDNPEEEEDVDAS(ph)EFEEDEVKPVR_	18	168.12	144.26	1	0.71547	VGEVFRRKDKGAIVSGDNPEEEEDVDASEFEEDEVKPVRTKNRRPKEDA	28
_GALVDS(ph)DDE_	GALVDSDDE	ELF1	YKL160W	0.155272	18.9308	0.984044	0.335243	0.645	-0.169591	18.9308	-1.0748	0.293515	0.662072	0.262195	18.9308	1.66168	0.110028	0.584854	-0.361308	18.9308	-2.28981	0.0314484	0.157393	173.59	173.59	_GALVDS(ph)DDE_	6	173.59	173.59	1	0.26373	ERIGQVKRGRGALVDSDDE*	16
_GCLTFEPNPS(ph)PNSS(ph)PDLLSK_,_GCLTFEPNPS(ph)PNS(ph)SPDLLSK_,_GCLTFEPNPSPNS(ph)S(ph)PDLLSK_,_GCLTFEPNPS(ph)PNSSPDLLS(ph)K_	GCLTFEPNPSPNSSPDLLSK	LCB4	YOR171C	0.079228	17.5252	0.628184	0.536017	0.807267	-0.00168431	17.5252	-0.0133546	0.989459	0.9984	-0.0381182	17.5252	-0.302232	0.765167	0.977	-0.284689	17.5252	-2.25725	0.033703	0.164964	107.34,95.767,79.013,56.817	17.473,16.753,9.8251,2.0117	_GCLTFEPNPS(ph)PNSS(ph)PDLLSK_	10/14	107.34	17.473	0.98255	0.076922	HFLENKDKNKGCLTFEPNPSPNSSPDLLSKNNINNSTKDE	20/24
_GCLTFEPNPS(ph)PNS(ph)S(ph)PDLLSK_,_GCLTFEPNPS(ph)PNS(ph)SPDLLS(ph)K_	GCLTFEPNPSPNSSPDLLSK	LCB4	YOR171C	0.189061	15.8229	0.77878	0.443979	0.737379	-0.0899736	15.8229	-0.370619	0.714283	0.920729	-0.0324448	15.8229	-0.133647	0.894834	0.993799	-0.596198	15.8229	-2.45586	0.0219551	0.128359	78.441,54.964	9.3598,7.8761	_GCLTFEPNPS(ph)PNS(ph)S(ph)PDLLSK_	10/13/14	78.441	9.3598	0.94561	0.47577	HFLENKDKNKGCLTFEPNPSPNSSPDLLSKNNINNSTKDE	20/23/24
_GDLNANSNAASASNSTDNKS(ph)ETFNK_,_GDLNANSNAASASNSTDNKSET(ph)FNK_,_GDLNANSNAASAS(ph)NSTDNKSETFNK_,_GDLNANSNAASASNST(ph)DNKSETFNK_,_GDLNANSNAASASNS(ph)TDNKSETFNK_	GDLNANSNAASASNSTDNKSETFNK	HRR25	YPL204W	-0.245626	17.2438	-1.95645	0.0625508	0.244011	-0.107946	17.2438	-0.859812	0.398688	0.744701	-0.178394	17.2438	-1.42094	0.168634	0.673887	-0.013153	17.2438	-0.104766	0.917462	0.973104	72.916,84.371,61.985,68.42,88.555	5.248,0.49967,5.5818,6.4344,13.501	_GDLNANSNAASASNS(ph)TDNKSETFNK_	15	88.555	13.501	0.88225	0.10382	EKQRDLLIEKGDLNANSNAASASNSTDNKSETFNKIKLLAMKKFP	25
_GDNTGDQNAVEKS(ph)DFEKS(ph)DTEGSR_	GDNTGDQNAVEKSDFEKSDTEGSR	ABP140	YOR239W	0.261299	17.0609	1.34335	0.192149	0.492725	0.211714	17.0609	1.08843	0.28758	0.656331	0.00766088	17.0609	0.0393849	0.96892	0.998851	0.0195572	17.0609	0.100544	0.920776	0.973808	82.635	34.453	_GDNTGDQNAVEKS(ph)DFEKS(ph)DTEGSR_	13/18	82.635	34.453	0.99962	0.79904	TLENIAHEGRGDNTGDQNAVEKSDFEKSDTEGSRIGRDLPFEFG	23/28
_GDPLGT(ph)PEKVENMIEQR_	GDPLGTPEKVENMIEQR	SNT1	YCR033W	-0.312811	15.7473	-1.58338	0.12687	0.388344	0.232394	15.7473	1.17633	0.251391	0.615236	-0.164451	15.7473	-0.832411	0.413662	0.897008	0.158392	15.7473	0.801746	0.430833	0.689328	99.796	99.796	_GDPLGT(ph)PEKVENMIEQR_	6	99.796	99.796	1	-0.16451	PVLVQGSEVKGDPLGTPEKVENMIEQRGEEFAGELEN	16
_GDQMDFKFPS(ph)NES(ph)LPR_	GDQMDFKFPSNESLPR	AIM44	YPL158C	0.196741	15.0189	0.888041	0.383631	0.681256	0.204462	15.0189	0.922892	0.36556	0.719349	0.0403331	15.0189	0.182054	0.857121	0.989434	-0.0264671	15.0189	-0.119466	0.905934	0.967137	73.887	73.887	_GDQMDFKFPS(ph)NES(ph)LPR_	10/13	73.887	73.887	1	0.16195	PIRTKTKSFRGDQMDFKFPSNESLPRGTLEEYHLNN	20/23
_GDSVVMHNEAAGT(ph)YS(ph)VY(ph)M(ox)IQ(de)ELR_	GDSVVMHNEAAGTYSVYMIQELR	ORC1	YML065W	-0.00282127	18.7437	-0.0157173	0.987594	0.995747	-0.0640888	18.7437	-0.357038	0.72429	0.92542	-0.078278	18.7437	-0.436085	0.666805	0.971486	-0.3802	18.7437	-2.11809	0.0450861	0.196298	47.919	37.52	_GDSVVMHNEAAGT(ph)YS(ph)VY(ph)M(ox)IQ(de)ELR_	13/15/17	47.919	37.52	0.99892	-1.5583	RSSDGIKLGRGDSVVMHNEAAGTYSVYMIQELRLNTLNNVVEL	23/25/27
_GDYGNNIS(ph)PERPSFR_	GDYGNNISPERPSFR	PSK1	YAL017W	-0.110905	17.0997	-0.9058	0.37435	0.6757	0.0603616	17.0997	0.492994	0.62665	0.878721	-0.0320202	17.0997	-0.26152	0.795998	0.987622	-0.214709	17.0997	-1.7536	0.0926987	0.305459	76.24	33.923	_GDYGNNIS(ph)PERPSFR_	8	76.24	33.923	0.99946	-0.18181	LLKHNNSLFRGDYGNNISPERPSFRQPFKDQTSNL	18
_GEDSGS(ph)ADVQSVQDHES(ph)VK_,_GEDSGSADVQS(ph)VQDHES(ph)VK_	GEDSGSADVQSVQDHESVK	SMI1	YGR229C	0.172618	15.5992	0.899982	0.377375	0.676709	0.208154	15.5992	1.08526	0.288952	0.658498	0.0896717	15.5992	0.467524	0.644486	0.968346	-0.194609	15.5992	-1.01464	0.320741	0.595034	40.515,74.772	17.862,30.766	_GEDSGSADVQS(ph)VQDHES(ph)VK_	11/17	74.772	30.766	0.99916	0.063558	PSTLNAESIKGEDSGSADVQSVQDHESVKIVKTEPSEAE	21/27
_GEYYNQDNNDGLEEDESES(ph)EQEADVPKR_,_GEYYNQDNNDGLEEDES(ph)ESEQEADVPKR_	GEYYNQDNNDGLEEDESESEQEADVPKR	FPR4	YLR449W	-0.299502	17.325	-1.19348	0.244739	0.5553	-0.60533	17.325	-2.41217	0.024156	0.214635	-0.39318	17.325	-1.56678	0.130702	0.614616	-0.797823	17.325	-3.17924	0.00415022	0.0458143	78.451,119.69	10.796,8.803	_GEYYNQDNNDGLEEDES(ph)ESEQEADVPKR_	17	119.69	8.803	0.8836	0.25563	IIKRNPELTRGEYYNQDNNDGLEEDESESEQEADVPKRSVKSKKGKAV	27
_GFKMN(de)EIVPLHSPFLMGHPMTKS(ph)VYETPK_	GFKMNEIVPLHSPFLMGHPMTKSVYETPK	SEC65	YML105C	-0.652386	17.5786	-1.98564	0.0590115	0.234914	-0.877708	17.5786	-2.67145	0.0135723	0.154686	-0.328581	17.5786	-1.00009	0.327582	0.845102	-0.421851	17.5786	-1.28397	0.211824	0.482377	42.321	42.321	_GFKMN(de)EIVPLHSPFLMGHPMTKS(ph)VYETPK_	23	42.321	42.321	1	-0.89716	IEFKKIPRVKGFKMNEIVPLHSPFLMGHPMTKSVYETPKITAAEKSFKP	33
_GFVFNS(ph)VQK_	GFVFNSVQK	NUP60	YAR002W	-0.188276	16.1628	-1.54411	0.13609	0.406236	-0.00282716	16.1628	-0.0231864	0.9817	0.996749	0.105662	16.1628	0.866566	0.395051	0.889699	0.250962	16.1628	2.05822	0.0509692	0.209877	154.84	154.84	_GFVFNS(ph)VQK_	6	154.84	154.84	1	0.319	SVTPQKSSSKGFVFNSVQKKSRSNLSQEN	16
_GFVFNS(ph)VQKK_	GFVFNSVQKK	NUP60	YAR002W	0.434158	16.7336	0.913866	0.370185	0.673851	-0.592657	16.7336	-1.24749	0.22466	0.586716	-0.720691	16.7336	-1.51699	0.142774	0.629373	0.292526	16.7336	0.615742	0.544057	0.773003	103.21	103.21	_GFVFNS(ph)VQKK_	6	103.21	103.21	1	-0.46901	SVTPQKSSSKGFVFNSVQKKSRSNLSQEND	16
_GGAENNT(ph)SASTLPGDR_,_GGAENNTS(ph)ASTLPGDR_,_GGAENNTSAS(ph)TLPGDR_	GGAENNTSASTLPGDR	BNI1	YNL271C	0.703094	15.6273	4.81298	7.25849e-05	0.00138624	0.345848	15.6273	2.36748	0.0266169	0.222608	0.428814	15.6273	2.93542	0.00738951	0.142879	0.178949	15.6273	1.22499	0.232869	0.507293	100.68,112.12,107.69	0,7.9616,2.5507	_GGAENNTS(ph)ASTLPGDR_	8	112.12	7.9616	0.79212	0.38123	KQPSLNNIYRGGAENNTSASTLPGDRTNRPPIHYVQ	18
_GGAGNIIS(ph)PK_	GGAGNIISPK	PAR32	YDL173W	0.440724	18.5028	3.95173	0.000625689	0.00743423	0.398666	18.5028	3.57461	0.00159054	0.0419606	0.328901	18.5028	2.94907	0.00715716	0.140127	0.431768	18.5028	3.87142	0.000763996	0.0136685	148.13	148.13	_GGAGNIIS(ph)PK_	8	148.13	148.13	1	-0.15627	SAPEKFAIGRGGAGNIISPKSSRNTINHNL	18
_GGGLS(ph)ISDIAQGK_	GGGLSISDIAQGK	TIF5	YPR041W	0.500062	15.921	3.42838	0.00227417	0.0205202	-0.285512	15.921	-1.95744	0.0624275	0.332071	-0.194212	15.921	-1.3315	0.195956	0.70011	-0.193205	15.921	-1.3246	0.198201	0.462867	132.79	30.902	_GGGLS(ph)ISDIAQGK_	5	132.79	30.902	0.99919	0.16432	KAATASANVRGGGLSISDIAQGKSQNAPSDGTG	15
_GGNDPDS(ph)PTSQRR_,_GGNDPDSPT(ph)SQRR_	GGNDPDSPTSQRR	LRS4	YDR439W	0.983053	14.7114	0.889199	0.383021	0.68095	-1.09994	14.7114	-0.994926	0.330034	0.695498	-2.62971	14.7114	-2.37865	0.0259813	0.277598	-0.504993	14.7114	-0.456781	0.652076	0.841236	68.168,60.49	3.3694,0	_GGNDPDS(ph)PTSQRR_	7	68.168	3.3694	0.53978	0.48992	DKPNNQTNDRGGNDPDSPTSQRRSRGLRSLLSS	17
_GGSLS(ph)PTPEAFNDTR_,_GGS(ph)LSPTPEAFNDTR_	GGSLSPTPEAFNDTR	KIN2	YLR096W	-0.761556	17.708	-5.18258	2.89155e-05	0.000697782	-0.031512	17.708	-0.214447	0.832071	0.962198	-0.0643214	17.708	-0.437723	0.665634	0.971486	0.202304	17.708	1.37673	0.181734	0.438217	186.29,151.54	30.093,4.1922	_GGSLS(ph)PTPEAFNDTR_	5	186.29	30.093	0.99897	0.059135	LVNPNFRTSKGGSLSPTPEAFNDTRVAAPATLRMM	15
_GGSPS(ph)NDSQVQHNVHDDQCAVGVAPR_,_GGS(ph)PSNDSQVQHNVHDDQCAVGVAPR_,_GGSPSNDS(ph)QVQHNVHDDQCAVGVAPR_	GGSPSNDSQVQHNVHDDQCAVGVAPR	UME6	YDR207C	-0.543202	18.1232	-1.49573	0.1482	0.424258	0.867832	18.1232	2.38961	0.0253707	0.22107	1.16421	18.1232	3.20571	0.00389532	0.0891627	0.543958	18.1232	1.49781	0.147662	0.390877	74.058,91.926,75.539	6.3996,3.2935,2.4289	_GGS(ph)PSNDSQVQHNVHDDQCAVGVAPR_	3	91.926	3.2935	0.67715	-0.43002	GGYLRGGTKRGGSPSNDSQVQHNVHDDQCAVGVAPRNFYFNKDREI	13
_GGSSLS(ph)PDKSSLES(ph)PTM(ox)LK_,_GGS(ph)SLSPDKSSLES(ph)PTM(ox)LK_,_GGSSLSPDKSS(ph)LES(ph)PTM(ox)LK_	GGSSLSPDKSSLESPTMLK	RCN2	YOR220W	-0.247841	17.1667	-1.6172	0.119348	0.377572	-0.0767342	17.1667	-0.500702	0.621296	0.875467	0.321945	17.1667	2.10074	0.0467247	0.383783	0.358061	17.1667	2.33641	0.0284617	0.147916	97.214,78.661,75.239	97.214,78.661,75.239	_GGSSLS(ph)PDKSSLES(ph)PTM(ox)LK_	6/14	97.214	97.214	1	-0.2452	TGVDSSSLNKGGSSLSPDKSSLESPTMLKLSTDSKPFSY	16/24
_GGSSLSPDKSSLES(ph)PTMLK_,_GGSSLSPDKSSLESPT(ph)MLK_	GGSSLSPDKSSLESPTMLK	RCN2	YOR220W	0.327198	17.3309	2.34967	0.0276606	0.139333	0.169743	17.3309	1.21895	0.235108	0.597461	0.18112	17.3309	1.30066	0.206144	0.714057	0.26078	17.3309	1.87271	0.0737617	0.264368	98.507,69.522	0,7.3193	_GGSSLSPDKSSLES(ph)PTMLK_	14	98.507	0	0.49999	0.39092	TGVDSSSLNKGGSSLSPDKSSLESPTMLKLSTDSKPFSY	24
_GGSS(ph)LSPDKSSLES(ph)PTMLK_,_GGSSLS(ph)PDKSSLES(ph)PTMLK_,_GGSSLSPDKS(ph)SLES(ph)PTMLK_,_GGS(ph)SLSPDKSSLES(ph)PTMLK_	GGSSLSPDKSSLESPTMLK	RCN2	YOR220W	-0.221554	18.6788	-1.12776	0.270946	0.586141	0.294437	18.6788	1.49875	0.147418	0.476546	-0.0572546	18.6788	-0.29144	0.773304	0.981291	-0.171269	18.6788	-0.871798	0.392249	0.660039	64.547,127.83,97.129,54.974	7.3739,7.207,5.1973,6.0665	_GGSSLS(ph)PDKSSLES(ph)PTMLK_	6/14	127.83	7.207	0.83695	-0.096235	TGVDSSSLNKGGSSLSPDKSSLESPTMLKLSTDSKPFSY	16/24
_GGS(ph)SPVKETNNNLSNMNSSPAQNPK_,_GGSSPVKET(ph)NNNLSNMNSSPAQNPK_	GGSSPVKETNNNLSNMNSSPAQNPK	HOS4	YIL112W	2.84404	15.7334	1.99996	0.0573416	0.231223	-0.263386	15.7334	-0.185215	0.854669	0.966783	0.0398279	15.7334	0.0280073	0.977896	0.998936	-0.351987	15.7334	-0.24752	0.806682	0.917132	89.462,97.662	0,3.9322	_GGSSPVKET(ph)NNNLSNMNSSPAQNPK_	9	97.662	3.9322	0.55146	0.48675	NIALSSSLFRGGSSPVKETNNNLSNMNSSPAQNPKRGSVSRSNDS	19
_GHIVEKGES(ph)PVVK_	GHIVEKGESPVVK	SGV1	YPR161C	0.206353	18.2505	1.47467	0.153738	0.432711	0.010156	18.2505	0.0725787	0.942763	0.986809	0.140096	18.2505	1.00118	0.327066	0.845102	0.429143	18.2505	3.06681	0.00542382	0.0547165	101.39	101.39	_GHIVEKGES(ph)PVVK_	9	101.39	101.39	1	-0.98592	LSQRVPTAPRGHIVEKGESPVVKNLGAIPRGPK	19
_GHS(ph)RAS(ph)S(ph)FAR_	GHSRASSFAR	TCB3	YML072C	-0.292799	16.2152	-1.2421	0.226607	0.534455	0.122513	16.2152	0.519718	0.608182	0.866089	-0.254298	16.2152	-1.07877	0.291775	0.820053	-0.489017	16.2152	-2.07448	0.0493064	0.206028	70.563	70.563	_GHS(ph)RAS(ph)S(ph)FAR_	3/6/7	70.563	70.563	1	0.37378	KKDTPSSNSRGHSRASSFARTLAPHGTYNG	13/16/17
_GHTS(ph)SISSYTPNQNEHASR_,_GHTSS(ph)ISSYTPNQNEHASR_	GHTSSISSYTPNQNEHASR	SEC16	YPL085W	0.0856774	17.8367	0.563229	0.578681	0.833553	-0.442078	17.8367	-2.90615	0.00791214	0.109553	-0.158243	17.8367	-1.04026	0.308936	0.833323	-0.495716	17.8367	-3.25875	0.00342929	0.0407392	79.805,111.11	0,2.9238	_GHTSS(ph)ISSYTPNQNEHASR_	5	111.11	2.9238	0.65375	-0.21529	NTPNFVKTHRGHTSSISSYTPNQNEHASRYAPNYQQSYQ	15
_GHT(ph)S(ph)SISSYTPNQNEHASR_	GHTSSISSYTPNQNEHASR	SEC16	YPL085W	0.427612	15.455	2.55848	0.0174957	0.101047	-0.49642	15.455	-2.97017	0.00681179	0.0996541	-0.408014	15.455	-2.44123	0.0226707	0.262356	-0.814363	15.455	-4.87249	6.25615e-05	0.00190935	55.302	1.7977	_GHT(ph)S(ph)SISSYTPNQNEHASR_	3/4	55.302	1.7977	0.64462	1.0175	NTPNFVKTHRGHTSSISSYTPNQNEHASRYAPNYQQSYQ	13/14
_GIDLTNVTLPDT(ph)PTYSK_	GIDLTNVTLPDTPTYSK	IPP1	YBR011C	-0.0370396	14.7499	-0.195724	0.84653	0.95735	0.023157	14.7499	0.122366	0.903663	0.976772	-0.0504791	14.7499	-0.266741	0.792025	0.986228	-0.162599	14.7499	-0.8592	0.399019	0.665194	142.74	8.7758	_GIDLTNVTLPDT(ph)PTYSK_	12	142.74	8.7758	0.88206	0.75026	LIAGKSSDSKGIDLTNVTLPDTPTYSKAASDAIPPAS	22
_GIDS(ph)DNDNVIREDDTGINTDTK_	GIDSDNDNVIREDDTGINTDTK	BIR1	YJR089W	-0.110944	17.7575	-0.938133	0.357838	0.663006	-0.188636	17.7575	-1.59508	0.124223	0.44449	-0.100851	17.7575	-0.852786	0.402494	0.891502	-0.0143897	17.7575	-0.121678	0.904202	0.966426	150.34	59.739	_GIDS(ph)DNDNVIREDDTGINTDTK_	4	150.34	59.739	1	0.01434	PIPTSSHLLKGIDSDNDNVIREDDTGINTDTKGASSKHEKFS	14
_GIKPMDS(ph)PAENEDQNGQFK_	GIKPMDSPAENEDQNGQFK	SKI2	YLR398C	-0.306815	16.365	-1.8046	0.0841325	0.30104	0.0328508	16.365	0.193219	0.848469	0.966783	-0.0237465	16.365	-0.13967	0.890126	0.993799	-0.0618281	16.365	-0.363655	0.719408	0.87073	93.226	93.226	_GIKPMDS(ph)PAENEDQNGQFK_	7	93.226	93.226	1	0.65012	LFDIPEGMNRGIKPMDSPAENEDQNGQFKELKQLNEIDN	17
_GILS(ph)FFQ(de)N(de)TT(ph)TVKS(ph)NK_	GILSFFQNTTTVKSNK	RLF2	YPR018W	-0.200587	16.6176	-1.05224	0.303521	0.614344	0.010933	16.6176	0.0573526	0.954755	0.988586	-0.165212	16.6176	-0.866674	0.394994	0.889699	0.270541	16.6176	1.41921	0.16913	0.425876	45.413	35.601	_GILS(ph)FFQ(de)N(de)TT(ph)TVKS(ph)NK_	4/10/14	45.413	35.601	0.999	-2.0802	IPLQDDTKKKGILSFFQNTTTVKSNKFLTKEKDVIT	14/20/24
_GISNEGQNAS(ph)IK_,_GIS(ph)NEGQNASIK_	GISNEGQNASIK	FBA1	YKL060C	0.0666472	16.2344	0.228187	0.821499	0.95053	0.928545	16.2344	3.17916	0.00415096	0.0746934	0.0298626	16.2344	0.102244	0.919442	0.995739	0.253441	16.2344	0.867735	0.394424	0.662517	124.51,86.262	91.948,54.915	_GISNEGQNAS(ph)IK_	10	124.51	91.948	1	-0.62224	NGGAAYFAGKGISNEGQNASIKGAIAAAHYIR	20
_GKAPIGTVVSPY(ph)SK_	GKAPIGTVVSPYSK	SMY2	YBR172C	-0.629615	14.9599	-3.49315	0.00194177	0.0183174	-0.273618	14.9599	-1.51805	0.142507	0.471209	-0.225447	14.9599	-1.2508	0.223473	0.743879	-0.0460985	14.9599	-0.255758	0.800391	0.914355	72.152	7.3098	_GKAPIGTVVSPY(ph)SK_	12	72.152	7.3098	0.7441	-0.39299	TSSWTTVTSKGKAPIGTVVSPYSKTNTSLNSSLT	22
_GKDGNS(ph)SPQEFK_,_GKDGNSS(ph)PQEFK_	GKDGNSSPQEFK	SSK1	YLR006C	-0.108277	16.2072	-0.765291	0.451812	0.741038	-0.164945	16.2072	-1.16581	0.255534	0.620496	0.0916058	16.2072	0.647459	0.523689	0.929973	0.0511599	16.2072	0.361592	0.720928	0.871786	115.24,134.3	0,13.409	_GKDGNSS(ph)PQEFK_	7	134.3	13.409	0.95637	-0.79561	QTIGDKADLKGKDGNSSPQEFKLITDEEQLRR	17
_GKDNAEGQGES(ph)LADQAR_	GKDNAEGQGESLADQAR	HSP12	YFL014W	0.112327	14.4287	0.138666	0.89091	0.974333	-0.165477	14.4287	-0.20428	0.839916	0.965531	1.69341	14.4287	2.09049	0.0477173	0.384453	0.153299	14.4287	0.189246	0.851545	0.939677	125.51	125.51	_GKDNAEGQGES(ph)LADQAR_	11	125.51	125.51	1	-0.13175	FQGVHDSAEKGKDNAEGQGESLADQARDYMGAAKSKL	21
_GKDSIINS(ph)PVSGR_	GKDSIINSPVSGR	SIS2	YKR072C	-0.36636	16.0517	-2.15717	0.0415824	0.184923	-0.470125	16.0517	-2.76815	0.0108869	0.136657	-0.483281	16.0517	-2.84561	0.00910687	0.156649	-0.618943	16.0517	-3.6444	0.00133973	0.0212785	149.3	38.46	_GKDSIINS(ph)PVSGR_	8	149.3	38.46	0.99976	-0.36616	EILLDHEDAKGKDSIINSPVSGRQSISPTLSNA	18
_GKDSIINSPVS(ph)GRQS(ph)ISPTLSNATTTTTK_,_GKDS(ph)IINSPVSGRQSISPT(ph)LSNATTTTTK_,_GKDSIINSPVS(ph)GRQSISPT(ph)LSNATTTTTK_	GKDSIINSPVSGRQSISPTLSNATTTTTK	SIS2	YKR072C	-0.11062	16.8948	-0.517353	0.609806	0.847845	0.142967	16.8948	0.668634	0.510326	0.805224	0.0871069	16.8948	0.407385	0.687459	0.971486	-0.122008	16.8948	-0.570611	0.573748	0.790999	48.759,57.673,50.556	0,1.221,3.7847	_GKDS(ph)IINSPVSGRQSISPT(ph)LSNATTTTTK_	4/19	57.673	1.221	0.48937	0.16654	EILLDHEDAKGKDSIINSPVSGRQSISPTLSNATTTTTKSIMNATGTSG	14/29
_GKETAQDNSQENDNVS(ph)NEGTR_	GKETAQDNSQENDNVSNEGTR	YML020W	YML020W	0.433817	15.7973	2.12646	0.0443134	0.193448	0.0319069	15.7973	0.1564	0.877071	0.971517	0.295377	15.7973	1.44787	0.16103	0.659338	0.0975138	15.7973	0.477989	0.63713	0.834407	85.737	22.098	_GKETAQDNSQENDNVS(ph)NEGTR_	16	85.737	22.098	0.99385	0.17912	EEPELSNKNKGKETAQDNSQENDNVSNEGTRLHDNQQTTIL	26
_GLDNLS(ph)EGNDNDNTR_	GLDNLSEGNDNDNTR	UIP4	YPL186C	-0.0839484	16.2156	-0.2397	0.812667	0.947417	0.100374	16.2156	0.2866	0.776962	0.942745	-0.348422	16.2156	-0.99486	0.330065	0.846231	0.0305789	16.2156	0.0873128	0.931172	0.978158	154.46	106.28	_GLDNLS(ph)EGNDNDNTR_	6	154.46	106.28	1	-0.15199	QEQTENKQDKGLDNLSEGNDNDNTRVNEDTDVTDT	16
_GLHGPSAAS(ph)SSPVISANNFVDPVSSGTPYSSNSSR_,_GLHGPSAASSS(ph)PVISANNFVDPVSSGTPYSSNSSR_,_GLHGPS(ph)AASSSPVISANNFVDPVSSGTPYSSNSSR_	GLHGPSAASSSPVISANNFVDPVSSGTPYSSNSSR	PAM1	YDR251W	0.130103	16.2974	0.272515	0.787636	0.939334	-0.147471	16.2974	-0.308894	0.760158	0.936016	0.0391746	16.2974	0.0820555	0.935306	0.998129	-0.493888	16.2974	-1.0345	0.311563	0.589039	54.647,93.295,54.841	0,6.5099,0	_GLHGPSAASSS(ph)PVISANNFVDPVSSGTPYSSNSSR_	11	93.295	6.5099	0.62898	-0.9537	PQHVAMMTSRGLHGPSAASSSPVISANNFVDPVSSGTPYSSNSSRFSQQIPSQQY	21
_GLQFQNS(ph)SLK_	GLQFQNSSLK	SKT5	YBL061C	0.852699	14.8309	5.60742	1.01475e-05	0.000295227	0.278452	14.8309	1.83112	0.0799521	0.376537	0.337435	14.8309	2.219	0.036538	0.34176	0.63177	14.8309	4.15458	0.000377183	0.00782781	96.745	24.454	_GLQFQNS(ph)SLK_	7	96.745	24.454	0.99643	0.3256	QSQHINFDNRGLQFQNSSLKVGQDFSDNKE	17
_GLS(ph)VSS(ph)VKS(ph)GGSK_,_GLS(ph)VSS(ph)VKSGGS(ph)K_	GLSVSSVKSGGSK	JSN1	YJR091C	-0.00147393	15.5453	-0.00810951	0.993599	0.998665	-0.269654	15.5453	-1.48362	0.151365	0.484943	-0.208723	15.5453	-1.14839	0.26251	0.79882	-0.54722	15.5453	-3.01078	0.00619149	0.059123	68.481,65.225	31.304,40.271	_GLS(ph)VSS(ph)VKS(ph)GGSK_	3/6/9	68.481	31.304	0.99942	0.084598	TPDTSGQHMRGLSVSSVKSGGSKHTTMNTTTTN	13/16/19
_GLSVSS(ph)VKS(ph)GGSK_	GLSVSSVKSGGSK	JSN1	YJR091C	-0.111192	15.9252	-0.798137	0.432883	0.72802	-0.149459	15.9252	-1.07282	0.294381	0.662072	-0.0593974	15.9252	-0.426357	0.673777	0.971486	-0.139531	15.9252	-1.00156	0.326885	0.600705	92.611	10.35	_GLSVSS(ph)VKS(ph)GGSK_	6/9	92.611	10.35	0.93561	0.091465	TPDTSGQHMRGLSVSSVKSGGSKHTTMNTTTTN	16/19
_GMGWES(ph)DSEQDSKGDK_	GMGWESDSEQDSKGDK	SPP2	YOR148C	0.0459968	16.1879	0.282216	0.78028	0.937297	0.182607	16.1879	1.1204	0.274006	0.644022	-0.108733	16.1879	-0.667137	0.511264	0.927153	-0.289816	16.1879	-1.77818	0.0884806	0.29681	70.438	14.299	_GMGWES(ph)DSEQDSKGDK_	6	70.438	14.299	0.9641	0.42551	VEEFGDALLRGMGWESDSEQDSKGDKTQSRNKDVSN	16
_GM(ox)HDNNGADLDDKDYGS(ph)EDEAVSR_,_GM(ox)HDNNGADLDDKDY(ph)GSEDEAVSR_	GMHDNNGADLDDKDYGSEDEAVSR	SAS10	YDL153C	0.350537	17.8222	0.985883	0.334359	0.645	-0.96925	17.8222	-2.72601	0.0119887	0.144654	-0.000182037	17.8222	-0.000511977	0.999596	1	-0.529308	17.8222	-1.48868	0.150037	0.395149	109.41,47.603	109.41,47.603	_GM(ox)HDNNGADLDDKDYGS(ph)EDEAVSR_	17	109.41	109.41	1	-0.12622	QRLLDEARKRGMHDNNGADLDDKDYGSEDEAVSRSINTQGENDY	27
_GMHDNNGADLDDKDYGS(ph)EDEAVSR_	GMHDNNGADLDDKDYGSEDEAVSR	SAS10	YDL153C	-0.229463	18.5594	-1.21596	0.236227	0.545529	-0.0876347	18.5594	-0.464388	0.646697	0.885714	-0.11387	18.5594	-0.603412	0.552087	0.93941	-0.192334	18.5594	-1.0192	0.318616	0.594937	116.57	23.18	_GMHDNNGADLDDKDYGS(ph)EDEAVSR_	17	116.57	23.18	0.99505	0.15666	QRLLDEARKRGMHDNNGADLDDKDYGSEDEAVSRSINTQGENDY	27
_GMHDN(de)NGADLDDKDYGS(ph)EDEAVSR_,_GMHDNN(de)GADLDDKDYGS(ph)EDEAVSR_,_GMHDNN(de)GADLDDKDY(ph)GSEDEAVSR_	GMHDNNGADLDDKDYGSEDEAVSR	SAS10	YDL153C	-0.261419	16.6292	-1.30629	0.204254	0.507455	-0.377723	16.6292	-1.88746	0.0716684	0.356444	-0.48943	16.6292	-2.44565	0.0224524	0.261776	-0.276586	16.6292	-1.38208	0.180107	0.437531	78.976,90.299,94.259	5.9867,10.197,12.78	_GMHDNN(de)GADLDDKDY(ph)GSEDEAVSR_	15	94.259	12.78	0.94527	-0.44187	QRLLDEARKRGMHDNNGADLDDKDYGSEDEAVSRSINTQGENDY	25
_GMS(ph)LGSR_	GMSLGSR	YSC84	YHR016C	-2.01873	18.6099	-21.7453	6.20003e-17	1.93007e-13	0.165196	18.6099	1.77945	0.088268	0.392576	0.363974	18.6099	3.92064	0.000676009	0.0239138	0.0832174	18.6099	0.896397	0.379246	0.646776	116.37	68.714	_GMS(ph)LGSR_	3	116.37	68.714	1	-0.82674	RPNTRSSRRRGMSLGSRSRYDDDYDDD	13
_GNAGGS(ph)NDDFTAPISATAK_	GNAGGSNDDFTAPISATAK	SIP1	YDR422C	0.84211	15.103	4.67205	0.000103255	0.001816	0.160931	15.103	0.892847	0.381105	0.732194	-0.406429	15.103	-2.25488	0.0338727	0.327471	0.173889	15.103	0.96474	0.344621	0.615847	118.15	20.8	_GNAGGS(ph)NDDFTAPISATAK_	6	118.15	20.8	0.99175	-1.3664	GNIENNTRNKGNAGGSNDDFTAPISATAKMMMKLYGDKT	16
_GNES(ph)DKFTK_	GNESDKFTK	SAM3	YPL274W	-0.288062	16.8056	-0.667552	0.511004	0.787893	0.0686755	16.8056	0.159148	0.874929	0.971493	-0.669748	16.8056	-1.55207	0.134178	0.616805	-0.27095	16.8056	-0.627898	0.536201	0.768152	140.45	51.282	_GNES(ph)DKFTK_	4	140.45	51.282	0.99999	-0.0074643	MDILKRGNESDKFTKIETESTTIPN	10
_GNNIGS(ph)PLGAPK_	GNNIGSPLGAPK	MBF1	YOR298C-A	0.202289	17.882	1.64775	0.112878	0.364891	0.415765	17.882	3.38663	0.00251718	0.0551831	0.196875	17.882	1.60365	0.122315	0.605598	0.462764	17.882	3.76946	0.000983773	0.0167349	131.79	131.79	_GNNIGS(ph)PLGAPK_	6	131.79	131.79	1	-0.15572	LERALGVKLRGNNIGSPLGAPKKK*	16
_GN(de)NPSDFIKNEGT(ph)ALDIT(ph)K_	GNNPSDFIKNEGTALDITK	NAT2	YGR147C	-0.720001	18.0483	-2.46827	0.0213648	0.117507	0.11919	18.0483	0.408601	0.686579	0.903729	0.248828	18.0483	0.853016	0.402369	0.891502	0.312704	18.0483	1.07199	0.294745	0.5737	78.441	76.46	_GN(de)NPSDFIKNEGT(ph)ALDIT(ph)K_	13/18	78.441	76.46	1	-2.0721	MASGAKIRYKGNNPSDFIKNEGTALDITKRKPRTKGQKW	23/28
_GNNS(ph)AQNLTTSSSTASR_	GNNSAQNLTTSSSTASR	ASK10	YGR097W	0.327696	18.2573	1.22343	0.233445	0.543948	0.540226	18.2573	2.01689	0.0554198	0.313216	0.563214	18.2573	2.10272	0.046535	0.383419	0.205106	18.2573	0.76575	0.451544	0.705546	250.1	139.79	_GNNS(ph)AQNLTTSSSTASR_	4	250.1	139.79	1	-0.80152	THAHPAFYKRGNNSAQNLTTSSSTASRVHPIRKHKKN	14
_GNRNT(ph)T(ph)PY(ph)Q(de)NNVYNDAIR_	GNRNTTPYQNNVYNDAIR	SHO1	YER118C	-0.210414	17.3789	-1.54251	0.136477	0.406544	-0.142173	17.3789	-1.04225	0.308034	0.67303	-0.173925	17.3789	-1.27501	0.214924	0.726447	-0.073902	17.3789	-0.541762	0.593146	0.804608	41.412	25.47	_GNRNT(ph)T(ph)PY(ph)Q(de)NNVYNDAIR_	5/6/8	41.412	25.47	0.99598	0.013871	ENSLHRARRRGNRNTTPYQNNVYNDAIRDSGYATQFDG	15/16/18
_GNVTFPS(ph)PK_,_GNVT(ph)FPSPK_	GNVTFPSPK	UIP4	YPL186C	-0.00589839	15.5111	-0.0214064	0.983104	0.995039	-0.158534	15.5111	-0.575348	0.570593	0.845433	0.0483894	15.5111	0.175614	0.86212	0.989434	0.126343	15.5111	0.458522	0.650843	0.841044	90.05,75.566	34.374,9.299	_GNVTFPS(ph)PK_	7	90.05	34.374	0.99963	0.5529	GPETPTPSLKGNVTFPSPKTAISQDGSAF	17
_GPS(ph)PFGMSGN(de)TTNGGNSK_,_GPS(ph)PFGMSGNTTN(de)GGNSK_	GPSPFGMSGNTTNGGNSK	YPL247C	YPL247C	-0.156854	14.8728	-0.867318	0.394648	0.689893	0.427725	14.8728	2.36509	0.0267549	0.222695	0.442452	14.8728	2.44652	0.0224092	0.261776	0.208997	14.8728	1.15564	0.259587	0.539315	103.39,134.08	30.903,73.462	_GPS(ph)PFGMSGNTTN(de)GGNSK_	3	134.08	73.462	1	-2.5479	PSSAAQDQGRGPSPFGMSGNTTNGGNSKRNSGCDLSAT	13
_GPSS(ph)ITDFLNLK_,_GPS(ph)SITDFLNLK_	GPSSITDFLNLK	EAP1	YKL204W	0.655328	16.4924	3.71119	0.00113625	0.0117513	0.372568	16.4924	2.10989	0.0458535	0.28722	-0.576425	16.4924	-3.26435	0.00338336	0.0797909	0.433427	16.4924	2.45454	0.0220186	0.128359	182.07,65.305	19.846,1.265	_GPSS(ph)ITDFLNLK_	4	182.07	19.846	0.98973	-0.11193	PTDLRPVIPRGPSSITDFLNLKRQDKKEESSQ	14
_GPS(ph)SITDFLNLKR_,_GPSS(ph)ITDFLNLKR_	GPSSITDFLNLKR	EAP1	YKL204W	0.198907	15.5329	0.569002	0.574821	0.830742	0.761804	15.5329	2.17925	0.0397128	0.269338	0.0328251	15.5329	0.0939008	0.925994	0.996713	0.736696	15.5329	2.10742	0.0460869	0.199539	65.234,64.827	2.3427,13.363	_GPS(ph)SITDFLNLKR_	3	65.234	2.3427	0.62986	0.51853	PTDLRPVIPRGPSSITDFLNLKRQDKKEESSQQ	13
_GPSTNVRS(ph)SLDR_,_GPSTNVRSS(ph)LDR_	GPSTNVRSSLDR	DNF1	YER166W	0.283199	16.2636	1.90479	0.0692746	0.263311	-0.218753	16.2636	-1.47133	0.154634	0.488489	0.132242	16.2636	0.889454	0.382887	0.886261	0.0702043	16.2636	0.472191	0.6412	0.83622	63.408,48.284	0,8.6592	_GPSTNVRS(ph)SLDR_	8	63.408	0	0.49988	0.47539	QFQQAQTFGRGPSTNVRSSLDRTREQMIATNQ	18
_GQANIDGNIEAST(ph)DDEANNEK_	GQANIDGNIEASTDDEANNEK	UTP8	YGR128C	-0.0871012	16.6384	-0.455677	0.652857	0.87359	-0.00464551	16.6384	-0.0243034	0.980818	0.996179	-0.033073	16.6384	-0.173024	0.864133	0.989434	0.1146	16.6384	0.59954	0.554622	0.776312	152.86	1.8271	_GQANIDGNIEAST(ph)DDEANNEK_	13	152.86	1.8271	0.60365	-0.057226	NIITACNAEKGQANIDGNIEASTDDEANNEKTINTQKKRNV	23
_GQEIVESLNETELLVDEEEKAQNDS(ph)EEEQVK_	GQEIVESLNETELLVDEEEKAQNDSEEEQVK	NAP1	YKR048C	0.223398	19.7798	0.361953	0.720662	0.912542	0.528882	19.7798	0.856904	0.400261	0.745092	-0.121426	19.7798	-0.196737	0.845746	0.989434	-0.375742	19.7798	-0.608783	0.548582	0.774132	124.35	57.794	_GQEIVESLNETELLVDEEEKAQNDS(ph)EEEQVK_	25	124.35	57.794	1	-1.469	EQPKPEQIAKGQEIVESLNETELLVDEEEKAQNDSEEEQVKGIPSFWLTAL	35
_GQLDLINDGEGS(ph)LSNFADNGKK_	GQLDLINDGEGSLSNFADNGKK	YNL247W	YNL247W	0.283711	15.9732	1.33344	0.195329	0.496374	-0.248162	15.9732	-1.16636	0.255314	0.620447	0.229767	15.9732	1.0799	0.291281	0.820053	0.74164	15.9732	3.48571	0.00197741	0.0276039	60.561	10.335	_GQLDLINDGEGS(ph)LSNFADNGKK_	12	60.561	10.335	0.91527	0.49529	DYAKCQPWNKGQLDLINDGEGSLSNFADNGKKSNNDFALWKA	22
_GQNIPLS(ph)LPSS(ph)LAQR_,_GQNIPLSLPS(ph)S(ph)LAQR_,_GQNIPLS(ph)LPS(ph)SLAQR_	GQNIPLSLPSSLAQR	SLM2	YNL047C	1.06465	15.0379	5.9944	3.96351e-06	0.000134113	-0.0146495	15.0379	-0.0824826	0.93497	0.984137	0.282268	15.0379	1.58928	0.12553	0.605598	-0.456779	15.0379	-2.57184	0.0169818	0.11106	153.22,62.69,91.789	25.9,6.7147,25.833	_GQNIPLS(ph)LPSS(ph)LAQR_	7/11	153.22	25.9	0.9981	-0.11815	NPAYQQQQQKGQNIPLSLPSSLAQRNPIPYPIDAV	17/21
_GQNNIPLT(ph)PLATNTHQR_	GQNNIPLTPLATNTHQR	KIN2	YLR096W	-0.338723	18.4025	-2.23897	0.0350319	0.162525	-0.221235	18.4025	-1.46237	0.157051	0.49178	-0.120777	18.4025	-0.798343	0.432766	0.902466	0.219473	18.4025	1.45073	0.16024	0.414652	84.62	19.777	_GQNNIPLT(ph)PLATNTHQR_	8	84.62	19.777	0.97938	0.19017	SIKRQGSYKRGQNNIPLTPLATNTHQRNSSIPMSPNY	18
_GQPFQPS(ph)PTKK_	GQPFQPSPTKK	ECM21	YBL101C	-0.112875	15.8883	-0.802653	0.430319	0.726061	-0.369164	15.8883	-2.62512	0.0150694	0.162885	-0.0372169	15.8883	-0.264648	0.793617	0.986239	0.147879	15.8883	1.05157	0.303826	0.581321	60.364	2.7963	_GQPFQPS(ph)PTKK_	7	60.364	2.7963	0.65563	-0.013592	LSETDLNQSKGQPFQPSPTKKLGSMQQRRRS	17
_GQPVPSGQQISSYVQPANINS(ph)PNK_	GQPVPSGQQISSYVQPANINSPNK	CAF120	YNL278W	0.347874	16.905	1.21711	0.235795	0.545297	-0.00722755	16.905	-0.0252871	0.980042	0.99604	-0.416848	16.905	-1.45843	0.158125	0.655448	-0.523389	16.905	-1.83119	0.0799421	0.276818	78.057	57.631	_GQPVPSGQQISSYVQPANINS(ph)PNK_	21	78.057	57.631	1	-2.3065	KTDRSITPQRGQPVPSGQQISSYVQPANINSPNKMYGANNSAMG	31
_GRGALVDS(ph)DDE_	GRGALVDSDDE	ELF1	YKL160W	0.033793	19.9198	0.210518	0.835101	0.954532	-0.446047	19.9198	-2.77871	0.0106262	0.134615	0.118996	19.9198	0.741299	0.465948	0.916261	-0.26362	19.9198	-1.64225	0.114021	0.344608	187.78	187.78	_GRGALVDS(ph)DDE_	8	187.78	187.78	1	-0.47903	DEERIGQVKRGRGALVDSDDE*	18
_GSAFSPDDS(ph)VSQFQSDGFMTR_,_GSAFSPDDSVS(ph)QFQSDGFMTR_,_GSAFS(ph)PDDSVSQFQSDGFMTR_,_GS(ph)AFSPDDSVSQFQSDGFMTR_	GSAFSPDDSVSQFQSDGFMTR	AVT1	YJR001W	-0.326154	18.0476	-1.84239	0.0782316	0.286869	0.0552897	18.0476	0.312323	0.757584	0.935961	-0.175221	18.0476	-0.989796	0.332482	0.848543	-0.0179512	18.0476	-0.101404	0.920101	0.973808	73.138,101.61,95.429,57.009	5.72,14.866,19.821,0	_GSAFSPDDSVS(ph)QFQSDGFMTR_	11	101.61	14.866	0.9681	-0.086247	VHYISIPLNRGSAFSPDDSVSQFQSDGFMTRRQSILDHPVG	21
_GSDGTSNSIDDIAVLS(ph)EEENDFHR_	GSDGTSNSIDDIAVLSEEENDFHR	HIR1	YBL008W	-0.0411057	16.3467	-0.272276	0.787818	0.939334	0.206626	16.3467	1.36865	0.184213	0.531745	0.00831124	16.3467	0.0550521	0.956568	0.998155	-0.0372835	16.3467	-0.246959	0.807111	0.917132	68.024	24.954	_GSDGTSNSIDDIAVLS(ph)EEENDFHR_	16	68.024	24.954	0.99568	-0.046909	NDDADNAGGKGSDGTSNSIDDIAVLSEEENDFHRMTLNAKLTQE	26
_GSEFIADDVTS(ph)NKSNNTR_,_GSEFIADDVTSNKS(ph)NNTR_,_GSEFIADDVTSNKSNNT(ph)R_	GSEFIADDVTSNKSNNTR	MCK1	YNL307C	0.118019	17.9909	1.15693	0.259072	0.571629	0.113194	17.9909	1.10963	0.278524	0.648501	0.0109305	17.9909	0.107151	0.91559	0.995739	0.162163	17.9909	1.58967	0.12544	0.365889	114.69,91.076,77.222	15.211,2.3082,7.4935	_GSEFIADDVTS(ph)NKSNNTR_	11	114.69	15.211	0.94145	0.29132	EEQNGVPLQRGSEFIADDVTSNKSNNTRRMLVKEYRKI	21
_GS(ph)FIN(de)IAQM(ox)SACVGQQSVEGKR_	GSFINIAQMSACVGQQSVEGKR	RPO21	YDL140C	-0.077148	16.1026	-0.317629	0.753607	0.927013	0.00735588	16.1026	0.0302852	0.976099	0.995489	0.166927	16.1026	0.687259	0.498731	0.927153	-0.0075813	16.1026	-0.0312133	0.975366	0.990641	51.611	51.611	_GS(ph)FIN(de)IAQM(ox)SACVGQQSVEGKR_	2	51.611	51.611	1	0.42377	VKQMVMAGSKGSFINIAQMSACVGQQSVEGKRIAFGFVDRTL	12
_GSGEDDEEETETTPT(ph)STVPVATIAQETLK_,_GSGEDDEEETETT(ph)PTSTVPVATIAQETLK_	GSGEDDEEETETTPTSTVPVATIAQETLK	CAF20	YOR276W	-0.25314	18.6163	-1.83219	0.0797879	0.290503	-0.0229821	18.6163	-0.166341	0.86933	0.971413	0.0255094	18.6163	0.184633	0.855121	0.989434	-0.418211	18.6163	-3.02695	0.00595984	0.0574396	119.69,81.06	1.096,0	_GSGEDDEEETETTPT(ph)STVPVATIAQETLK_	15	119.69	1.096	0.53719	-0.03664	GWCTFEAKKKGSGEDDEEETETTPTSTVPVATIAQETLKVKPNNKNISS	25
_GSGGTSELGGSEST(ph)PLLR_,_GSGGTSELGGS(ph)ESTPLLR_,_GS(ph)GGTSELGGSESTPLLR_	GSGGTSELGGSESTPLLR	CCC1	YLR220W	0.229392	16.4324	1.32848	0.196936	0.497616	0.0766487	16.4324	0.443896	0.661229	0.894495	-0.00353251	16.4324	-0.0204578	0.983853	0.999261	0.244598	16.4324	1.41654	0.169902	0.425876	113.67,113.65,81.185	15.421,4.1767,0	_GSGGTSELGGSEST(ph)PLLR_	14	113.67	15.421	0.91666	0.69683	AVVTLIQKAKGSGGTSELGGSESTPLLRGSNSNSSRHD	24
_GSIIGDN(de)Q(de)Q(de)TTANSS(ph)DSPTM(ox)TKFK_	GSIIGDNQQTTANSSDSPTMTKFK	RIM15	YFL033C	-0.117563	15.5391	-0.619026	0.541929	0.812241	0.015625	15.5391	0.082273	0.935135	0.984137	-0.210737	15.5391	-1.10963	0.278523	0.811079	0.176357	15.5391	0.928607	0.362652	0.63001	53.909	53.909	_GSIIGDN(de)Q(de)Q(de)TTANSS(ph)DSPTM(ox)TKFK_	15	53.909	53.909	1	-0.91122	SIDSSTLSRKGSIIGDNQQTTANSSDSPTMTKFKSPLSPANTTT	25
_(ac)GSINNNFNTNNNSNT(ph)DLDRDWK_,_(ac)GSINNNFNTNNNS(ph)NTDLDRDWK_	GSINNNFNTNNNSNTDLDRDWK	DHH1	YDL160C	0.484255	17.7774	2.6535	0.0141349	0.0869863	0.0778439	17.7774	0.426549	0.673638	0.89732	0.284499	17.7774	1.55893	0.132548	0.61647	0.175857	17.7774	0.963616	0.345173	0.616125	86.189,115.38	4.8324,18.93	_(ac)GSINNNFNTNNNS(ph)NTDLDRDWK_	13	115.38	18.93	0.98735	-0.18779	MGSINNNFNTNNNSNTDLDRDWKTALNIPKKDT	14
_GSIT(ph)DNDNDLFQK_,_GS(ph)ITDNDNDLFQK_	GSITDNDNDLFQK	GIS1	YDR096W	0.750864	15.1177	4.14967	0.000381836	0.00502609	0.525659	15.1177	2.90507	0.00793204	0.109553	0.504326	15.1177	2.78717	0.0104215	0.166683	0.697296	15.1177	3.85362	0.000798513	0.0141237	132.24,156.6	5.6801,5.377	_GS(ph)ITDNDNDLFQK_	2	156.6	5.377	0.77523	-0.44943	SYDSNESEQRGSITDNDNDLFQKVRSFDELLNH	12
_GSNS(ph)MEEGLSTR_,_GS(ph)NSMEEGLSTR_	GSNSMEEGLSTR	PFF1	YBR074W	-0.0988683	18.0124	-0.76871	0.449818	0.741038	0.0706902	18.0124	0.549623	0.587829	0.8567	-0.184812	18.0124	-1.43693	0.164084	0.663557	-0.129259	18.0124	-1.005	0.325262	0.599846	180.85,156.52	5.8414,9.8445	_GSNS(ph)MEEGLSTR_	4	180.85	5.8414	0.79332	-0.59874	QHDERVPLLKGSNSMEEGLSTRENSLKLEYTD	14
_GSNS(ph)M(ox)EEGLSTR_,_GS(ph)NSM(ox)EEGLSTR_	GSNSMEEGLSTR	PFF1	YBR074W	0.0834936	15.5985	0.276719	0.784446	0.939223	-0.229084	15.5985	-0.759242	0.455351	0.778015	-0.258148	15.5985	-0.855566	0.400985	0.890308	0.731832	15.5985	2.42547	0.0234652	0.132096	149.32,97.86	149.32,97.86	_GSNS(ph)M(ox)EEGLSTR_	4	149.32	149.32	1	1.1882	QHDERVPLLKGSNSMEEGLSTRENSLKLEYTD	14
_GSNSRDYNSFNT(ph)LEPPAIFQQGHK_,_GSNSRDY(ph)NSFNTLEPPAIFQQGHK_,_GS(ph)NSRDYNSFNTLEPPAIFQQGHK_,_GSNS(ph)RDYNSFNTLEPPAIFQQGHK_	GSNSRDYNSFNTLEPPAIFQQGHK	SSD1	YDR293C	-0.393131	17.5224	-1.00235	0.32651	0.639713	1.0445	17.5224	2.66313	0.0138304	0.156409	-1.15011	17.5224	-2.9324	0.00744183	0.143003	-1.08096	17.5224	-2.75608	0.0111923	0.0858166	49.662,65.887,62.468,61.276	6.3558,3.2392,0,0.71506	_GSNSRDY(ph)NSFNTLEPPAIFQQGHK_	7	65.887	3.2392	0.54413	-0.27023	QQQLSPFRHRGSNSRDYNSFNTLEPPAIFQQGHKHRASNSSVHS	17
_GS(ph)SDS(ph)FNLPHQISR_,_GS(ph)S(ph)DSFNLPHQISR_,_GSS(ph)DS(ph)FNLPHQISR_	GSSDSFNLPHQISR	JSN1	YJR091C	0.160621	18.3484	0.449855	0.656989	0.875504	0.766348	18.3484	2.14633	0.0425283	0.27917	-0.190729	18.3484	-0.534179	0.598298	0.956163	-0.319213	18.3484	-0.894028	0.380486	0.648304	42.708,43.761,61.649	5.0626,0,4.8557	_GSS(ph)DS(ph)FNLPHQISR_	3/5	61.649	4.8557	0.84564	0.30904	SNNFLIPAPRGSSDSFNLPHQISRTRNNTMSSQI	13/15
_GSSDS(ph)FNLPHQISR_	GSSDSFNLPHQISR	JSN1	YJR091C	0.797093	15.4338	4.68071	0.00010104	0.00178714	-0.104159	15.4338	-0.611646	0.546718	0.828594	0.126258	15.4338	0.741418	0.465878	0.916261	0.366982	15.4338	2.155	0.04177	0.188723	51.135	18.401	_GSSDS(ph)FNLPHQISR_	5	51.135	18.401	0.9827	0.26591	SNNFLIPAPRGSSDSFNLPHQISRTRNNTMSSQI	15
_GSS(ph)INYPGFVTK_,_GS(ph)SINYPGFVTK_	GSSINYPGFVTK	SKY1	YMR216C	-0.300067	17.069	-2.35493	0.0273486	0.138208	-0.39397	17.069	-3.09188	0.00511079	0.0869392	-0.145027	17.069	-1.13817	0.266662	0.80594	-0.00929559	17.069	-0.0729517	0.94247	0.979929	118.52,122.1	6.856,3.5786	_GS(ph)SINYPGFVTK_	2	122.1	3.5786	0.69508	0.0017519	MGSSINYPGFVTKSAHLADTSTD	3
_GSS(ph)PSLCSTTR_,_GS(ph)SPSLCSTTR_,_GSSPS(ph)LCSTTR_	GSSPSLCSTTR	IRA2	YOL081W	-0.167969	16.5127	-1.12086	0.273813	0.586455	-0.0581191	16.5127	-0.387829	0.701677	0.912796	-0.0295	16.5127	-0.196854	0.845656	0.989434	0.266978	16.5127	1.78154	0.0879168	0.295556	111.5,71.349,57.225	29.82,0,3.6251	_GSS(ph)PSLCSTTR_	3	111.5	29.82	0.99894	0.68635	NEYGTKKHFKGSSPSLCSTTRSRSGSTSQSS	13
_GS(ph)TPCLIGDSIR_,_GST(ph)PCLIGDSIR_	GSTPCLIGDSIR	YLR257W	YLR257W	0.746041	17.8585	5.0664	3.85875e-05	0.000845936	0.565868	17.8585	3.84284	0.000820177	0.0252793	1.05757	17.8585	7.18203	2.45812e-07	4.02744e-05	0.793662	17.8585	5.3898	1.73206e-05	0.000641894	198.97,184.98	5.8217,13.721	_GS(ph)TPCLIGDSIR_	2	198.97	5.8217	0.79257	-0.63304	MVDARGSTPCLIGDSIRNVNDGNSLDF	7
_GS(ph)VYHVPLNIVQADAVR_,_GSVY(ph)HVPLNIVQADAVR_	GSVYHVPLNIVQADAVR	MYO5	YMR109W	0.0568068	15.4198	0.347489	0.731356	0.914741	0.275192	15.4198	1.68336	0.105712	0.416031	-0.0684761	15.4198	-0.418871	0.679162	0.971486	0.192813	15.4198	1.17944	0.250172	0.530869	130.72,94.007	10.013,6.8684	_GS(ph)VYHVPLNIVQADAVR_	2	130.72	10.013	0.90933	0.061295	IMETNHGMKRGSVYHVPLNIVQADAVRDALAKAIYNN	12
_GT(ph)FTEDDAEQSSPVWTAPNLEPNDQLK_	GTFTEDDAEQSSPVWTAPNLEPNDQLK	UBP7	YIL156W	-0.255667	15.7655	-1.44932	0.160628	0.447258	0.2292	15.7655	1.29929	0.206607	0.561227	-0.348929	15.7655	-1.97801	0.0599198	0.434195	-0.1662	15.7655	-0.942152	0.35582	0.627102	61.736	0	_GT(ph)FTEDDAEQSSPVWTAPNLEPNDQLK_	2	61.736	0	0.38478	-0.86935	TAAPQDHGLKGTFTEDDAEQSSPVWTAPNLEPNDQLKLALLPEVIPT	12
_GTGRS(ph)DENDDDLQR_,_GT(ph)GRSDENDDDLQR_	GTGRSDENDDDLQR	ENT1	YDL161W	0.414133	20.1026	4.07287	0.000462587	0.00580658	0.0315034	20.1026	0.309826	0.759459	0.936016	0.175108	20.1026	1.72213	0.0983492	0.556656	-0.0410625	20.1026	-0.403837	0.69003	0.85718	140.31,168.93	6.8254,5.3104	_GT(ph)GRSDENDDDLQR_	2	168.93	5.3104	0.77255	0.65923	GRNRKGRRRRGTGRSDENDDDLQRAISASRLTAE	12
_GTINPS(ph)NSSVVPVR_,_GTINPSNSS(ph)VVPVR_	GTINPSNSSVVPVR	YPK1	YKL126W	-0.23212	14.1704	-1.08794	0.287793	0.599666	0.380395	14.1704	1.7829	0.0876903	0.392212	0.520278	14.1704	2.43853	0.0228051	0.262885	0.333956	14.1704	1.56524	0.131063	0.372601	72.815,104.41	0,12.114	_GTINPSNSS(ph)VVPVR_	9	104.41	12.114	0.8858	-0.39891	SITRSSLDRKGTINPSNSSVVPVRVSYDASSSTS	19
_GTPKPVDT(ph)DDEED_	GTPKPVDTDDEED	NEW1	YPL226W	-0.0206399	22.7746	-0.121892	0.904034	0.976777	-0.175602	22.7746	-1.03704	0.310402	0.673367	0.152504	22.7746	0.90063	0.377037	0.884488	-0.332023	22.7746	-1.9608	0.0620116	0.237531	260.76	140.17	_GTPKPVDT(ph)DDEED_	8	260.76	140.17	1	0.93958	RYIEWLSSPKGTPKPVDTDDEED*	18
_GT(ph)SPIPNLNIDKPSPSAS(ph)SASK_,_GT(ph)SPIPNLNIDKPSPSASS(ph)ASK_,_GT(ph)SPIPNLNIDKPSPS(ph)ASSASK_	GTSPIPNLNIDKPSPSASSASK	PPZ2	YDR436W	-0.0175408	15.7452	-0.111645	0.912065	0.978609	0.110121	15.7452	0.700906	0.490331	0.788429	-0.116818	15.7452	-0.743526	0.464625	0.916261	-0.358342	15.7452	-2.28079	0.0320589	0.159424	55.707,56.708,47.32	3.3886,0,0	_GT(ph)SPIPNLNIDKPSPSASS(ph)ASK_	2/19	56.708	0	0.5	-0.49484	DDSGDNVNGRGTSPIPNLNIDKPSPSASSASKREYLSAYPTL	12/29
_GT(ph)SPIPNLNIDKPSPSASSASK_,_GTS(ph)PIPNLNIDKPSPSASSASK_	GTSPIPNLNIDKPSPSASSASK	PPZ2	YDR436W	0.0508454	15.8924	0.257253	0.799251	0.945657	0.241477	15.8924	1.22176	0.234066	0.5953	0.328665	15.8924	1.66288	0.109785	0.584854	0.263315	15.8924	1.33224	0.195716	0.458782	48.331,49.318	0,5.6596	_GTS(ph)PIPNLNIDKPSPSASSASK_	3	49.318	5.6596	0.78629	-0.15855	DDSGDNVNGRGTSPIPNLNIDKPSPSASSASKREYLSAYPTL	13
_GVIPERAPSPT(ph)AK_,_GVIPERAPS(ph)PTAK_	GVIPERAPSPTAK	PLP2	YOR281C	-0.0943301	18.9615	-0.686804	0.499012	0.777511	-0.057037	18.9615	-0.415278	0.681753	0.90319	0.167562	18.9615	1.21999	0.234721	0.766462	0.272474	18.9615	1.98384	0.0592244	0.231324	123.72,139.64	14.167,14.167	_GVIPERAPS(ph)PTAK_	9	139.64	14.167	0.96311	-0.11511	SEWNDILRAKGVIPERAPSPTAKLEEALEEAIA	19
_GVMNTSEDLPS(ph)PSK_,_GVMNTSEDLPSPS(ph)K_	GVMNTSEDLPSPSK	BNI1	YNL271C	-0.105444	16.4341	-0.61123	0.546988	0.816975	0.0998038	16.4341	0.578533	0.568477	0.844505	-0.118903	16.4341	-0.689243	0.497505	0.927153	-0.0599017	16.4341	-0.347232	0.731546	0.877916	182.23,145.46	17.75,1.3538	_GVMNTSEDLPS(ph)PSK_	11	182.23	17.75	0.98349	-0.54852	AESPTPLATRGVMNTSEDLPSPSKTSALEDQEEI	21
_GVMNTSEDLPS(ph)PSKTSALEDQEEISDR_	GVMNTSEDLPSPSKTSALEDQEEISDR	BNI1	YNL271C	-0.411244	17.2116	-2.30064	0.0307296	0.148281	-0.11558	17.2116	-0.646594	0.524239	0.815237	-0.198395	17.2116	-1.10989	0.278416	0.811079	-0.593841	17.2116	-3.32216	0.00294288	0.0372406	92.416	0	_GVMNTSEDLPS(ph)PSKTSALEDQEEISDR_	11	92.416	0	0.46792	1.3513	AESPTPLATRGVMNTSEDLPSPSKTSALEDQEEISDRARMLLKELRG	21
_GVSTFS(ph)PEGR_	GVSTFSPEGR	PUP2	YGR253C	-0.0540622	16.2069	-0.395918	0.695782	0.901045	-0.535957	16.2069	-3.92501	0.000668698	0.0219122	0.265301	16.2069	1.94289	0.0642573	0.448505	-0.23664	16.2069	-1.733	0.096365	0.312484	105.17	35.72	_GVSTFS(ph)PEGR_	6	105.17	35.72	0.99973	0.21774	MFLTRSEYDRGVSTFSPEGRLFQVEYSLEA	16
_GVS(ph)VSSVR_	GVSVSSVR	PUF2	YPR042C	-1.54288	15.4657	-8.93362	5.67839e-09	8.03492e-07	-0.0711045	15.4657	-0.41171	0.68433	0.903729	0.267315	15.4657	1.54781	0.135199	0.616814	0.0121341	15.4657	0.0702588	0.94459	0.981478	105.2	40.484	_GVS(ph)VSSVR_	3	105.2	40.484	0.99988	0.20127	QGFHSPGRARGVSVSSVRSSNSRHNSVI	13
_GVVGSKAES(ph)DAVAEANDIDD_	GVVGSKAESDAVAEANDIDD	TOM20	YGR082W	0.457481	17.2206	1.8905	0.0712431	0.268174	-0.368874	17.2206	-1.52434	0.140937	0.469196	0.160233	17.2206	0.662149	0.514398	0.927153	0.149304	17.2206	0.616986	0.54325	0.772725	106.6	17.467	_GVVGSKAES(ph)DAVAEANDIDD_	9	106.6	17.467	0.9824	1.7877	PPANVASFVKGVVGSKAESDAVAEANDIDD*	19
_GY(ph)FPQLGY(ph)IT(ph)IWISEN(de)K_	GYFPQLGYITIWISENK	SEC11	YIR022W	-0.0102659	17.0929	-0.0752288	0.940677	0.983651	0.128886	17.0929	0.944481	0.354654	0.71378	-0.126024	17.0929	-0.923512	0.365243	0.871428	-0.0268324	17.0929	-0.196629	0.84583	0.938036	43.861	24.999	_GY(ph)FPQLGY(ph)IT(ph)IWISEN(de)K_	2/8/10	43.861	24.999	0.99638	1.9318	KSKEIVGTVKGYFPQLGYITIWISENKYAKFALLGML	12/18/20
_GYGS(ph)DDENSKR_	GYGSDDENSKR	REG1	YDR028C	0.938685	18.0398	1.47874	0.152656	0.432408	-0.213158	18.0398	-0.335794	0.740043	0.931432	-0.581932	18.0398	-0.916737	0.36871	0.875113	-0.417924	18.0398	-0.65837	0.51678	0.755473	141.08	73.699	_GYGS(ph)DDENSKR_	4	141.08	73.699	1	-0.34674	QSEEEHDLERGYGSDDENSKRISMPTKNSKS	14
_GYGS(ph)QVAQQFEIGGYVK_,_GY(ph)GSQVAQQFEIGGYVK_	GYGSQVAQQFEIGGYVK	RFA2	YNL312W	0.0126893	16.5914	0.0771663	0.939153	0.983336	0.0984074	16.5914	0.598434	0.555347	0.83436	-0.214289	16.5914	-1.30314	0.205311	0.714057	-0.189415	16.5914	-1.15187	0.261103	0.540226	115.1,88.951	10.162,4.8381	_GYGS(ph)QVAQQFEIGGYVK_	4	115.1	10.162	0.91212	-0.36105	AAGNDDSSGKGYGSQVAQQFEIGGYVKVFGALKEFGG	14
_GYS(ph)LGHGPTHPSNMSNVDDLSHK_,_GYSLGHGPTHPSNMS(ph)NVDDLSHK_,_GY(ph)SLGHGPTHPSNMSNVDDLSHK_,_GYSLGHGPT(ph)HPSNMSNVDDLSHK_	GYSLGHGPTHPSNMSNVDDLSHK	YSC84	YHR016C	-1.84498	18.3559	-9.9147	8.19924e-10	1.70161e-07	0.267347	18.3559	1.43669	0.164152	0.503455	0.00136619	18.3559	0.00734172	0.994205	1	0.282732	18.3559	1.51936	0.142179	0.384304	57.694,48.196,55.972,47.016	5.2618,4.8258,5.016,3.3584	_GYS(ph)LGHGPTHPSNMSNVDDLSHK_	3	57.694	5.2618	0.73285	-1.0469	GNRRGYGRERGYSLGHGPTHPSNMSNVDDLSHKMSKTGLGNES	13
_GYS(ph)LGHGPTHPSNM(ox)SNVDDLSHK_	GYSLGHGPTHPSNMSNVDDLSHK	YSC84	YHR016C	-1.58748	16.706	-5.74174	7.31041e-06	0.000219711	0.247631	16.706	0.895654	0.379634	0.730813	0.246983	16.706	0.89331	0.380862	0.886261	0.522351	16.706	1.88929	0.0714123	0.259704	48.616	48.616	_GYS(ph)LGHGPTHPSNM(ox)SNVDDLSHK_	3	48.616	48.616	1	-0.14519	GNRRGYGRERGYSLGHGPTHPSNMSNVDDLSHKMSKTGLGNES	13
_GYSNTDSNS(ph)DRDVIPGSFR_,_GYSNTDS(ph)NSDRDVIPGSFR_	GYSNTDSNSDRDVIPGSFR	HBT1	YDL223C	0.165044	17.4604	0.716287	0.480961	0.765456	0.170938	17.4604	0.741868	0.46561	0.785149	-0.0621259	17.4604	-0.269625	0.789831	0.986228	0.168039	17.4604	0.729287	0.473123	0.721137	101.78,107.63	5.6868,0	_GYSNTDS(ph)NSDRDVIPGSFR_	7	107.63	0	0.49749	-0.13797	SVKDNSSATKGYSNTDSNSDRDVIPGSFRGMTGTDVNPV	17
_HAMQ(de)T(ph)T(ph)PLY(ph)DGLLS(ph)SRTVIVTELHK_	HAMQTTPLYDGLLSSRTVIVTELHK	PHM7	YOL084W	-0.00811328	17.1009	-0.0425114	0.966455	0.991943	-0.00200897	17.1009	-0.0105265	0.991691	0.99875	0.129001	17.1009	0.675932	0.505765	0.927153	0.000395959	17.1009	0.00207472	0.998362	1	45.011	45.011	_HAMQ(de)T(ph)T(ph)PLY(ph)DGLLS(ph)SRTVIVTELHK_	5/6/9/14	45.011	45.011	1	1.9582	KELYYYVVFRHAMQTTPLYDGLLSSRTVIVTELHKSIAQEGEMQM	15/16/19/24
_HAPPPVPNETDNDS(ph)QYVQDEK_,_HAPPPVPNETDNDSQY(ph)VQDEK_	HAPPPVPNETDNDSQYVQDEK	OSH2	YDL019C	0.0755664	19.2615	0.604141	0.551611	0.817308	0.062319	19.2615	0.49823	0.623011	0.875467	-0.0717953	19.2615	-0.573991	0.571496	0.951635	0.0526715	19.2615	0.4211	0.677557	0.855673	199.15,198.96	16.391,9.087	_HAPPPVPNETDNDS(ph)QYVQDEK_	14	199.15	16.391	0.97756	-0.65866	PEISTAAAPKHAPPPVPNETDNDSQYVQDEKSKIESNVEKT	24
_HCTISS(ph)DTDSDSGNAK_,_HCTIS(ph)SDTDSDSGNAK_,_HCTISSDT(ph)DSDSGNAK_,_HCTISSDTDS(ph)DSGNAK_	HCTISSDTDSDSGNAK	RQC2	YPL009C	-0.17231	16.5143	-0.513076	0.612748	0.849385	-0.0171034	16.5143	-0.0509278	0.959819	0.990232	0.0434009	16.5143	0.129232	0.898288	0.994088	-0.347944	16.5143	-1.03605	0.310855	0.588979	228.11,206.49,144.18,45.54	5.2304,9.5141,1.6425,10.44	_HCTISS(ph)DTDSDSGNAK_	6	228.11	5.2304	0.76917	0.29643	HDNLEKDIEKHCTISSDTDSDSGNAKAKNDNSSTQR	16
_HDASSSPSSS(ph)PSS(ph)SPSIPNNDAVHVR_	HDASSSPSSSPSSSPSIPNNDAVHVR	ZDS1	YMR273C	0.203434	15.3743	1.06851	0.296282	0.60715	-0.14343	15.3743	-0.753343	0.458819	0.78082	-0.240178	15.3743	-1.2615	0.219663	0.736073	-0.150953	15.3743	-0.792855	0.435894	0.694085	51.568	4.0958	_HDASSSPSSS(ph)PSS(ph)SPSIPNNDAVHVR_	10/13	51.568	4.0958	0.49126	0.88953	NLFRRKPHHKHDASSSPSSSPSSSPSIPNNDAVHVRVRKSKKLGNK	20/23
_HDGIAT(ph)SPEK_	HDGIATSPEK	DCS2	YOR173W	-0.423315	15.8752	-1.39099	0.177423	0.472472	0.441437	15.8752	1.45053	0.160293	0.497498	-0.144996	15.8752	-0.476448	0.638211	0.968346	0.412172	15.8752	1.35437	0.188659	0.449002	108.47	0	_HDGIAT(ph)SPEK_	6	108.47	0	0.5	0.89282	FKEEVEKQLKHDGIATSPEKGSGFNTNLG*	16
_HDGIATS(ph)PEKGSGFNTNLG_,_HDGIATSPEKGS(ph)GFNTNLG_,_HDGIAT(ph)SPEKGSGFNTNLG_	HDGIATSPEKGSGFNTNLG	DCS2	YOR173W	0.0724796	17.0777	0.102636	0.919134	0.979519	1.50457	17.0777	2.13057	0.0439394	0.284794	0.0451632	17.0777	0.0639538	0.949555	0.998131	-0.468096	17.0777	-0.662852	0.513956	0.755047	154.46,75.911,148.33	31.434,24.646,3.2902	_HDGIATS(ph)PEKGSGFNTNLG_	7	154.46	31.434	0.99923	0.43797	FKEEVEKQLKHDGIATSPEKGSGFNTNLG*	17
_HDNLSS(ph)SSSDIIYGR_,_HDNLS(ph)SSSSDIIYGR_,_HDNLSSSSS(ph)DIIYGR_,_HDNLSSSS(ph)SDIIYGR_,_HDNLSSS(ph)SSDIIYGR_	HDNLSSSSSDIIYGR	CCC1	YLR220W	0.170389	16.7674	0.746907	0.46262	0.750462	0.128046	16.7674	0.561293	0.579978	0.85204	0.218386	16.7674	0.957303	0.348282	0.860236	0.537158	16.7674	2.35465	0.0273649	0.144828	133.9,118.21,71.548,101.53,126.34	6.848,4.7368,11.147,0,0	_HDNLSS(ph)SSSDIIYGR_	6	133.9	6.848	0.69887	0.39876	LRGSNSNSSRHDNLSSSSSDIIYGRNSAQDLENSP	16
_HDNLS(ph)SSS(ph)SDIIYGR_,_HDNLS(ph)SS(ph)SSDIIYGR_,_HDNLSSSS(ph)S(ph)DIIYGR_,_HDNLS(ph)S(ph)SSSDIIYGR_,_HDNLS(ph)SSSS(ph)DIIYGR_,_HDNLSS(ph)SS(ph)SDIIYGR_	HDNLSSSSSDIIYGR	CCC1	YLR220W	-0.051155	17.3946	-0.346328	0.732217	0.915418	-0.183553	17.3946	-1.24268	0.226394	0.589269	-0.210303	17.3946	-1.42378	0.167816	0.673211	-0.413163	17.3946	-2.79718	0.0101842	0.0801631	174.19,82.349,62.709,149.97,118.72,142.4	16.725,3.0026,5.1138,19.96,10.743,4.6712	_HDNLS(ph)SSS(ph)SDIIYGR_	5/8	174.19	16.725	0.96345	-0.38557	LRGSNSNSSRHDNLSSSSSDIIYGRNSAQDLENSP	15/18
_HDNLS(ph)SS(ph)S(ph)SDIIYGR_,_HDNLS(ph)SSS(ph)S(ph)DIIYGR_,_HDNLS(ph)S(ph)S(ph)SSDIIYGR_	HDNLSSSSSDIIYGR	CCC1	YLR220W	0.38657	17.4222	1.37184	0.183231	0.480537	0.171545	17.4222	0.60877	0.54859	0.829478	0.0385413	17.4222	0.136773	0.89239	0.993799	-0.204051	17.4222	-0.724126	0.476226	0.723166	181.72,170.09,58.752	22.022,14.454,0	_HDNLS(ph)SS(ph)S(ph)SDIIYGR_	5/7/8	181.72	22.022	0.99365	0.20201	LRGSNSNSSRHDNLSSSSSDIIYGRNSAQDLENSP	15/17/18
_HDNS(ph)S(ph)DEEGIDENGNKK_	HDNSSDEEGIDENGNKK	ENP2	YGR145W	0.243376	16.6761	1.001	0.327152	0.640115	0.0690568	16.6761	0.284028	0.778908	0.942745	0.0788116	16.6761	0.324149	0.748728	0.973744	-0.3334	16.6761	-1.37126	0.183408	0.440548	89.466	89.466	_HDNS(ph)S(ph)DEEGIDENGNKK_	4/5	89.466	89.466	1	0.37041	KKDGNYKSRRHDNSSDEEGIDENGNKKDNGRSKPRFE	14/15
_HEAAEALGAIAS(ph)PEVVDVLK_	HEAAEALGAIASPEVVDVLK	LIA1	YJR070C	-0.102588	16.4512	-0.704504	0.488129	0.767836	-0.256008	16.4512	-1.75808	0.0919174	0.397415	0.115644	16.4512	0.794158	0.43515	0.902466	0.0442516	16.4512	0.303888	0.763921	0.895364	105.32	105.32	_HEAAEALGAIAS(ph)PEVVDVLK_	12	105.32	105.32	1	-0.091464	GRKEEAPMVRHEAAEALGAIASPEVVDVLKSYLNDEVDVV	22
_HES(ph)PSNESSLDK_	HESPSNESSLDK	PCL6	YER059W	0.0172568	15.7329	0.0878827	0.930724	0.981163	0.0677448	15.7329	0.345	0.733202	0.928583	0.490448	15.7329	2.49768	0.0200238	0.245292	0.276369	15.7329	1.40745	0.172549	0.429023	185.57	66.811	_HES(ph)PSNESSLDK_	3	185.57	66.811	1	-0.51232	TTTPKTNTAKHESPSNESSLDKANRGADKMSA	13
_HETPLNIRPT(ph)SPYTLNPPVER_,_HETPLNIRPTS(ph)PYTLNPPVER_,_HETPLNIRPTSPY(ph)TLNPPVER_	HETPLNIRPTSPYTLNPPVER	FOL2	YGR267C	0.0828686	17.7862	0.184493	0.855229	0.960011	-0.170464	17.7862	-0.37951	0.70776	0.916817	0.135737	17.7862	0.302196	0.765194	0.977	-1.09796	17.7862	-2.44442	0.0225129	0.129783	89.669,102.59,44.382	0,13.033,1.1739	_HETPLNIRPTS(ph)PYTLNPPVER_	11	102.59	13.033	0.93976	0.77069	NIQLVQEIERHETPLNIRPTSPYTLNPPVERDGFSWPSVGT	21
_HFS(ph)PSFSNR_	HFSPSFSNR	MSO1	YNR049C	0.466412	16.524	2.0949	0.0472882	0.202209	0.16172	16.524	0.726368	0.474876	0.787426	0.138857	16.524	0.623678	0.538922	0.936956	0.411217	16.524	1.84699	0.0775393	0.272131	123.11	54.326	_HFS(ph)PSFSNR_	3	123.11	54.326	0.99999	0.079938	KHDMKKQNSRHFSPSFSNRRKASSEDPMG	13
_HGKT(ph)PSDAS(ph)ISDQSR_,_HGKTPS(ph)DAS(ph)ISDQSR_,_HGKTPS(ph)DASIS(ph)DQSR_,_HGKT(ph)PSDASIS(ph)DQSR_	HGKTPSDASISDQSR	KEL1	YHR158C	-0.118156	17.8099	-0.597171	0.556176	0.820088	-0.484072	17.8099	-2.44654	0.0224084	0.206995	-0.562316	17.8099	-2.84199	0.00918351	0.156649	-0.53623	17.8099	-2.71015	0.01243	0.0930156	81.316,81.003,74.744,61.684	3.3471,9.6275,1.3286,9.2517	_HGKT(ph)PSDAS(ph)ISDQSR_	4/9	81.316	3.3471	0.68354	0.7785	SFAKKFTHKKHGKTPSDASISDQSREASLSTPPNE	14/19
_HGLFVDS(ph)ES(ph)DLENLEGNDDINKSDK_	HGLFVDSESDLENLEGNDDINKSDK	CTF4	YPR135W	-0.00575848	16.1914	-0.0151039	0.988078	0.995747	0.375845	16.1914	0.985805	0.334396	0.698172	-0.195232	16.1914	-0.512076	0.613437	0.957688	-0.297471	16.1914	-0.780238	0.443137	0.697501	86.625	65.968	_HGLFVDS(ph)ES(ph)DLENLEGNDDINKSDK_	7/9	86.625	65.968	1	0.65429	DQSVAESSTKHGLFVDSESDLENLEGNDDINKSDKLFSDITQEAN	17/19
_HGSLQGGAIADVNS(ph)ITNS(ph)LTR_,_HGSLQGGAIADVNSIT(ph)NS(ph)LTR_	HGSLQGGAIADVNSITNSLTR	LYP1	YNL268W	-0.187675	19.0654	-1.09393	0.285209	0.598628	0.0786961	19.0654	0.458711	0.650709	0.888056	-0.165109	19.0654	-0.962402	0.345769	0.859121	-0.0812869	19.0654	-0.473812	0.640061	0.835784	150.23,137.61	20.213,14.06	_HGSLQGGAIADVNS(ph)ITNS(ph)LTR_	14/18	150.23	20.213	0.99057	0.26724	DEKQYNTKKKHGSLQGGAIADVNSITNSLTRLQVVSHETDI	24/28
_HIINES(ph)DS(ph)DTEVEAKPK_,_HIINES(ph)DSDT(ph)EVEAKPK_	HIINESDSDTEVEAKPK	MRC1	YCL061C	-0.168893	19.0095	-0.902242	0.376198	0.676548	-0.159092	19.0095	-0.849887	0.404071	0.748175	-0.116048	19.0095	-0.619941	0.541337	0.936956	-0.379017	19.0095	-2.02475	0.0545481	0.219959	118.96,73.593	18.575,7.2856	_HIINES(ph)DS(ph)DTEVEAKPK_	6/8	118.96	18.575	0.98701	-0.3378	LKQKKSHHVKHIINESDSDTEVEAKPKEKADESLPKR	16/18
_HIINES(ph)DS(ph)DT(ph)EVEAKPK_	HIINESDSDTEVEAKPK	MRC1	YCL061C	0.761067	16.0875	2.32757	0.0290071	0.143004	0.120263	16.0875	0.367802	0.716354	0.922636	0.166959	16.0875	0.510611	0.614447	0.957697	0.185133	16.0875	0.566193	0.576697	0.794362	67.227	67.227	_HIINES(ph)DS(ph)DT(ph)EVEAKPK_	6/8/10	67.227	67.227	1	0.34698	LKQKKSHHVKHIINESDSDTEVEAKPKEKADESLPKR	16/18/20
_HIQEEEEQDVDMT(ph)GDEEQEEEPDREK_	HIQEEEEQDVDMTGDEEQEEEPDREK	RPC19	YNL113W	-0.133282	19.6549	-0.527243	0.603029	0.844838	-0.21031	19.6549	-0.831954	0.413914	0.753077	0.0654194	19.6549	0.258789	0.79808	0.987826	-0.350578	19.6549	-1.38683	0.178672	0.435556	136.02	136.02	_HIQEEEEQDVDMT(ph)GDEEQEEEPDREK_	13	136.02	136.02	1	-0.21641	ATEVTPQEPKHIQEEEEQDVDMTGDEEQEEEPDREKIKLLTQATSE	23
_HISTDFSDDDLEKEEHNDQS(ph)LQPTVENR_,_HISTDFS(ph)DDDLEKEEHNDQSLQPTVENR_,_HIST(ph)DFSDDDLEKEEHNDQSLQPTVENR_	HISTDFSDDDLEKEEHNDQSLQPTVENR	SPN1	YPR133C	-0.280138	21.1231	-0.845475	0.406479	0.702592	0.209753	21.1231	0.633048	0.532891	0.818495	-0.0262516	21.1231	-0.0792292	0.93753	0.998129	-0.0623224	21.1231	-0.188093	0.852438	0.939677	47.745,82.508,41.294	0.72718,1.4024,0.5762	_HISTDFS(ph)DDDLEKEEHNDQSLQPTVENR_	7	82.508	1.4024	0.40845	-0.22535	NVEAAERKRKHISTDFSDDDLEKEEHNDQSLQPTVENRASKDRDSSAT	17
_HLDPS(ph)LNTPVK_,_HLDPSLNT(ph)PVK_	HLDPSLNTPVK	TDA11	YHR159W	-0.193237	15.5774	-1.20442	0.240568	0.551465	0.0442032	15.5774	0.275513	0.785361	0.944196	0.258122	15.5774	1.60884	0.121172	0.605598	0.469162	15.5774	2.92423	0.00758534	0.0674761	122.52,118.87	0,6.9296	_HLDPS(ph)LNTPVK_	5	122.52	0	0.5	0.088726	LHELKEQVSKHLDPSLNTPVKNRAFSPVYQN	15
_HLNLLSSDS(ph)EIEQDYQK_,_HLNLLS(ph)SDSEIEQDYQK_	HLNLLSSDSEIEQDYQK	SRC1	YML034W	-0.0477663	15.9254	-0.254737	0.80117	0.945657	0.317812	15.9254	1.69489	0.103476	0.414415	0.00980056	15.9254	0.0522662	0.958764	0.998155	0.159809	15.9254	0.852258	0.402781	0.668679	149.3,123.72	11.016,0	_HLNLLSSDS(ph)EIEQDYQK_	9	149.3	11.016	0.86336	0.52119	NSKENKIDNKHLNLLSSDSEIEQDYQKAKKRKTSDLN	19
_HLQNIQDSQS(ph)GK_,_HLQNIQDS(ph)QSGK_	HLQNIQDSQSGK	AXL2	YIL140W	0.257927	14.914	0.932386	0.360737	0.664875	0.376908	14.914	1.36249	0.186121	0.534989	-0.349374	14.914	-1.26296	0.219147	0.735928	1.0429	14.914	3.77001	0.000982447	0.0167349	73.877,61.375	24.394,0.97457	_HLQNIQDSQS(ph)GK_	10	73.877	24.394	0.99638	0.5389	PYNVTKHRNRHLQNIQDSQSGKNGITPTTMST	20
_HLS(ph)NILS(ph)NEEGIER_	HLSNILSNEEGIER	PDR12	YPL058C	-0.259371	17.4113	-0.832327	0.413708	0.709572	0.588575	17.4113	1.88875	0.0714872	0.356444	0.261882	17.4113	0.840384	0.409269	0.895591	0.139501	17.4113	0.447663	0.658548	0.845037	185.23	185.23	_HLS(ph)NILS(ph)NEEGIER_	3/7	185.23	185.23	1	-0.75843	DLAATSQLSRHLSNILSNEEGIERLESMARVISH	13/17
_HLS(ph)NILSNEEGIER_	HLSNILSNEEGIER	PDR12	YPL058C	-0.485145	16.059	-1.17018	0.253805	0.56719	-0.216071	16.059	-0.52117	0.607187	0.865067	-0.0764237	16.059	-0.184336	0.855351	0.989434	0.646253	16.059	1.55878	0.132583	0.374203	151.11	78.585	_HLS(ph)NILSNEEGIER_	3	151.11	78.585	1	-0.94307	DLAATSQLSRHLSNILSNEEGIERLESMARVISH	13
_HNDVIENVEEDKEVHT(ph)N_	HNDVIENVEEDKEVHTN	PBI2	YNL015W	0.0359136	17.3155	0.105603	0.916805	0.979291	-0.306192	17.3155	-0.900352	0.377182	0.729296	-0.023158	17.3155	-0.0680956	0.946293	0.998131	-0.51672	17.3155	-1.51941	0.142168	0.384304	172.81	172.81	_HNDVIENVEEDKEVHT(ph)N_	16	172.81	172.81	1	0.082698	VLHLNKLKEKHNDVIENVEEDKEVHTN*	26
_HNM(ox)STQADNS(ph)DDEELQK_	HNMSTQADNSDDEELQK	HSE1	YHL002W	0.250205	16.9741	1.13127	0.269497	0.583817	-0.058837	16.9741	-0.266023	0.79257	0.945717	0.213635	16.9741	0.965921	0.344043	0.85827	0.263069	16.9741	1.18943	0.246299	0.527324	134.85	134.85	_HNM(ox)STQADNS(ph)DDEELQK_	10	134.85	134.85	1	-0.0013641	YLVQPNVPEKHNMSTQADNSDDEELQKALKMSLFEYE	20
_HNMSTQADNS(ph)DDEELQK_	HNMSTQADNSDDEELQK	HSE1	YHL002W	0.123755	18.5055	0.874799	0.390647	0.688152	0.0481982	18.5055	0.340702	0.736393	0.929368	0.117728	18.5055	0.832193	0.413782	0.897008	-0.0411447	18.5055	-0.290843	0.773755	0.903488	131.45	38.024	_HNMSTQADNS(ph)DDEELQK_	10	131.45	38.024	0.99981	0.010734	YLVQPNVPEKHNMSTQADNSDDEELQKALKMSLFEYE	20
_HNS(ph)NTVTPNFR_,_HNSNT(ph)VTPNFR_	HNSNTVTPNFR	GLN3	YER040W	-0.0167374	16.0137	-0.109817	0.913499	0.978609	-0.0327533	16.0137	-0.2149	0.831723	0.962153	0.0850007	16.0137	0.557703	0.582388	0.951635	0.244897	16.0137	1.60681	0.12162	0.358864	137.81,89.44	13.43,5.7113	_HNS(ph)NTVTPNFR_	3	137.81	13.43	0.95624	0.12332	ANLNSNNLMRHNSNTVTPNFRRSSRRSSTSS	13
_HNTRQS(ph)S(ph)NENLIR_	HNTRQSSNENLIR	SKG1	YKR100C	0.503184	16.1493	1.01733	0.319486	0.631994	0.0397814	16.1493	0.0804294	0.936585	0.984664	-0.46314	16.1493	-0.936369	0.358726	0.869908	0.333512	16.1493	0.674289	0.50679	0.74805	56.122	20.123	_HNTRQS(ph)S(ph)NENLIR_	6/7	56.122	20.123	0.99182	-0.00072408	QNKASMIELKHNTRQSSNENLIRNLQNQDFGSY	16/17
_HPET(ph)PPPVRR_	HPETPPPVRR	YTA7	YGR270W	0.230854	14.7185	1.44412	0.162072	0.449032	0.0416305	14.7185	0.260421	0.796835	0.945717	0.248003	14.7185	1.5514	0.134338	0.616805	0.347527	14.7185	2.17397	0.0401527	0.184904	45.997	45.997	_HPET(ph)PPPVRR_	4	45.997	45.997	1	0.28799	ANSRRTRSSRHPETPPPVRRALRSRTRHSR	14
_HQPMMTAT(ph)PLS(ph)PAMQAK_,_HQPMMT(ph)ATPLS(ph)PAMQAK_	HQPMMTATPLSPAMQAK	SCH9	YHR205W	-0.971127	19.2858	-6.5831	9.77872e-07	4.28749e-05	0.0422108	19.2858	0.28614	0.77731	0.942745	-0.378017	19.2858	-2.56251	0.0173394	0.230673	-0.484463	19.2858	-3.28409	0.00322623	0.0392314	233.57,177.12	91.171,49.514	_HQPMMTAT(ph)PLS(ph)PAMQAK_	8/11	233.57	91.171	1	-0.54149	TTASTSYMNKHQPMMTATPLSPAMQAKFAGFTFVDES	18/21
_HQPMMTATPLS(ph)PAMQAK_,_HQPMMT(ph)ATPLSPAMQAK_,_HQPMMTAT(ph)PLSPAMQAK_	HQPMMTATPLSPAMQAK	SCH9	YHR205W	-0.0573045	18.0461	-0.395201	0.696304	0.901045	-0.21265	18.0461	-1.46655	0.155921	0.489789	0.260208	18.0461	1.79452	0.0857682	0.522498	-0.34197	18.0461	-2.3584	0.0271443	0.144828	140.27,90.259,96.82	51.992,3.4873,5.9594	_HQPMMTATPLS(ph)PAMQAK_	11	140.27	51.992	0.99999	-0.15392	TTASTSYMNKHQPMMTATPLSPAMQAKFAGFTFVDES	21
_HQPM(ox)MTAT(ph)PLS(ph)PAMQAK_,_HQPMMTAT(ph)PLS(ph)PAM(ox)QAK_,_HQPMM(ox)TAT(ph)PLS(ph)PAMQAK_	HQPMMTATPLSPAMQAK	SCH9	YHR205W	-0.703634	17.8993	-4.92218	5.52656e-05	0.00110995	0.0712944	17.8993	0.498731	0.622663	0.875467	-0.271697	17.8993	-1.90062	0.0698439	0.471819	0.12034	17.8993	0.841821	0.40848	0.672447	120.54,75.968,89.506	78.704,63.07,59.787	_HQPM(ox)MTAT(ph)PLS(ph)PAMQAK_	8/11	120.54	78.704	1	-0.056847	TTASTSYMNKHQPMMTATPLSPAMQAKFAGFTFVDES	18/21
_HQPM(ox)MTATPLS(ph)PAMQAK_,_HQPMM(ox)TATPLS(ph)PAMQAK_,_HQPMMTATPLS(ph)PAM(ox)QAK_	HQPMMTATPLSPAMQAK	SCH9	YHR205W	0.0502982	15.7717	0.360366	0.721833	0.912542	-0.0821784	15.7717	-0.588774	0.5617	0.838698	0.364031	15.7717	2.60813	0.015656	0.214119	0.120682	15.7717	0.864638	0.396087	0.662914	115.56,92.679,125.33	31.924,28.953,103.1	_HQPMMTATPLS(ph)PAM(ox)QAK_	11	125.33	103.1	1	0.33736	TTASTSYMNKHQPMMTATPLSPAMQAKFAGFTFVDES	21
_HQPM(ox)M(ox)TAT(ph)PLS(ph)PAMQAK_,_HQPM(ox)MTAT(ph)PLS(ph)PAM(ox)QAK_,_HQPM(ox)M(ox)T(ph)ATPLS(ph)PAMQAK_	HQPMMTATPLSPAMQAK	SCH9	YHR205W	-0.553149	15.4306	-2.38114	0.0258416	0.134064	-0.0692724	15.4306	-0.298196	0.768207	0.941136	-0.180522	15.4306	-0.777093	0.444954	0.9071	-0.0975041	15.4306	-0.419725	0.678546	0.856153	80.236,46.89,66.246	63.742,26.637,42.346	_HQPM(ox)M(ox)TAT(ph)PLS(ph)PAMQAK_	8/11	80.236	63.742	1	-0.41118	TTASTSYMNKHQPMMTATPLSPAMQAKFAGFTFVDES	18/21
_HQQPVASSTVNSNKS(ph)S(ph)TDIR_,_HQQPVAS(ph)STVNSNKS(ph)STDIR_,_HQQPVASSTVNS(ph)NKSS(ph)TDIR_,_HQQPVASSTVNS(ph)NKS(ph)STDIR_	HQQPVASSTVNSNKSSTDIR	STE20	YHL007C	0.348348	16.4834	2.48567	0.0205615	0.1143	-0.0972117	16.4834	-0.693663	0.494779	0.791901	-0.0783931	16.4834	-0.559381	0.581261	0.951635	0.381894	16.4834	2.72504	0.0120154	0.0903477	87.157,53.504,76.417,47.564	3.1224,3.326,2.9196,4.2152	_HQQPVASSTVNSNKS(ph)S(ph)TDIR_	15/16	87.157	3.1224	0.76988	-0.37612	ETIENNATVKHQQPVASSTVNSNKSSTDIRRATPVSTPVI	25/26
_HSAIPLGT(ph)PEK_	HSAIPLGTPEK	SEG1	YMR086W	0.0974474	16.8837	0.687065	0.498851	0.777511	0.135965	16.8837	0.958638	0.347623	0.708145	0.0498046	16.8837	0.351154	0.728641	0.972248	0.338589	16.8837	2.38727	0.0255003	0.139024	120.57	52.218	_HSAIPLGT(ph)PEK_	8	120.57	52.218	0.99999	-0.32878	SPPEKINNKRHSAIPLGTPEKGKPKRNSVMA	18
_HSDS(ph)YSENETNHTNVPISSTGGTNNK_,_HSDSY(ph)SENETNHTNVPISSTGGTNNK_,_HSDSYSENET(ph)NHTNVPISSTGGTNNK_,_HSDSYS(ph)ENETNHTNVPISSTGGTNNK_,_HS(ph)DSYSENETNHTNVPISSTGGTNNK_	HSDSYSENETNHTNVPISSTGGTNNK	YPL257W-B,YLR157C-B,YER138C,YDR365W-B,YDR261C-D,YPR137C-B,YOL103W-B,YML039W,YJR027W,YGR027W-B,YJR029W,YAR009C,YOR142W-B,YMR050C,YML045W,YGR038C-B,YDR316W-B,YDR098C-B,YPR158W-B,YDR210C-D	YPL257W-B,YLR157C-B,YER138C,YDR365W-B,YDR261C-D,YPR137C-B,YOL103W-B,YML039W,YJR027W,YGR027W-B,YJR029W,YAR009C,YOR142W-B,YMR050C,YML045W,YGR038C-B,YDR316W-B,YDR098C-B,YPR158W-B,YDR210C-D	-0.0900671	20.0054	-0.217582	0.829657	0.953517	-0.347748	20.0054	-0.840081	0.409435	0.751654	-0.173288	20.0054	-0.418625	0.679339	0.971486	0.000115878	20.0054	0.000279935	0.999779	1	69.27,78.451,73.11,64.806,46.818	0.70084,0,9.7344,4.2897,0.54499	_HSDSY(ph)SENETNHTNVPISSTGGTNNK_	5	78.451	0	0.47082	-0.48535	SHASKSKDFRHSDSYSENETNHTNVPISSTGGTNNKTVPQISDQET,SYASKSKDFRHSDSYSENETNHTNVPISSTGGTNNKTVPQISDQET	15,15
_HSDSYS(ph)ENETNHTNVPISSTGGTN(de)NK_,_HS(ph)DSYSENETNHTNVPISSTGGTNN(de)K_	HSDSYSENETNHTNVPISSTGGTNNK	YPL257W-B,YLR157C-B,YER138C,YDR365W-B,YDR261C-D,YPR137C-B,YOL103W-B,YML039W,YJR027W,YGR027W-B,YJR029W,YAR009C,YOR142W-B,YMR050C,YML045W,YGR038C-B,YDR316W-B,YDR098C-B,YPR158W-B,YDR210C-D	YPL257W-B,YLR157C-B,YER138C,YDR365W-B,YDR261C-D,YPR137C-B,YOL103W-B,YML039W,YJR027W,YGR027W-B,YJR029W,YAR009C,YOR142W-B,YMR050C,YML045W,YGR038C-B,YDR316W-B,YDR098C-B,YPR158W-B,YDR210C-D	0.0183929	16.6495	0.0522926	0.958743	0.991943	0.0867425	16.6495	0.246616	0.807374	0.951466	0.219104	16.6495	0.622931	0.539404	0.936956	0.106469	16.6495	0.302702	0.764814	0.895399	47.554,41.017	5.1144,12.237	_HSDSYS(ph)ENETNHTNVPISSTGGTN(de)NK_	6	47.554	5.1144	0.62212	0.77102	SHASKSKDFRHSDSYSENETNHTNVPISSTGGTNNKTVPQISDQET,SYASKSKDFRHSDSYSENETNHTNVPISSTGGTNNKTVPQISDQET	16,16
_HSDS(ph)YSNNETNHTN(de)VPISSTGGTNNK_,_HSDSYSNNET(ph)N(de)HTNVPISSTGGTNNK_	HSDSYSNNETNHTNVPISSTGGTNNK	YPR158C-D,YLR227W-B	YPR158C-D,YLR227W-B	-0.0945226	17.1196	-0.533787	0.598565	0.842579	-0.129865	17.1196	-0.733371	0.470676	0.785149	-0.140698	17.1196	-0.794547	0.434928	0.902466	0.013081	17.1196	0.0738712	0.941746	0.979929	58.964,98.376	6.2101,4.8253	_HSDSYSNNET(ph)N(de)HTNVPISSTGGTNNK_	10	98.376	4.8253	0.657	0.15618	SHASKSKDFRHSDSYSNNETNHTNVPISSTGGTNNKTVPQISDQET	20
_HSGISSTLVSANNDNNSPHT(ph)PVTR_,_HSGISSTLVSANNDNNS(ph)PHTPVTR_,_HSGISSTLVSANNDNNSPHTPVT(ph)R_	HSGISSTLVSANNDNNSPHTPVTR	POM34	YLR018C	-0.0513667	18.6714	-0.211562	0.834296	0.954532	0.0245503	18.6714	0.101114	0.920328	0.980787	-0.0248101	18.6714	-0.102184	0.919488	0.995739	-0.396641	18.6714	-1.63363	0.115832	0.347384	163.78,73.448,61.561	34.309,0,5.8544	_HSGISSTLVSANNDNNSPHT(ph)PVTR_	20	163.78	34.309	0.99963	-1.4481	TKNVFGTLQRHSGISSTLVSANNDNNSPHTPVTRKGYIPSSKYA	30
_HS(ph)NLS(ph)DFDMILKK_	HSNLSDFDMILKK	DYN1	YKR054C	0.492755	17.4626	2.0576	0.0510325	0.21267	-0.0634775	17.4626	-0.265064	0.7933	0.945717	-0.0292888	17.4626	-0.122302	0.903713	0.995491	-0.0290984	17.4626	-0.121506	0.904336	0.966426	67.997	67.997	_HS(ph)NLS(ph)DFDMILKK_	2/5	67.997	67.997	1	1.5016	LKIVQPKIHRHSNLSDFDMILKKAISDCSLKES	12/15
_HSQAANNAIS(ph)FPNNYQAR_	HSQAANNAISFPNNYQAR	SLF1	YDR515W	-0.472136	15.7458	-2.45324	0.0220815	0.119964	-0.324886	15.7458	-1.68813	0.104782	0.414996	0.190627	15.7458	0.990507	0.332142	0.848543	0.297579	15.7458	1.54624	0.135576	0.375794	55.258	12.833	_HSQAANNAIS(ph)FPNNYQAR_	10	55.258	12.833	0.95049	-1.5579	GKTRYNNNSRHSQAANNAISFPNNYQARPEYIPNASHW	20
_HSQAANN(de)AISFPNNY(ph)QAR_	HSQAANNAISFPNNYQAR	SLF1	YDR515W	-0.113521	17.0574	-0.547693	0.589132	0.838137	-0.11558	17.0574	-0.557629	0.582437	0.85404	0.147027	17.0574	0.709348	0.485175	0.92534	0.234657	17.0574	1.13213	0.269142	0.546536	53.395	21.696	_HSQAANN(de)AISFPNNY(ph)QAR_	15	53.395	21.696	0.9816	-1.3034	GKTRYNNNSRHSQAANNAISFPNNYQARPEYIPNASHW	25
_HSRPLS(ph)ISS(ph)TTPLDLQR_,_HSRPLSIS(ph)S(ph)TTPLDLQR_	HSRPLSISSTTPLDLQR	YEH2	YLR020C	-0.17062	18.5387	-0.705589	0.487467	0.767569	-0.28446	18.5387	-1.17637	0.251373	0.615236	-0.196474	18.5387	-0.812507	0.424758	0.90166	-0.350479	18.5387	-1.44939	0.160609	0.415262	154.46,79.461	30.379,6.165	_HSRPLS(ph)ISS(ph)TTPLDLQR_	6/9	154.46	30.379	0.99908	0.44289	NDKKKKRPARHSRPLSISSTTPLDLQRDQENNIEYDR	16/19
_HSS(ph)PDPYGINDK_	HSSPDPYGINDK	MPP10	YJR002W	-0.212446	19.424	-1.18567	0.24775	0.560025	0.073022	19.424	0.407541	0.687346	0.90425	0.197191	19.424	1.10054	0.282384	0.815068	-0.034323	19.424	-0.191559	0.849754	0.939376	214.42	19.441	_HSS(ph)PDPYGINDK_	3	214.42	19.441	0.98876	0.45867	KRISSGQDERHSSPDPYGINDKFFDLEKFNRD	13
_HSSSGS(ph)VGNNCSNSTEPNK_	HSSSGSVGNNCSNSTEPNK	GYP1	YOR070C	0.402807	15.9979	1.28636	0.211004	0.516801	0.166265	15.9979	0.530965	0.600488	0.863606	0.0875039	15.9979	0.279443	0.782381	0.985621	-0.171699	15.9979	-0.548317	0.588711	0.802631	64.275	7.9853	_HSSSGS(ph)VGNNCSNSTEPNK_	6	64.275	7.9853	0.69553	0.15159	QRHHHHQQPRHSSSGSVGNNCSNSTEPNKKGDRYFKDLD	16
_HSS(ph)S(ph)RFEPSR_	HSSSRFEPSR	RTS1	YOR014W	-0.474798	18.7157	-1.10296	0.28135	0.593626	0.477182	18.7157	1.1085	0.279002	0.649002	0.111792	18.7157	0.259694	0.79739	0.987826	0.219866	18.7157	0.510753	0.614349	0.824998	81.278	22.052	_HSS(ph)S(ph)RFEPSR_	3/4	81.278	22.052	0.99342	-0.077252	DLELIKTPQRHSSSRFEPSRYTPLTKLPNF	13/14
_HSTLGNADPNYLNDDDES(ph)S(ph)DDDLPLALK_	HSTLGNADPNYLNDDDESSDDDLPLALK	YGL140C	YGL140C	0.086321	18.1475	0.28953	0.774746	0.936153	0.0735059	18.1475	0.246547	0.807427	0.951466	-0.139064	18.1475	-0.466437	0.645251	0.968346	-0.720892	18.1475	-2.41795	0.0238535	0.1326	159.16	73.274	_HSTLGNADPNYLNDDDES(ph)S(ph)DDDLPLALK_	18/19	159.16	73.274	1	-0.14598	TSGQLSSLSRHSTLGNADPNYLNDDDESSDDDLPLALKMVLSHMKEKK	28/29
_HTSVAGLVTIPGS(ph)PTTAR_	HTSVAGLVTIPGSPTTAR	KIN4	YOR233W	-0.684387	16.5893	-1.24822	0.2244	0.531221	0.0234707	16.5893	0.0428068	0.966222	0.992142	-0.747467	16.5893	-1.36326	0.18588	0.695488	-0.261766	16.5893	-0.47742	0.637529	0.834579	103.5	16.213	_HTSVAGLVTIPGS(ph)PTTAR_	13	103.5	16.213	0.95411	-0.081312	SARHSSRGNKHTSVAGLVTIPGSPTTARTRNAPSSKLT	23
_HVDEEEDLS(ph)EDKGVTR_	HVDEEEDLSEDKGVTR	NPL6	YMR091C	-0.22903	16.8639	-1.32608	0.197717	0.497973	-0.0861669	16.8639	-0.498907	0.622542	0.875467	0.210876	16.8639	1.22097	0.234357	0.766339	-0.025829	16.8639	-0.14955	0.882412	0.956125	94.023	1.872	_HVDEEEDLS(ph)EDKGVTR_	9	94.023	1.872	0.60612	-0.097219	INKSGRNKRRHVDEEEDLSEDKGVTRSRNRSKFKKP	19
_HVIADLEDHES(ph)S(ph)DEEGTALPK_,_HVIADLEDHESS(ph)DEEGT(ph)ALPK_	HVIADLEDHESSDEEGTALPK	VTC3	YPL019C	-0.0206985	20.1881	-0.0595171	0.95305	0.989278	0.438179	20.1881	1.25995	0.22021	0.581829	0.00821105	20.1881	0.0236103	0.981365	0.998936	-0.286678	20.1881	-0.824324	0.418148	0.680775	187.56,53.278	54.92,1.9302	_HVIADLEDHES(ph)S(ph)DEEGTALPK_	11/12	187.56	54.92	1	-0.19403	RQGQKDQNTRHVIADLEDHESSDEEGTALPKKSAVKKGKKF	21/22
_HVIIT(ph)DDEEEEQR_	HVIITDDEEEEQR	PSH1	YOL054W	-0.815273	17.0532	-1.99533	0.0578762	0.233077	0.869768	17.0532	2.12871	0.0441085	0.284794	0.67143	17.0532	1.64329	0.113805	0.592434	-0.579024	17.0532	-1.41713	0.169731	0.425876	176.4	176.4	_HVIIT(ph)DDEEEEQR_	5	176.4	176.4	1	-0.069727	NLVLSALKNRHVIITDDEEEEQRRHATEEEDRD	15
_HVIIT(ph)DDEEEEQRR_	HVIITDDEEEEQRR	PSH1	YOL054W	-0.0778308	17.3035	-0.248692	0.805786	0.946214	0.248421	17.3035	0.793779	0.435366	0.763872	-0.107338	17.3035	-0.342977	0.734703	0.972248	-0.103097	17.3035	-0.329426	0.744789	0.886898	82.578	82.578	_HVIIT(ph)DDEEEEQRR_	5	82.578	82.578	1	-0.63	NLVLSALKNRHVIITDDEEEEQRRHATEEEDRDS	15
_HVS(ph)SPFK_,_HVSS(ph)PFK_	HVSSPFK	BUD4	YJR092W	-0.351207	17.1077	-1.38589	0.178954	0.473633	-0.0405788	17.1077	-0.160128	0.874166	0.971493	0.271293	17.1077	1.07055	0.295381	0.821134	0.409224	17.1077	1.61484	0.119862	0.35554	104.2,93.143	16.561,5.4468	_HVS(ph)SPFK_	3	104.2	16.561	0.9784	0.03201	PVRSISPIKRHVSSPFKVVKAGNKQEN	13
_HVTFDKLDES(ph)DENEEALAK_,_HVT(ph)FDKLDESDENEEALAK_	HVTFDKLDESDENEEALAK	BUD21	YOR078W	-0.0596559	20.7584	-0.192948	0.848679	0.958201	0.157892	20.7584	0.510676	0.614402	0.871756	0.00949111	20.7584	0.0306975	0.975773	0.998851	-0.174905	20.7584	-0.565702	0.577026	0.794463	174.91,55.546	132.13,3.3736	_HVTFDKLDES(ph)DENEEALAK_	10	174.91	132.13	1	0.46972	EGSTQYSSSRHVTFDKLDESDENEEALAKAIKTKKRKTL	20
_HVTSNTLNSAGGNSLLPQAT(ph)GR_	HVTSNTLNSAGGNSLLPQATGR	LAS17	YOR181W	1.21008	15.7782	4.19063	0.000344672	0.00470598	0.0393405	15.7782	0.13624	0.892806	0.975488	0.000745222	15.7782	0.00258078	0.997963	1	0.393399	15.7782	1.36238	0.186154	0.4444	82.362	66.326	_HVTSNTLNSAGGNSLLPQAT(ph)GR_	20	82.362	66.326	1	-0.10563	GPAPPPPPHRHVTSNTLNSAGGNSLLPQATGRRGPAPPPPPR	30
_HYETNVS(ph)SPLK_	HYETNVSSPLK	BCK1	YJL095W	0.0310844	14.3616	0.18465	0.855108	0.960011	0.384811	14.3616	2.28588	0.0317129	0.248046	-0.0567129	14.3616	-0.33689	0.739228	0.972248	0.159576	14.3616	0.947922	0.352937	0.625406	96.334	0	_HYETNVS(ph)SPLK_	7	96.334	0	0.49299	-0.024085	SENLAKGKSKHYETNVSSPLKQSSLPTSDDK	17
_IAASDINS(ph)DSEPSK_	IAASDINSDSEPSK	UBP13	YBL067C	-0.290726	15.8745	-2.19846	0.0381492	0.172924	-0.199533	15.8745	-1.50886	0.144829	0.474348	0.214098	15.8745	1.619	0.118959	0.604081	-0.294345	15.8745	-2.22583	0.0360167	0.17302	182.7	21.202	_IAASDINS(ph)DSEPSK_	8	182.7	21.202	0.99248	0.12408	SEYIERENKKIAASDINSDSEPSKSKNFISDLFQ	18
_IAIEKPENLHKS(ph)PTQESGNSGVK_	IAIEKPENLHKSPTQESGNSGVK	BOI1	YBL085W	-0.204873	18.8707	-0.873628	0.391272	0.688152	0.261273	18.8707	1.11413	0.276628	0.646019	0.338495	18.8707	1.44343	0.162265	0.660873	-0.275411	18.8707	-1.17442	0.252138	0.532543	63.606	4.7714	_IAIEKPENLHKS(ph)PTQESGNSGVK_	12	63.606	4.7714	0.74845	-0.40024	GLYPAVFTKRIAIEKPENLHKSPTQESGNSGVKYGNLNDSASN	22
_IALRDEIS(ph)VPEGDEK_	IALRDEISVPEGDEK	GYL1	YMR192W	0.0346416	15.876	0.174195	0.863223	0.961092	0.411336	15.876	2.06841	0.0499217	0.295349	0.334896	15.876	1.68402	0.105582	0.575615	0.547296	15.876	2.75208	0.0112952	0.0863175	62.081	62.081	_IALRDEIS(ph)VPEGDEK_	8	62.081	62.081	1	-0.40654	QTQPEKDSDRIALRDEISVPEGDEKAYSDEKVEMA	18
_IARPLSVPGS(ph)PK_	IARPLSVPGSPK	GSY1	YFR015C	1.12122	16.9243	6.13269	2.84303e-06	0.000105361	1.20201	16.9243	6.57458	9.97607e-07	0.000194097	1.68104	16.9243	9.1947	3.35251e-09	1.33495e-06	1.88793	16.9243	10.3263	3.77245e-10	1.46795e-07	141.85	85.712	_IARPLSVPGS(ph)PK_	10	141.85	85.712	1	-0.19845	NTLAGGKKFKIARPLSVPGSPKVRSNSTVYMT	20
_IARPLS(ph)VPGS(ph)PK_	IARPLSVPGSPK	GSY1	YFR015C	0.0929944	19.7985	0.732372	0.471274	0.755869	-0.0548714	19.7985	-0.432136	0.669631	0.895431	-0.188505	19.7985	-1.48456	0.151117	0.638293	0.158998	19.7985	1.25218	0.222978	0.496076	145.94	145.94	_IARPLS(ph)VPGS(ph)PK_	6/10	145.94	145.94	1	-0.71749	NTLAGGKKFKIARPLSVPGSPKVRSNSTVYMT	16/20
_IASGLIS(ph)PVLGEVSER_,_IAS(ph)GLISPVLGEVSER_	IASGLISPVLGEVSER	EIS1	YMR031C	-0.45663	17.7673	-5.07597	3.76797e-05	0.000838137	-0.0688171	17.7673	-0.764982	0.451992	0.776076	0.150704	17.7673	1.67524	0.107311	0.580971	0.0750922	17.7673	0.834737	0.412377	0.676189	206.81,112.72	71.263,0.9827	_IASGLIS(ph)PVLGEVSER_	7	206.81	71.263	1	0.12149	LFLSPEDITKIASGLISPVLGEVSERAEAQRAMDEE	17
_IAS(ph)PIQHEHDSGSR_,_IASPIQHEHDS(ph)GSR_,_IASPIQHEHDSGS(ph)R_	IASPIQHEHDSGSR	TSL1	YML100W	0.679564	20.4826	1.42564	0.167286	0.45625	0.662099	20.4826	1.389	0.17802	0.524788	1.19769	20.4826	2.5126	0.0193735	0.242413	1.44385	20.4826	3.02902	0.00593078	0.0574396	104.09,59.57,58.814	70.786,1.768,9.366	_IAS(ph)PIQHEHDSGSR_	3	104.09	70.786	1	-0.50334	SPSSNIPTDRIASPIQHEHDSGSRIASPIQQQQQ	13
_IAS(ph)PIQHEHDS(ph)GSR_,_IAS(ph)PIQHEHDSGS(ph)R_	IASPIQHEHDSGSR	TSL1	YML100W	1.85318	17.3573	7.0138	3.60613e-07	2.15883e-05	1.6235	17.3573	6.14455	2.76343e-06	0.000430128	1.9625	17.3573	7.42754	1.41445e-07	2.4986e-05	1.68128	17.3573	6.36321	1.64165e-06	0.000100205	47.712,66.068	34.299,62.857	_IAS(ph)PIQHEHDSGS(ph)R_	3/13	66.068	62.857	1	0.85251	SPSSNIPTDRIASPIQHEHDSGSRIASPIQQQQQ	13/23
_IASPIQHEHDSGS(ph)RIAS(ph)PIQQQQQDPTTNLLK_,_IASPIQHEHDS(ph)GSRIAS(ph)PIQQQQQDPTTNLLK_,_IASPIQHEHDS(ph)GS(ph)RIASPIQQQQQDPTTNLLK_,_IAS(ph)PIQHEHDSGSRIAS(ph)PIQQQQQDPTTNLLK_	IASPIQHEHDSGSRIASPIQQQQQDPTTNLLK	TSL1	YML100W	1.40003	17.5818	4.44801	0.000180951	0.0029073	1.05916	17.5818	3.36505	0.00265251	0.0558053	0.703944	17.5818	2.2365	0.0352155	0.335247	1.27715	17.5818	4.05763	0.000480518	0.00951738	107.31,95.523,82.942,73.519	11.666,12.056,10.173,9.7908	_IASPIQHEHDSGS(ph)RIAS(ph)PIQQQQQDPTTNLLK_	13/17	107.31	11.666	0.94581	-0.073981	SPSSNIPTDRIASPIQHEHDSGSRIASPIQQQQQDPTTNLLKNVNKSLLVHS	23/27
_IAS(ph)PIQHEHDS(ph)GS(ph)RIASPIQQQQQDPTTNLLK_,_IAS(ph)PIQHEHDSGS(ph)RIAS(ph)PIQQQQQDPTTNLLK_	IASPIQHEHDSGSRIASPIQQQQQDPTTNLLK	TSL1	YML100W	1.81979	17.7765	6.90123	4.66986e-07	2.5504e-05	1.23544	17.7765	4.68518	9.99169e-05	0.00576002	1.14184	17.7765	4.33021	0.000243051	0.0112928	1.33654	17.7765	5.06856	3.83811e-05	0.00124459	72.822,71.097	16.38,14.645	_IAS(ph)PIQHEHDS(ph)GS(ph)RIASPIQQQQQDPTTNLLK_	3/11/13	72.822	16.38	0.9886	-1.1737	SPSSNIPTDRIASPIQHEHDSGSRIASPIQQQQQDPTTNLLKNVNKSLLVHS	13/21/23
_IAS(ph)PIQQQQQDPTTNLLK_	IASPIQQQQQDPTTNLLK	TSL1	YML100W	1.29848	19.5992	7.30235	1.87303e-07	1.30069e-05	1.22086	19.5992	6.86584	5.06688e-07	0.000118289	1.36572	19.5992	7.68052	8.06996e-08	1.79441e-05	1.5122	19.5992	8.50428	1.37708e-08	2.14343e-06	253.73	176.7	_IAS(ph)PIQQQQQDPTTNLLK_	3	253.73	176.7	1	-0.11893	IQHEHDSGSRIASPIQQQQQDPTTNLLKNVNKSLLVHS	13
_IASS(ph)PPPLIHNQAVPAQLLK_,_IAS(ph)SPPPLIHNQAVPAQLLK_	IASSPPPLIHNQAVPAQLLK	PEF1	YGR058W	-0.844823	15.8534	-1.82343	0.0811464	0.293674	-1.04382	15.8534	-2.25292	0.0340134	0.254426	-0.95001	15.8534	-2.05046	0.0517799	0.403475	-0.598274	15.8534	-1.29129	0.209319	0.47737	57.39,54.047	5.295,9.7689	_IASS(ph)PPPLIHNQAVPAQLLK_	4	57.39	5.295	0.77193	-0.42911	YNNLNTSAQRIASSPPPLIHNQAVPAQLLKKVAPASFDSR	14
_IATT(ph)PEAQISR_	IATTPEAQISR	MTC4	YBR255W	-0.0971641	15.6194	-0.617789	0.54273	0.812884	0.0671167	15.6194	0.426741	0.673501	0.89732	-0.0313455	15.6194	-0.199301	0.843763	0.989434	0.21732	15.6194	1.38177	0.180202	0.437531	102.33	18.162	_IATT(ph)PEAQISR_	4	102.33	18.162	0.98496	0.079574	NHNNNNMITKIATTPEAQISRNKKSDLNLSH	14
_IAYT(ph)PNSNR_,_IAYTPNS(ph)NR_	IAYTPNSNR	FPK1	YNR047W	0.153391	14.9435	0.920305	0.366882	0.671036	-0.108894	14.9435	-0.653335	0.519962	0.813715	0.14287	14.9435	0.857181	0.400111	0.890308	-0.00758884	14.9435	-0.045531	0.964074	0.988479	81.191,64.207	9.8481,14.741	_IAYT(ph)PNSNR_	4	81.191	9.8481	0.90601	-0.18013	IYGNTNSYGKIAYTPNSNRSRSNSHRTFF	14
_ICYLQYLS(ph)HK_	ICYLQYLSHK	SPO14	YKR031C	-0.185064	16.7975	-1.26599	0.218079	0.525449	-0.269112	16.7975	-1.84094	0.078451	0.373296	0.0168142	16.7975	0.115023	0.909417	0.995739	0.136234	16.7975	0.931949	0.360958	0.63001	50.284	9.2966	_ICYLQYLS(ph)HK_	8	50.284	9.2966	0.88767	1.9294	NRNKWSMLKRICYLQYLSHKLDERKTQRLK	18
_IDDLLDWDGPKSDT(ph)DTTAAAQTSLPFAEK_	IDDLLDWDGPKSDTDTTAAAQTSLPFAEK	ENT5	YDR153C	0.552729	19.2207	1.31285	0.20207	0.50485	0.382669	19.2207	0.908917	0.372737	0.726114	-0.252532	19.2207	-0.599816	0.554441	0.939562	0.385835	19.2207	0.916439	0.368863	0.635105	98.924	3.6368	_IDDLLDWDGPKSDT(ph)DTTAAAQTSLPFAEK_	14	98.924	3.6368	0.61247	0.19952	TTAPKTSNSKIDDLLDWDGPKSDTDTTAAAQTSLPFAEKKQQKARPQAT	24
_IDDS(ph)PQDEVNS(ph)IK_	IDDSPQDEVNSIK	VBA4	YDR119W	-0.0436799	15.9336	-0.20562	0.838881	0.955171	0.410101	15.9336	1.93052	0.065851	0.342167	-0.275449	15.9336	-1.29665	0.207496	0.714057	-0.23933	15.9336	-1.12662	0.271417	0.549363	100.69	100.69	_IDDS(ph)PQDEVNS(ph)IK_	4/11	100.69	100.69	1	0.63853	DAQPLHEGPKIDDSPQDEVNSIKGKPADKANED	14/21
_IDDSPQDEVNS(ph)IK_	IDDSPQDEVNSIK	VBA4	YDR119W	-0.044346	19.8874	-0.270473	0.789187	0.940559	0.271008	19.8874	1.65292	0.111813	0.425184	-0.0915465	19.8874	-0.558357	0.581948	0.951635	0.0145067	19.8874	0.0884787	0.930255	0.97812	192.54	110.34	_IDDSPQDEVNS(ph)IK_	11	192.54	110.34	1	0.72215	DAQPLHEGPKIDDSPQDEVNSIKGKPADKANED	21
_IDDSPQDEVN(de)S(ph)IK_	IDDSPQDEVNSIK	VBA4	YDR119W	-0.0363091	14.4361	-0.20984	0.835624	0.954532	0.268937	14.4361	1.55426	0.133656	0.459931	-0.187904	14.4361	-1.08595	0.288655	0.819126	0.142572	14.4361	0.823962	0.418349	0.680775	113.43	68.086	_IDDSPQDEVN(de)S(ph)IK_	11	113.43	68.086	1	-0.4037	DAQPLHEGPKIDDSPQDEVNSIKGKPADKANED	21
_IDDSPQDEVNS(ph)IKGK_,_IDDS(ph)PQDEVNSIKGK_	IDDSPQDEVNSIKGK	VBA4	YDR119W	-0.0396788	15.8701	-0.214836	0.831772	0.953517	0.390533	15.8701	2.11449	0.0454213	0.28722	-0.255492	15.8701	-1.38333	0.179728	0.689077	0.184276	15.8701	0.99774	0.328696	0.603319	94.09,50.653	55.291,0.27685	_IDDSPQDEVNS(ph)IKGK_	11	94.09	55.291	1	0.36141	DAQPLHEGPKIDDSPQDEVNSIKGKPADKANEDDL	21
_IDDSPQDEVNS(ph)IKGKPADK_	IDDSPQDEVNSIKGKPADK	VBA4	YDR119W	-0.219979	18.9076	-1.62026	0.118688	0.377195	0.272502	18.9076	2.00712	0.0565221	0.315329	-0.0223835	18.9076	-0.164866	0.870477	0.989434	0.0777182	18.9076	0.572434	0.572532	0.790936	125.23	39.489	_IDDSPQDEVNS(ph)IKGKPADK_	11	125.23	39.489	0.99989	0.39498	DAQPLHEGPKIDDSPQDEVNSIKGKPADKANEDDLKPPS	21
_IDDS(ph)PQDEVNS(ph)IKGKPADK_	IDDSPQDEVNSIKGKPADK	VBA4	YDR119W	-0.260472	16.0146	-1.28292	0.212185	0.517303	0.1233	16.0146	0.607301	0.549548	0.830055	-0.194054	16.0146	-0.955791	0.349029	0.860957	-0.11204	16.0146	-0.55184	0.586334	0.800902	55.755	55.755	_IDDS(ph)PQDEVNS(ph)IKGKPADK_	4/11	55.755	55.755	1	-0.49211	DAQPLHEGPKIDDSPQDEVNSIKGKPADKANEDDLKPPS	14/21
_IDEEMAAPS(ph)SDGNAGDDNLREVNSR_	IDEEMAAPSSDGNAGDDNLREVNSR	YPQ1	YOL092W	-0.0465498	15.6899	-0.305971	0.762355	0.931876	-0.0590799	15.6899	-0.388331	0.701311	0.912796	-0.103924	15.6899	-0.683088	0.501314	0.927153	-0.213694	15.6899	-1.40461	0.173382	0.429023	48.229	0.42117	_IDEEMAAPS(ph)SDGNAGDDNLREVNSR_	9	48.229	0.42117	0.52261	-0.31167	LLNSQGQPNRIDEEMAAPSSDGNAGDDNLREVNSRNLIKDIFIVS	19
_IDGN(de)TRTPN(de)S(ph)NLTAN(de)SNK_	IDGNTRTPNSNLTANSNK	RBS1	YDL189W	-0.166398	16.2497	-1.09514	0.284693	0.598056	-0.27353	16.2497	-1.80022	0.0848404	0.387255	0.252477	16.2497	1.66166	0.110033	0.584854	0.177679	16.2497	1.16938	0.254121	0.535237	50.608	26.199	_IDGN(de)TRTPN(de)S(ph)NLTAN(de)SNK_	10	50.608	26.199	0.99479	-0.88586	KEVGNECDYKIDGNTRTPNSNLTANSNKDQKIEIDDKS	20
_IDKSNS(ph)NELDNSK_,_IDKS(ph)NSNELDNSK_	IDKSNSNELDNSK	GIS4	YML006C	-0.335071	18.2146	-2.20582	0.0375642	0.170961	0.18351	18.2146	1.20807	0.239187	0.59999	0.166437	18.2146	1.09568	0.284459	0.817887	0.292331	18.2146	1.92446	0.0666436	0.249353	266.07,161.04	59.403,2.3881	_IDKSNS(ph)NELDNSK_	6	266.07	59.403	1	0.3762	AFNRHNSVTKIDKSNSNELDNSKTGESTVLSSE	16
_IDLS(ph)PS(ph)PIRR_	IDLSPSPIRR	NBP1	YLR457C	0.119824	14.9183	0.786174	0.43972	0.733316	0.310452	14.9183	2.03689	0.0532248	0.3074	0.0306668	14.9183	0.201207	0.84229	0.989434	0.137147	14.9183	0.899829	0.377454	0.646038	46.158	46.158	_IDLS(ph)PS(ph)PIRR_	4/6	46.158	46.158	1	-0.22154	RENDEIKPLKIDLSPSPIRRTNSLFTSSPM	14/16
_IDNS(ph)PQAISYLHK_	IDNSPQAISYLHK	GRR1	YJR090C	0.156662	16.0079	0.609877	0.547869	0.816975	0.16891	16.0079	0.657559	0.517291	0.811657	0.0344441	16.0079	0.13409	0.894488	0.993799	0.539284	16.0079	2.09941	0.0468526	0.201338	87.498	36.288	_IDNS(ph)PQAISYLHK_	4	87.498	36.288	0.99974	0.26886	LDNLKLKELRIDNSPQAISYLHKLQRMRLRALE	14
_IDQPIS(ph)IDETELAK_	IDQPISIDETELAK	PEP3	YLR148W	-0.210449	15.2815	-1.09162	0.286206	0.598628	0.251765	15.2815	1.30593	0.204374	0.558086	-0.160006	15.2815	-0.829966	0.415015	0.897421	0.219187	15.2815	1.13694	0.267167	0.544656	89.358	20.027	_IDQPIS(ph)IDETELAK_	6	89.358	20.027	0.99016	-0.015166	GLCSDININKIDQPISIDETELAKWNE*	16
_IDQ(de)SN(de)NVVDRLISQ(de)AWET(ph)R_,_IDQ(de)SN(de)NVVDRLIS(ph)Q(de)AWETR_	IDQSNNVVDRLISQAWETR	GOS1	YHL031C	-0.0106454	18.2994	-0.0693329	0.945319	0.985895	0.387548	18.2994	2.52407	0.0188873	0.185989	-0.318841	18.2994	-2.07659	0.0490948	0.390875	-0.0405133	18.2994	-0.263861	0.794216	0.910196	61.89,49.66	23.22,23.736	_IDQ(de)SN(de)NVVDRLISQ(de)AWET(ph)R_	18	61.89	23.22	0.99818	1.374	DEYIQNETRRIDQSNNVVDRLISQAWETRSQFHSQSNVL	28
_IDTIGNGLNRGSNGDT(ph)AR_,_IDTIGNGLNRGS(ph)NGDTAR_	IDTIGNGLNRGSNGDTAR	YGR125W	YGR125W	-0.575212	16.0845	-3.64124	0.00135022	0.0135588	-0.130077	16.0845	-0.823421	0.418651	0.754532	-0.0606395	16.0845	-0.383863	0.704574	0.971486	-0.0248191	16.0845	-0.157111	0.876516	0.952997	63.062,50.158	13.839,0	_IDTIGNGLNRGSNGDT(ph)AR_	16	63.062	13.839	0.96032	-0.78568	AVIAATKNKKIDTIGNGLNRGSNGDTARNLMSLPTNTP	26
_IDTQS(ph)EFLR_	IDTQSEFLR	BUD3	YCL014W	-0.00658759	15.7659	-0.041056	0.967602	0.991943	0.151982	15.7659	0.947201	0.353296	0.71378	0.0661033	15.7659	0.411978	0.684136	0.971486	-0.0012541	15.7659	-0.00781597	0.993831	0.999611	86.189	5.2727	_IDTQS(ph)EFLR_	5	86.189	5.2727	0.77102	0.71225	VSTTSAGDQRIDTQSEFLRAADVENLSDD	15
_IDTSVIDAESDS(ph)TPNTAR_,_IDTSVIDAES(ph)DSTPNTAR_,_IDTSVIDAESDST(ph)PNTAR_	IDTSVIDAESDSTPNTAR	SWI6	YLR182W	-0.0456888	17.6006	-0.383121	0.705117	0.906288	0.0116163	17.6006	0.0974082	0.923239	0.981572	0.0347152	17.6006	0.291103	0.773559	0.981291	0.0983463	17.6006	0.824677	0.417951	0.680775	258.8,206.63,198.98	4.2709,13.36,1.8836	_IDTSVIDAESDS(ph)TPNTAR_	12	258.8	4.2709	0.6588	-0.38433	ELGSPLKKLKIDTSVIDAESDSTPNTARGKPNDDINKG	22
_IEAPS(ph)PSVNKK_	IEAPSPSVNKK	NET1	YJL076W	-0.0653393	16.3859	-0.165423	0.870044	0.965426	0.11682	16.3859	0.295761	0.770043	0.941414	-0.380312	16.3859	-0.962857	0.345546	0.859121	0.0269519	16.3859	0.0682356	0.946183	0.981822	97.565	12.951	_IEAPS(ph)PSVNKK_	5	97.565	12.951	0.95175	0.11897	PREPVRSSSKIEAPSPSVNKKINATPDKIPV	15
_IECSSNPDDPIRVTT(ph)PMGTTTVNNNIS(ph)PSGR_,_IECSSNPDDPIRVT(ph)TPMGTTTVNNNIS(ph)PSGR_	IECSSNPDDPIRVTTPMGTTTVNNNISPSGR	SIN3	YOL004W	0.109532	17.831	1.08134	0.290655	0.603205	0.101438	17.831	1.00143	0.326946	0.692369	0.413864	17.831	4.0858	0.000447887	0.0179079	0.0939978	17.831	0.927979	0.36297	0.63001	130.48,49.854	19.592,5.3176	_IECSSNPDDPIRVTT(ph)PMGTTTVNNNIS(ph)PSGR_	15/27	130.48	19.592	0.98865	-0.41675	FNTFLPQGYRIECSSNPDDPIRVTTPMGTTTVNNNISPSGRGTTDAQELGS	25/37
_IEDT(ph)SPPSANSR_,_IEDTS(ph)PPSANSR_,_IEDTSPPS(ph)ANSR_,_IEDTSPPSANS(ph)R_	IEDTSPPSANSR	IES4	YOR189W	-0.15804	15.9642	-1.07117	0.295108	0.606784	-0.302959	15.9642	-2.05341	0.05147	0.300049	0.0264158	15.9642	0.179042	0.859459	0.989434	-0.299051	15.9642	-2.02692	0.0543091	0.219279	89.189,97.957,97.472,55.064	1.4692,10.238,1.9884,2.0298	_IEDTS(ph)PPSANSR_	5	97.957	10.238	0.90564	-0.26723	SQEQLANNPKIEDTSPPSANSRDNSKPVLPWD	15
_IELPPLS(ph)PK_	IELPPLSPK	GIP2	YER054C	-0.248146	15.335	-0.999115	0.328043	0.641054	-0.1426	15.335	-0.574153	0.571388	0.845497	0.0944639	15.335	0.380342	0.707151	0.971486	0.612386	15.335	2.46566	0.0214876	0.126882	117.4	117.4	_IELPPLS(ph)PK_	7	117.4	117.4	1	-0.48325	LNGSTRPPFKIELPPLSPKSTVPKSFQAE	17
_IELS(ph)DDS(ph)DVEVHPNVDKK_	IELSDDSDVEVHPNVDKK	CDC37	YDR168W	0.155019	18.5431	1.33916	0.193489	0.49386	0.112583	18.5431	0.972569	0.340796	0.702797	-0.0995468	18.5431	-0.859952	0.398612	0.890308	-0.131323	18.5431	-1.13445	0.268187	0.545705	120.11	120.11	_IELS(ph)DDS(ph)DVEVHPNVDKK_	4/7	120.11	120.11	1	-0.092674	MAIDYSKWDKIELSDDSDVEVHPNVDKKSFIKWKQQSI	14/17
_IEPSNIS(ph)PQHTYSNNVR_,_IEPSNISPQHTYS(ph)NNVR_,_IEPSNISPQHT(ph)YSNNVR_	IEPSNISPQHTYSNNVR	SCD5	YOR329C	-0.398947	18.4125	-1.56679	0.130698	0.395782	-0.0117075	18.4125	-0.0459793	0.96372	0.991428	0.156049	18.4125	0.612855	0.545932	0.937794	0.323743	18.4125	1.27144	0.216166	0.488603	63.31,42.711,58.079	25.194,8.2136,7.0484	_IEPSNIS(ph)PQHTYSNNVR_	7	63.31	25.194	0.99678	-0.58151	YQEVNPTQAKIEPSNISPQHTYSNNVRINNGNIVSMP	17
_IES(ph)PSTR_	IESPSTR	RSR1	YGR152C	0.712082	16.1299	2.68007	0.0133096	0.0834141	0.124964	16.1299	0.470328	0.642511	0.885107	0.0353542	16.1299	0.133063	0.895291	0.993952	1.11366	16.1299	4.1915	0.000343923	0.00745963	99.136	21.416	_IES(ph)PSTR_	3	99.136	21.416	0.98577	1.683	ARNQSQQFSKIESPSTRLPSSAKQDTK	13
_IETEST(ph)TIPNDSDR_,_IETES(ph)TTIPNDSDR_,_IET(ph)ESTTIPNDSDR_,_IETESTT(ph)IPNDSDR_	IETESTTIPNDSDR	SAM3	YPL274W	-0.269106	20.4512	-1.62416	0.117848	0.375883	-0.0278203	20.4512	-0.167907	0.868111	0.971413	-0.0916326	20.4512	-0.553039	0.585525	0.951635	-0.182733	20.4512	-1.10287	0.28139	0.560082	119,252.01,112.72,106.13	5.3243,5.3587,1.9482,1.9626	_IETES(ph)TTIPNDSDR_	5	252.01	5.3587	0.77379	0.058707	RGNESDKFTKIETESTTIPNDSDRSGSLIRRMKD	15
_IFESILNS(ph)PSSK_	IFESILNSPSSK	SCP160	YJL080C	0.0293862	15.2356	0.241225	0.811499	0.947417	0.0670813	15.2356	0.550657	0.587131	0.8567	-0.196581	15.2356	-1.61369	0.120111	0.605598	0.130196	15.2356	1.06875	0.296172	0.575161	140.07	18.245	_IFESILNS(ph)PSSK_	8	140.07	18.245	0.97833	0.10844	DEKAAKAANKIFESILNSPSSKSKMTVNIPAN	18
_IFQNPT(ph)DEESTTSLNEK_	IFQNPTDEESTTSLNEK	AIM21	YIR003W	0.0481951	17.3929	0.258705	0.798143	0.944722	-0.0617837	17.3929	-0.331647	0.743132	0.932216	-0.0439002	17.3929	-0.235651	0.815771	0.989434	0.14962	17.3929	0.803143	0.430042	0.688996	200.94	60.189	_IFQNPT(ph)DEESTTSLNEK_	6	200.94	60.189	1	0.29749	QKHQEQQEEKIFQNPTDEESTTSLNEKQEGKDNMEVN	16
_IFRDS(ph)TDSVFQ(de)EIM(ox)AFK_	IFRDSTDSVFQEIMAFK	SSK2	YNR031C	-0.250961	16.9898	-1.49543	0.148279	0.424258	-0.349462	16.9898	-2.08237	0.0485174	0.291607	0.129465	16.9898	0.771456	0.448221	0.909591	0.0878468	16.9898	0.523462	0.605616	0.816493	66.059	66.059	_IFRDS(ph)TDSVFQ(de)EIM(ox)AFK_	5	66.059	66.059	1	1.9314	TVEDQNKSLRIFRDSTDSVFQEIMAFKLEDNMSADEA	15
_IFVDEWGHPNNNGIT(ph)PVEK_	IFVDEWGHPNNNGITPVEK	MTC1	YJL123C	-0.285021	15.7927	-1.3413	0.192803	0.493177	0.0309499	15.7927	0.145649	0.885456	0.974705	0.218031	15.7927	1.02605	0.315445	0.838583	-0.230042	15.7927	-1.08257	0.290119	0.568034	72.797	72.797	_IFVDEWGHPNNNGIT(ph)PVEK_	15	72.797	72.797	1	0.21161	LSSQVEGGIRIFVDEWGHPNNNGITPVEKKPSVADGELG	25
_IGDS(ph)LQGS(ph)PQR_	IGDSLQGSPQR	SEC16	YPL085W	0.802039	18.0921	7.03308	3.45054e-07	2.10618e-05	0.236041	18.0921	2.06984	0.0497756	0.295349	0.114202	18.0921	1.00144	0.326944	0.845102	0.05621	18.0921	0.492905	0.626711	0.830487	108.23	108.23	_IGDS(ph)LQGS(ph)PQR_	4/8	108.23	108.23	1	0.083577	VEANLPYTHRIGDSLQGSPQRIHNTQFAAAE	14/18
_IGGTHSGLTPQSSISS(ph)DKAR_	IGGTHSGLTPQSSISSDKAR	YMR196W	YMR196W	-0.204021	14.7509	-0.93364	0.360103	0.664875	-0.262514	14.7509	-1.20132	0.241746	0.602512	-0.060251	14.7509	-0.275721	0.785203	0.985621	-0.18473	14.7509	-0.84536	0.406542	0.671429	56.036	14.545	_IGGTHSGLTPQSSISS(ph)DKAR_	16	56.036	14.545	0.94067	-0.27045	LTEEEKRHHRIGGTHSGLTPQSSISSDKARHLMEEMNEEE	26
_IGGTHSGLT(ph)PQSS(ph)ISSDKAR_,_IGGTHS(ph)GLTPQSSIS(ph)SDKAR_,_IGGTHSGLT(ph)PQSSIS(ph)SDKAR_,_IGGT(ph)HSGLTPQSSIS(ph)SDKAR_,_IGGTHSGLT(ph)PQS(ph)SISSDKAR_	IGGTHSGLTPQSSISSDKAR	YMR196W	YMR196W	0.321088	16.1352	1.50035	0.147007	0.421782	0.0696423	16.1352	0.325418	0.74778	0.933873	-0.026256	16.1352	-0.122687	0.903411	0.995491	-0.0329406	16.1352	-0.153922	0.879002	0.954424	68.569,43.326,77.505,56.817,64.069	8.0048,0,13.207,0.69601,8.2226	_IGGTHSGLT(ph)PQSSIS(ph)SDKAR_	9/15	77.505	13.207	0.93523	0.87109	LTEEEKRHHRIGGTHSGLTPQSSISSDKARHLMEEMNEEE	19/25
_IGGTHSGLT(ph)PQS(ph)SIS(ph)SDKAR_,_IGGTHSGLT(ph)PQSSIS(ph)S(ph)DKAR_	IGGTHSGLTPQSSISSDKAR	YMR196W	YMR196W	0.44726	16.5902	2.29832	0.0308823	0.148588	0.220896	16.5902	1.13511	0.267917	0.637635	0.359679	16.5902	1.84827	0.0773466	0.498972	-0.0173537	16.5902	-0.0891748	0.929708	0.978094	64.954,61.648	16.839,13.273	_IGGTHSGLT(ph)PQS(ph)SIS(ph)SDKAR_	9/12/15	64.954	16.839	0.95427	-0.14104	LTEEEKRHHRIGGTHSGLTPQSSISSDKARHLMEEMNEEE	19/22/25
_IGIVEIS(ph)PK_	IGIVEISPK	RPS19A,RPS19B	YOL121C,YNL302C	-0.0900275	15.7757	-0.560142	0.58075	0.834661	-0.173021	15.7757	-1.07652	0.29276	0.662072	0.0916886	15.7757	0.570477	0.573837	0.951635	-0.161443	15.7757	-1.00448	0.325507	0.599943	108.7	108.7	_IGIVEIS(ph)PK_	7	108.7	108.7	1	0.24296	NRKVLQALEKIGIVEISPKGGRRISENGQ	17
_IGPLGLS(ph)PK_	IGPLGLSPK	RPL12A,RPL12B	YEL054C,YDR418W	-0.381994	18.072	-2.88686	0.0082755	0.0580701	-0.359931	18.072	-2.72013	0.0121507	0.145136	0.052736	18.072	0.398544	0.693873	0.971486	-0.0771343	18.072	-0.58293	0.565562	0.785472	123.51	123.51	_IGPLGLS(ph)PK_	7	123.51	123.51	1	-0.38436	VGASAALAPKIGPLGLSPKKVGEDIAKAT	17
_IGPLVEDDS(ph)DEDQNDAISVR_	IGPLVEDDSDEDQNDAISVR	SEC2	YNL272C	-0.159399	18.8356	-1.37794	0.181363	0.478461	-0.179768	18.8356	-1.55403	0.13371	0.459931	-0.0775061	18.8356	-0.670012	0.509463	0.927153	-0.092246	18.8356	-0.797434	0.433283	0.69148	212.34	134.54	_IGPLVEDDS(ph)DEDQNDAISVR_	9	212.34	134.54	1	-0.7868	WAVDDSISSKIGPLVEDDSDEDQNDAISVRLQDKALWKQD	19
_IGPLVEDDS(ph)DEDQNDAIS(ph)VR_	IGPLVEDDSDEDQNDAISVR	SEC2	YNL272C	-0.166974	18.0313	-0.394661	0.696697	0.901045	0.680769	18.0313	1.60907	0.121121	0.437919	-0.0431658	18.0313	-0.102027	0.919612	0.995739	-0.538595	18.0313	-1.27303	0.215613	0.487794	185.06	185.06	_IGPLVEDDS(ph)DEDQNDAIS(ph)VR_	9/18	185.06	185.06	1	0.057602	WAVDDSISSKIGPLVEDDSDEDQNDAISVRLQDKALWKQD	19/28
_IGSALNT(ph)PK_,_IGS(ph)ALNTPK_	IGSALNTPK	NOT3	YIL038C	-0.182617	17.0854	-1.58026	0.127582	0.388994	-0.189998	17.0854	-1.64413	0.11363	0.427035	-0.0397805	17.0854	-0.344238	0.733767	0.972248	-0.0443737	17.0854	-0.383985	0.704485	0.862438	94.309,152.67	50.659,69.841	_IGS(ph)ALNTPK_	3	152.67	69.841	1	0.058481	TTTSSNANSRIGSALNTPKLSTSSLSLQP	13
_IGS(ph)ALNT(ph)PK_	IGSALNTPK	NOT3	YIL038C	0.351216	19.2797	3.00521	0.00627317	0.0469432	0.365816	19.2797	3.13014	0.00466628	0.0816074	0.054598	19.2797	0.467174	0.644732	0.968346	0.0912695	19.2797	0.780957	0.442722	0.697501	138.2	138.2	_IGS(ph)ALNT(ph)PK_	3/7	138.2	138.2	1	-0.41085	TTTSSNANSRIGSALNTPKLSTSSLSLQP	13/17
_IGS(ph)EVYHNLK_	IGSEVYHNLK	ENO2,ENO1	YHR174W,YGR254W	0.116144	15.6402	0.766269	0.451241	0.741038	-0.0327163	15.6402	-0.215847	0.830993	0.961665	0.0559476	15.6402	0.369118	0.715387	0.971486	0.253409	15.6402	1.67188	0.107979	0.33281	80.737	36.36	_IGS(ph)EVYHNLK_	3	80.737	36.36	0.99977	-0.11867	GAKTFAEAMRIGSEVYHNLKSLTKKRYGAS,GAKTFAEALRIGSEVYHNLKSLTKKRYGAS	13,13
_IIEEHES(ph)PIDAEK_	IIEEHESPIDAEK	INA1	YLR413W	-0.987097	17.8947	-3.32696	0.00290889	0.0250842	-0.196041	17.8947	-0.660745	0.515282	0.809321	0.271865	17.8947	0.916307	0.36893	0.875113	-0.0481818	17.8947	-0.162394	0.872401	0.951052	217.12	217.12	_IIEEHES(ph)PIDAEK_	7	217.12	217.12	1	0.20048	VQESDSTTSRIIEEHESPIDAEKNFAR*	17
_IIEHS(ph)DVENENVKDNEELQEIDNVSLDEPK_	IIEHSDVENENVKDNEELQEIDNVSLDEPK	UBP1	YDL122W	-0.827608	17.0752	-5.07297	3.79625e-05	0.000838137	0.281225	17.0752	1.72382	0.0980398	0.409662	-0.149662	17.0752	-0.917378	0.368381	0.875113	-0.0408426	17.0752	-0.250352	0.804518	0.916715	62.532	38.916	_IIEHS(ph)DVENENVKDNEELQEIDNVSLDEPK_	5	62.532	38.916	0.99987	0.68908	DALGNTIKKRIIEHSDVENENVKDNEELQEIDNVSLDEPKINVEDQLETS	15
_IIHRS(ph)PSIDASPPENNSSHNIVPIK_	IIHRSPSIDASPPENNSSHNIVPIK	YPL257W-B,YLR157C-B,YER138C,YDR365W-B,YDR261C-D,YPR137C-B,YOL103W-B,YML039W,YJR027W,YGR027W-B,YJR029W,YAR009C,YPR158C-D,YLR227W-B,YOR142W-B,YMR050C,YML045W,YGR038C-B,YDR316W-B,YDR098C-B,YPR158W-B,YDR210C-D	YPL257W-B,YLR157C-B,YER138C,YDR365W-B,YDR261C-D,YPR137C-B,YOL103W-B,YML039W,YJR027W,YGR027W-B,YJR029W,YAR009C,YPR158C-D,YLR227W-B,YOR142W-B,YMR050C,YML045W,YGR038C-B,YDR316W-B,YDR098C-B,YPR158W-B,YDR210C-D	-0.368008	15.461	-1.1331	0.268745	0.582594	0.141484	15.461	0.43563	0.66713	0.895431	-0.302968	15.461	-0.932839	0.360508	0.870015	-0.108541	15.461	-0.334196	0.741233	0.884191	46.099	0	_IIHRS(ph)PSIDASPPENNSSHNIVPIK_	5	46.099	0	0.49513	0.25841	QISDQETEKRIIHRSPSIDASPPENNSSHNIVPIKTPTTVSEQNT	15
_IISNAS(ph)S(ph)T(ph)KKK_	IISNASSTKKK	YSP2	YDR326C	0.536821	17.8442	3.64546	0.00133624	0.0134619	-0.0771958	17.8442	-0.524223	0.605095	0.864472	-0.0652021	17.8442	-0.442776	0.662027	0.971486	-0.0600404	17.8442	-0.407724	0.687213	0.85718	78.113	68.334	_IISNAS(ph)S(ph)T(ph)KKK_	6/7/8	78.113	68.334	1	-2.1419	TKQLVDDLKKIISNASSTKKKSRRRGKTVNK	16/17/18
_IISSANFNS(ph)NSPLQQNLLSNS(ph)FQR_,_IISSANFNSNS(ph)PLQQNLLSNS(ph)FQR_,_IISSANFNS(ph)NSPLQQNLLS(ph)NSFQR_	IISSANFNSNSPLQQNLLSNSFQR	GLN3	YER040W	-0.560067	18.2486	-1.28667	0.210896	0.516801	-0.167845	18.2486	-0.3856	0.703305	0.913768	-0.191738	18.2486	-0.44049	0.663658	0.971486	-0.441881	18.2486	-1.01516	0.320498	0.595025	207.1,195.18,128.32	29.032,21.147,0.27504	_IISSANFNS(ph)NSPLQQNLLSNS(ph)FQR_	9/21	207.1	29.032	0.99875	0.51435	AGNSVASSPRIISSANFNSNSPLQQNLLSNSFQRQGMNIPRRKM	19/31
_IITSNVSSPSIS(ph)PVHSPVLQAAPK_,_IITSNVSSPS(ph)ISPVHSPVLQAAPK_	IITSNVSSPSISPVHSPVLQAAPK	HAL5	YJL165C	-0.212946	15.1835	-0.404119	0.689826	0.898315	0.717057	15.1835	1.3608	0.186648	0.535775	0.0369927	15.1835	0.070203	0.944634	0.998131	-0.255241	15.1835	-0.484385	0.632653	0.832748	59.975,42.908	5.7505,0	_IITSNVSSPSIS(ph)PVHSPVLQAAPK_	12	59.975	5.7505	0.49963	0.11354	DQAHSHQTARIITSNVSSPSISPVHSPVLQAAPKHHKLGVPNIA	22
_IITTHT(ph)PHS(ph)S(ph)KEPS(ph)PAPHSNDK_,_IIT(ph)T(ph)HT(ph)PHSSKEPS(ph)PAPHSNDK_,_IIT(ph)T(ph)HTPHS(ph)SKEPS(ph)PAPHSNDK_,_IITT(ph)HTPHS(ph)S(ph)KEPS(ph)PAPHSNDK_	IITTHTPHSSKEPSPAPHSNDK	MAM3	YOL060C	0.157488	17.9294	0.276294	0.784768	0.939248	0.197037	17.9294	0.345676	0.7327	0.928438	1.03943	17.9294	1.82355	0.081127	0.510049	1.03137	17.9294	1.80941	0.0833607	0.284854	55.031,42.64,58.672,60.139	21.267,12.45,27.314,8.3558	_IITT(ph)HTPHS(ph)S(ph)KEPS(ph)PAPHSNDK_	4/9/10/14	60.139	8.3558	0.90609	0.22288	TIKKPANVPKIITTHTPHSSKEPSPAPHSNDKSLSAEEQQLL	14/19/20/24
_IIT(ph)THT(ph)PHSSKEPS(ph)PAPHSNDK_	IITTHTPHSSKEPSPAPHSNDK	MAM3	YOL060C	0.445038	16.3533	2.44104	0.02268	0.122362	0.233606	16.3533	1.28133	0.212733	0.572871	0.207964	16.3533	1.14069	0.265636	0.805184	-0.0385459	16.3533	-0.211425	0.834401	0.930667	49.528	20.714	_IIT(ph)THT(ph)PHSSKEPS(ph)PAPHSNDK_	3/6/14	49.528	20.714	0.98979	0.20955	TIKKPANVPKIITTHTPHSSKEPSPAPHSNDKSLSAEEQQLL	13/16/24
_IKNSVANGALGHANS(ph)PK_	IKNSVANGALGHANSPK	BUD4	YJR092W	-0.114934	15.6402	-0.431172	0.670322	0.885326	-0.346051	15.6402	-1.2982	0.206974	0.561735	-0.104407	15.6402	-0.391678	0.698869	0.971486	0.384006	15.6402	1.44059	0.163058	0.418812	53.773	24.007	_IKNSVANGALGHANS(ph)PK_	15	53.773	24.007	0.99604	-0.51486	ESPAAVHQERIKNSVANGALGHANSPKVLNNLKNMAQ	25
_IKNSVNGDGTAANS(ph)DS(ph)DDDSTSR_,_IKNSVNGDGTAANS(ph)DSDDDS(ph)TSR_,_IKNSVNGDGTAANSDS(ph)DDDS(ph)TSR_	IKNSVNGDGTAANSDSDDDSTSR	CHD1	YER164W	0.0927331	17.8748	0.3948	0.696595	0.901045	-0.378598	17.8748	-1.61184	0.120516	0.437766	-0.431538	17.8748	-1.83722	0.0790171	0.504058	-0.555435	17.8748	-2.3647	0.0267773	0.143702	133.45,41.208,78.354	39.043,0,5.4267	_IKNSVNGDGTAANS(ph)DS(ph)DDDSTSR_	14/16	133.45	39.043	0.99986	-0.044713	MNRRDNALKKIKNSVNGDGTAANSDSDDDSTSRSSRRRARAND	24/26
_IKNSVNGDGTAANSDS(ph)DDDSTSR_,_IKNSVNGDGTAANS(ph)DSDDDSTSR_	IKNSVNGDGTAANSDSDDDSTSR	CHD1	YER164W	-0.0849461	16.0343	-0.41064	0.685103	0.896717	-0.0209664	16.0343	-0.101354	0.92014	0.980787	-0.1351	16.0343	-0.653089	0.520117	0.927865	-0.163025	16.0343	-0.788082	0.438625	0.695351	119.72,81.017	4.706,3.9175	_IKNSVNGDGTAANSDS(ph)DDDSTSR_	16	119.72	4.706	0.74638	0.022547	MNRRDNALKKIKNSVNGDGTAANSDSDDDSTSRSSRRRARAND	26
_IKS(ph)PTPQEILQR_,_IKSPT(ph)PQEILQR_	IKSPTPQEILQR	EAF1	YDR359C	-0.151073	15.9232	-0.825092	0.41772	0.714878	-0.0959102	15.9232	-0.523817	0.605373	0.864472	0.284641	15.9232	1.55458	0.133579	0.616805	0.0137253	15.9232	0.0749611	0.940888	0.979929	109.39,73.435	9.3028,9.3139	_IKS(ph)PTPQEILQR_	3	109.39	9.3028	0.89492	-0.12751	NISNINSAPRIKSPTPQEILQRFQKQ*	13
_IKS(ph)STSVQSSATPPSNTSSNPDIK_,_IKSS(ph)TSVQSSATPPSNTSSNPDIK_,_IKSSTS(ph)VQSSATPPSNTSSNPDIK_,_IKSSTSVQS(ph)SATPPSNTSSNPDIK_,_IKSST(ph)SVQSSATPPSNTSSNPDIK_,_IKSSTSVQSSAT(ph)PPSNTSSNPDIK_	IKSSTSVQSSATPPSNTSSNPDIK	GAT1	YFL021W	-0.0132085	18.6817	-0.0878938	0.930715	0.981163	-0.434858	18.6817	-2.89369	0.00814512	0.111209	-0.0457779	18.6817	-0.304621	0.76337	0.975922	-0.459578	18.6817	-3.05818	0.00553574	0.0554108	95.344,90.978,86.761,61.963,67.668,64.522	0,0,6.6516,1.2282,6.3066,16.772	_IKS(ph)STSVQSSATPPSNTSSNPDIK_	3	95.344	0	0.2994	0.45027	VRKKKPALKKIKSSTSVQSSATPPSNTSSNPDIKCSNCTTSTTP	13
_IKVDS(ph)PDDPFMTK_	IKVDSPDDPFMTK	GAL11	YOL051W	-0.0639423	17.0536	-0.489816	0.628862	0.860883	-0.0234283	17.0536	-0.179467	0.859129	0.967958	-0.0718587	17.0536	-0.550458	0.587265	0.951635	-0.193158	17.0536	-1.47965	0.152416	0.399722	126.32	90.548	_IKVDS(ph)PDDPFMTK_	5	126.32	90.548	1	0.72287	DSNIMSDSKKIKVDSPDDPFMTKSGATTSEKQE	15
_IKVDS(ph)PDDPFM(ox)TK_	IKVDSPDDPFMTK	GAL11	YOL051W	-0.119236	15.4129	-0.575507	0.570487	0.828258	0.038999	15.4129	0.188233	0.85233	0.966783	0.216535	15.4129	1.04513	0.306727	0.833323	0.556968	15.4129	2.68827	0.0130642	0.0956753	84.605	84.605	_IKVDS(ph)PDDPFM(ox)TK_	5	84.605	84.605	1	0.25953	DSNIMSDSKKIKVDSPDDPFMTKSGATTSEKQE	15
_ILENIS(ph)DDDYDDDDDGNKK_	ILENISDDDYDDDDDGNKK	BUD27	YFL023W	-0.126638	19.9615	-1.23005	0.231001	0.542719	-0.144432	19.9615	-1.40289	0.173887	0.518496	-0.210528	19.9615	-2.0449	0.0523676	0.404517	-0.160329	19.9615	-1.5573	0.132933	0.374499	215.65	132.01	_ILENIS(ph)DDDYDDDDDGNKK_	6	215.65	132.01	1	0.88455	KSMKKKFDPKILENISDDDYDDDDDGNKKLLSNKSKNNT	16
_ILENS(ph)PILYR_,_ILENSPILY(ph)R_	ILENSPILYR	SWI4	YER111C	-0.333099	17.4089	-2.61526	0.0154071	0.091531	-0.155876	17.4089	-1.22383	0.233298	0.594319	-0.099157	17.4089	-0.778512	0.444133	0.90691	0.0366343	17.4089	0.287627	0.776185	0.903575	158.04,109.71	46.094,14.947	_ILENS(ph)PILYR_	5	158.04	46.094	0.99998	0.31424	IKDIKSTPSKILENSPILYRRRSQSISDEK	15
_ILFNASVINGDNQS(ph)MIS(ph)TR_,_ILFNASVINGDNQS(ph)MIST(ph)R_	ILFNASVINGDNQSMISTR	OSH3	YHR073W	0.175585	16.8336	0.8145	0.423638	0.719496	0.182506	16.8336	0.846606	0.405861	0.748336	-0.370879	16.8336	-1.72042	0.0986643	0.557427	-0.0326246	16.8336	-0.151338	0.881017	0.955277	107.07,162.76	31.022,55.111	_ILFNASVINGDNQS(ph)MIST(ph)R_	14/18	162.76	55.111	1	-0.13234	NSSSKNAKKKILFNASVINGDNQSMISTRSTPPARPTAL	24/28
_ILIVGTSVSS(ph)PNK_	ILIVGTSVSSPNK	MUK1	YPL070W	-0.235825	18.0907	-1.59738	0.12371	0.384341	0.0832069	18.0907	0.563608	0.578427	0.851297	0.0480354	18.0907	0.325371	0.747815	0.973744	0.233654	18.0907	1.58267	0.127031	0.366773	229.17	30.623	_ILIVGTSVSS(ph)PNK_	10	229.17	30.623	0.99912	-0.74183	ELCERDVFKKILIVGTSVSSPNKMKTFKPHQLQ	20
_ILS(ph)ASSIHENFPSR_,_ILSAS(ph)SIHENFPSR_,_ILSASS(ph)IHENFPSR_	ILSASSIHENFPSR	NSG2	YNL156C	-0.0508722	18.2787	-0.189404	0.851423	0.9594	0.0356264	18.2787	0.132642	0.89562	0.975488	0.301333	18.2787	1.1219	0.273378	0.808182	0.130332	18.2787	0.485242	0.632054	0.832748	85.672,61.419,50.467	22.94,0,3.9865	_ILS(ph)ASSIHENFPSR_	3	85.672	22.94	0.99466	-0.35542	NTVSSNNLERILSASSIHENFPSRTRQTRQNILH	13
_ILS(ph)ASS(ph)IHENFPSR_,_ILS(ph)AS(ph)SIHENFPSR_,_ILS(ph)ASSIHENFPS(ph)R_,_ILSAS(ph)SIHENFPS(ph)R_	ILSASSIHENFPSR	NSG2	YNL156C	0.0773311	20.3692	0.365384	0.718134	0.911932	0.0935463	20.3692	0.441999	0.662581	0.894854	0.0171838	20.3692	0.0811923	0.935985	0.998129	-0.253607	20.3692	-1.19827	0.242905	0.521492	123.76,107.17,47.568,41.052	26.684,32.078,21.85,21.214	_ILS(ph)ASS(ph)IHENFPSR_	3/6	123.76	26.684	0.99786	-0.14028	NTVSSNNLERILSASSIHENFPSRTRQTRQNILH	13/16
_ILS(ph)DSNNSKEILTLSPK_,_ILSDSNNS(ph)KEILTLSPK_,_ILSDS(ph)NNSKEILTLSPK_	ILSDSNNSKEILTLSPK	YOL036W	YOL036W	0.242596	15.2237	1.43153	0.16561	0.454437	0.236174	15.2237	1.39363	0.176633	0.523382	0.304967	15.2237	1.79957	0.0849459	0.518503	0.50636	15.2237	2.98796	0.00653302	0.0605276	67.102,53.395,47.537	2.0632,2.5203,0	_ILS(ph)DSNNSKEILTLSPK_	3	67.102	2.0632	0.44561	1.0886	GSKIKRGFTRILSDSNNSKEILTLSPKSMVTTGPTEL	13
_ILSSS(ph)FHN_,_ILSS(ph)SFHN_	ILSSSFHN	SPC29	YPL124W	-0.127975	14.8798	-0.989937	0.332415	0.644338	-0.104576	14.8798	-0.808937	0.426768	0.760027	0.375024	14.8798	2.90096	0.0080083	0.145866	-0.0788638	14.8798	-0.610043	0.547761	0.774132	68.224,104.01	7.7872,2.5537	_ILSS(ph)SFHN_	4	104.01	2.5537	0.64259	-0.11272	ENESTEDILKILSSSFHN*	14
_ILT(ph)GS(ph)VNEPDRVEVDYTNCAPMGGDRPYPPSLPSR_	ILTGSVNEPDRVEVDYTNCAPMGGDRPYPPSLPSR	TPO1	YLL028W	-0.928329	18.031	-2.07139	0.0496183	0.209582	0.415473	18.031	0.92705	0.363442	0.71926	-0.304886	18.031	-0.680296	0.503048	0.927153	-0.59102	18.031	-1.31875	0.200119	0.465598	67.911	46.607	_ILT(ph)GS(ph)VNEPDRVEVDYTNCAPMGGDRPYPPSLPSR_	3/5	67.911	46.607	0.99994	-0.21269	EVNITRRLTKILTGSVNEPDRVEVDYTNCAPMGGDRPYPPSLPSRDLYEVTFDGP	13/15
_ILT(ph)PESQLK_	ILTPESQLK	RPL7B,RPL7A	YPL198W,YGL076C	-0.231666	17.0951	-1.19769	0.243128	0.553663	0.0420797	17.0951	0.217548	0.829683	0.961221	0.137949	17.0951	0.713184	0.482842	0.924698	0.199306	17.0951	1.03039	0.313446	0.590978	117.52	47.42	_ILT(ph)PESQLK_	3	117.52	47.42	0.99998	0.25825	MSTEKILTPESQLKKTKAQQKTAE,MAAEKILTPESQLKKSKAQQKTAE	8,8
_ILT(ph)PESQLKK_,_ILTPES(ph)QLKK_	ILTPESQLKK	RPL7B,RPL7A	YPL198W,YGL076C	-0.129957	19.4464	-0.735994	0.469109	0.753169	-0.20664	19.4464	-1.17027	0.253769	0.618141	0.144565	19.4464	0.818722	0.421273	0.898948	0.146678	19.4464	0.830688	0.414615	0.6786	153.54,94.82	38.772,10.312	_ILT(ph)PESQLKK_	3	153.54	38.772	0.99987	-0.22906	MSTEKILTPESQLKKTKAQQKTAEQ,MAAEKILTPESQLKKSKAQQKTAEQ	8,8
_ILT(ph)PES(ph)QLKK_	ILTPESQLKK	RPL7B,RPL7A	YPL198W,YGL076C	0.130001	19.4618	0.868412	0.394061	0.689893	-0.0226587	19.4618	-0.151361	0.880999	0.972878	-0.000318116	19.4618	-0.00212502	0.998323	1	0.0367644	19.4618	0.245588	0.80816	0.917132	163.71	163.71	_ILT(ph)PES(ph)QLKK_	3/6	163.71	163.71	1	0.19452	MSTEKILTPESQLKKTKAQQKTAEQ,MAAEKILTPESQLKKSKAQQKTAEQ	8/11,8/11
_ILT(ph)PT(ph)SLGK_,_ILT(ph)PTS(ph)LGK_	ILTPTSLGK	NHA1	YLR138W	-0.186175	18.0067	-1.75256	0.0928822	0.320207	0.000282299	18.0067	0.00265742	0.997902	1	-0.0602799	18.0067	-0.567444	0.575862	0.951635	-0.101492	18.0067	-0.955391	0.349227	0.621225	190.57,203.03	59.483,55.727	_ILT(ph)PTS(ph)LGK_	3/6	203.03	55.727	1	-0.15295	SSSSGGRLKRILTPTSLGKIHSLVDKGKD	13/16
_ILT(ph)PTSLGK_	ILTPTSLGK	NHA1	YLR138W	0.00924099	15.3035	0.0481145	0.962037	0.991943	0.0289084	15.3035	0.150516	0.881658	0.972878	0.16321	15.3035	0.849777	0.404131	0.89154	0.24629	15.3035	1.28234	0.212384	0.483298	67.704	20.885	_ILT(ph)PTSLGK_	3	67.704	20.885	0.98395	-0.07878	SSSSGGRLKRILTPTSLGKIHSLVDKGKD	13
_INASELAS(ph)PR_	INASELASPR	POG1	YIL122W	-0.253185	17.6503	-1.93309	0.065517	0.253045	-0.146972	17.6503	-1.12214	0.273278	0.643993	-0.0969644	17.6503	-0.740331	0.466524	0.916261	0.0938645	17.6503	0.716663	0.480733	0.727527	221.09	135.17	_INASELAS(ph)PR_	8	221.09	135.17	1	-0.48526	PSPITTKKRKINASELASPRGHRRYRSDIP	18
_INATPDKIPVT(ph)QLMDMSS(ph)PPSVK_,_INAT(ph)PDKIPVTQLMDMSS(ph)PPSVK_	INATPDKIPVTQLMDMSSPPSVK	NET1	YJL076W	-0.3146	17.0154	-1.80337	0.0843299	0.301196	0.033234	17.0154	0.190506	0.850569	0.966783	-0.309168	17.0154	-1.77223	0.089486	0.533659	-0.108557	17.0154	-0.622279	0.539825	0.771419	66.122,80.016	10.82,14.6	_INAT(ph)PDKIPVTQLMDMSS(ph)PPSVK_	4/18	80.016	14.6	0.96601	0.10045	EAPSPSVNKKINATPDKIPVTQLMDMSSPPSVKSKTTSNPSSI	14/28
_INGNS(ph)LRSPFLVGTDK_	INGNSLRSPFLVGTDK	ACE2	YLR131C	-0.311336	14.796	-1.21669	0.235951	0.545297	0.210621	14.796	0.823102	0.418828	0.754532	-0.0456013	14.796	-0.178209	0.860106	0.989434	0.114182	14.796	0.446219	0.659575	0.845906	42.242	6.5309	_INGNS(ph)LRSPFLVGTDK_	5	42.242	6.5309	0.81568	0.038617	SPGGLSISPRINGNSLRSPFLVGTDKSRDDRYAAGT	15
_INNEADRS(ph)SVSAGTSNIAK_,_INNEADRSS(ph)VSAGTSNIAK_	INNEADRSSVSAGTSNIAK	UPC2	YDR213W	0.0677294	15.8246	0.225679	0.823427	0.951466	-0.116583	15.8246	-0.388463	0.701215	0.912796	-0.793547	15.8246	-2.64415	0.0144365	0.203352	0.0606646	15.8246	0.202139	0.84157	0.934311	48.711,51.166	0,8.4869	_INNEADRSS(ph)VSAGTSNIAK_	9	51.166	8.4869	0.7927	0.075859	DASRQDMTSKINNEADRSSVSAGTSNIAKLLDLSTKGNL	19
_INNHNNDS(ph)ILENR_	INNHNNDSILENR	DGR2	YKL121W	-0.854499	16.8361	-7.90409	4.94969e-08	4.6692e-06	0.0515396	16.8361	0.476739	0.638006	0.883093	0.196931	16.8361	1.82161	0.0814308	0.510049	0.054132	16.8361	0.500719	0.621285	0.827672	113.65	113.65	_INNHNNDS(ph)ILENR_	8	113.65	113.65	1	0.33718	NLFHLEAAGKINNHNNDSILENRMDERSSTEDN	18
_INNLQDMS(ph)LDSDAHR_,_INNLQDMSLDS(ph)DAHR_	INNLQDMSLDSDAHR	SWI6	YLR182W	-0.329887	15.3187	-1.88817	0.0715685	0.268749	0.0385009	15.3187	0.220367	0.827512	0.960853	-0.430406	15.3187	-2.46351	0.0215894	0.25662	0.233989	15.3187	1.33928	0.193451	0.454929	69.716,66.215	9.3153,3.858	_INNLQDMS(ph)LDSDAHR_	8	69.716	9.3153	0.89519	-0.40043	NSKDNISSKRINNLQDMSLDSDAHRELGSPLKKLK	18
_INPPQS(ph)PNNFQLLSAGR_	INPPQSPNNFQLLSAGR	YFL034W	YFL034W	-0.241973	15.2437	-1.18301	0.248784	0.560392	-0.0994095	15.2437	-0.486013	0.631515	0.881178	-0.142491	15.2437	-0.69664	0.492947	0.927153	-0.0100557	15.2437	-0.0491624	0.961211	0.988479	105.46	88.775	_INPPQS(ph)PNNFQLLSAGR_	6	105.46	88.775	1	0.36796	SHYKPPSTPKINPPQSPNNFQLLSAGRTILPEDDDFD	16
_INPPQS(ph)PNNFQLLS(ph)AGR_	INPPQSPNNFQLLSAGR	YFL034W	YFL034W	-0.184478	15.3956	-0.821274	0.419848	0.716943	-0.346016	15.3956	-1.54042	0.136984	0.463007	-0.0256262	15.3956	-0.114085	0.910152	0.995739	-0.54944	15.3956	-2.44604	0.022433	0.129783	81.992	81.992	_INPPQS(ph)PNNFQLLS(ph)AGR_	6/14	81.992	81.992	1	0.36438	SHYKPPSTPKINPPQSPNNFQLLSAGRTILPEDDDFD	16/24
_INS(ph)ASQTEGDELKSEQTQPK_	INSASQTEGDELKSEQTQPK	HPR1	YDR138W	-0.110782	16.6081	-0.626885	0.536854	0.808136	0.136861	16.6081	0.774464	0.446476	0.772155	0.252873	16.6081	1.43094	0.165775	0.667605	0.136364	16.6081	0.77165	0.448109	0.703815	100.47	35.355	_INS(ph)ASQTEGDELKSEQTQPK_	3	100.47	35.355	0.99971	-0.054727	EREQKIKSQRINSASQTEGDELKSEQTQPKGEISEENTKI	13
_INS(ph)LTQR_	INSLTQR	SEG1	YMR086W	-0.911106	18.3739	-8.06039	3.53085e-08	3.54566e-06	-0.106914	18.3739	-0.945849	0.353971	0.71378	0.119345	18.3739	1.05582	0.301918	0.828512	0.312964	18.3739	2.76873	0.0108723	0.0841926	144.77	32.661	_INS(ph)LTQR_	3	144.77	32.661	0.99946	-0.25945	RSDGKGRPGKINSLTQRSSMGKGDSLN	13
_INVEDQLET(ph)SS(ph)DEEDVIPAPPINYAR_	INVEDQLETSSDEEDVIPAPPINYAR	UBP1	YDL122W	0.0811858	16.9595	0.338964	0.737685	0.918634	-0.0775233	16.9595	-0.323673	0.749085	0.933873	-0.135989	16.9595	-0.567779	0.575638	0.951635	-0.556319	16.9595	-2.32273	0.0293105	0.150319	85.013	5.0111	_INVEDQLET(ph)SS(ph)DEEDVIPAPPINYAR_	9/11	85.013	5.0111	0.86378	-0.25682	IDNVSLDEPKINVEDQLETSSDEEDVIPAPPINYARSFSTVPATPL	19/21
_INVSNDVHSLGN(de)S(ph)DTESR_,_IN(de)VSNDVHSLGNS(ph)DTESR_	INVSNDVHSLGNSDTESR	PAH1	YMR165C	-0.00856691	16.7706	-0.0625817	0.950635	0.98743	0.144227	16.7706	1.05359	0.302918	0.670209	-0.198937	16.7706	-1.45325	0.159545	0.657834	0.134886	16.7706	0.985351	0.334614	0.607616	61.962,117.2	5.623,27.279	_IN(de)VSNDVHSLGNS(ph)DTESR_	13	117.2	27.279	0.99785	0.54244	AGAPTRIVSKINVSNDVHSLGNSDTESRREQSVNETGR	23
_IN(de)VSNDVHS(ph)LGNS(ph)DTESRR_,_INVSN(de)DVHS(ph)LGNS(ph)DTESRR_	INVSNDVHSLGNSDTESRR	PAH1	YMR165C	0.195347	17.022	1.38549	0.179077	0.473633	0.317786	17.022	2.25388	0.0339443	0.254426	0.0425945	17.022	0.302099	0.765267	0.977	0.251853	17.022	1.78625	0.0871318	0.293869	87.062,65.365	22.442,24.964	_IN(de)VSNDVHS(ph)LGNS(ph)DTESRR_	9/13	87.062	22.442	0.99339	0.24163	AGAPTRIVSKINVSNDVHSLGNSDTESRREQSVNETGRN	19/23
_IN(de)VSNDVHSLGNS(ph)DTESRR_,_IN(de)VSNDVHS(ph)LGNSDTESRR_	INVSNDVHSLGNSDTESRR	PAH1	YMR165C	-0.307182	18.4663	-1.16304	0.256635	0.570647	0.560691	18.4663	2.12285	0.0446449	0.284794	0.087328	18.4663	0.330636	0.743886	0.972775	-0.564437	18.4663	-2.13704	0.0433551	0.192099	99.93,68.639	26.941,13.065	_IN(de)VSNDVHSLGNS(ph)DTESRR_	13	99.93	26.941	0.99801	-0.24045	AGAPTRIVSKINVSNDVHSLGNSDTESRREQSVNETGRN	23
_INVSS(ph)PFSSATK_,_INVS(ph)SPFSSATK_	INVSSPFSSATK	TFB6	YOR352W	0.156513	17.9886	1.47417	0.153874	0.432711	0.229589	17.9886	2.16245	0.0411277	0.272986	0.0795223	17.9886	0.749004	0.46138	0.915992	0.323273	17.9886	3.04485	0.00571315	0.0566241	228.93,116.98	38.94,0	_INVSS(ph)PFSSATK_	5	228.93	38.94	0.99987	-0.30353	LDDVDDFQPRINVSSPFSSATKLSELLPNDHN	15
_INVS(ph)SPFSS(ph)ATK_,_INVSS(ph)PFSS(ph)ATK_,_INVSS(ph)PFSSAT(ph)K_,_INVSSPFS(ph)S(ph)ATK_	INVSSPFSSATK	TFB6	YOR352W	0.898459	16.6501	4.92544	5.48176e-05	0.00110995	0.248971	16.6501	1.36488	0.185378	0.53384	-0.0252812	16.6501	-0.138594	0.890967	0.993799	-0.0295194	16.6501	-0.161829	0.872842	0.951052	81.448,201.76,135.02,95.483	5.09,24.547,21.079,14.567	_INVSS(ph)PFSS(ph)ATK_	5/9	201.76	24.547	0.99649	-0.69818	LDDVDDFQPRINVSSPFSSATKLSELLPNDHN	15/19
_IPDEELHPLS(ph)DEGM(ox)_	IPDEELHPLSDEGM	DPP1	YDR284C	0.129288	19.1978	0.807938	0.427331	0.723766	-0.0691765	19.1978	-0.432293	0.669519	0.895431	0.0634949	19.1978	0.396788	0.695149	0.971486	0.346361	19.1978	2.16445	0.0409568	0.186402	228.7	228.7	_IPDEELHPLS(ph)DEGM(ox)_	10	228.7	228.7	1	0.28055	TLEEAVTHQRIPDEELHPLSDEGM*	20
_IPDEELHPLS(ph)DEGM_	IPDEELHPLSDEGM	DPP1	YDR284C	-0.216148	20.77	-1.87069	0.0740521	0.275267	-0.103442	20.77	-0.895252	0.379844	0.730813	-0.0553816	20.77	-0.47931	0.636204	0.968211	-0.0957346	20.77	-0.828551	0.415799	0.679382	223.36	223.36	_IPDEELHPLS(ph)DEGM_	10	223.36	223.36	1	-0.57848	TLEEAVTHQRIPDEELHPLSDEGM*	20
_IPEINVTRES(ph)NTPS(ph)LTMNALDSK_,_IPEINVTRES(ph)NTPSLT(ph)MNALDSK_,_IPEINVT(ph)RESNTPSLT(ph)MNALDSK_,_IPEINVTRESNT(ph)PS(ph)LTMNALDSK_,_IPEINVT(ph)RESNTPS(ph)LTMNALDSK_,_IPEINVTRESNT(ph)PSLT(ph)MNALDSK_	IPEINVTRESNTPSLTMNALDSK	PXL1	YKR090W	0.101452	17.9114	0.757916	0.45613	0.74498	-0.18986	17.9114	-1.41838	0.16937	0.510406	-0.0698218	17.9114	-0.521614	0.606882	0.956163	-0.326204	17.9114	-2.43696	0.0228836	0.13095	82.034,81.696,70.072,69.581,62.858,74.047	8.6877,9.9403,10.909,2.9377,9.7933,2.5201	_IPEINVTRES(ph)NTPS(ph)LTMNALDSK_	10/14	82.034	8.6877	0.87968	0.39148	KQEEKNTEPKIPEINVTRESNTPSLTMNALDSKIYPDDNFSGL	20/24
_IPGEAYDS(ph)EAS(ph)DIEDDPLIESGVILR_,_IPGEAY(ph)DS(ph)EASDIEDDPLIESGVILR_	IPGEAYDSEASDIEDDPLIESGVILR	TAF7	YMR227C	0.354567	19.2662	0.911409	0.371451	0.67503	-0.0602752	19.2662	-0.154937	0.878211	0.971525	0.121931	19.2662	0.313422	0.75676	0.97536	0.583441	19.2662	1.49973	0.147167	0.390877	98.121,141.1	0.61243,8.6217	_IPGEAY(ph)DS(ph)EASDIEDDPLIESGVILR_	6/8	141.1	8.6217	0.89794	1.4218	APKLRLKPIRIPGEAYDSEASDIEDDPLIESGVILRILPDIQLEFV	16/18
_IPS(ph)QNVGQELEEEKESQSDQR_	IPSQNVGQELEEEKESQSDQR	AKL1	YBR059C	0.378976	15.6929	2.35248	0.027493	0.138713	0.267484	15.6929	1.6604	0.110287	0.423074	0.196457	15.6929	1.2195	0.234903	0.766462	0.313055	15.6929	1.94328	0.0642077	0.242866	67.413	46.212	_IPS(ph)QNVGQELEEEKESQSDQR_	3	67.413	46.212	0.99997	0.75896	ASDGHAAVSRIPSQNVGQELEEEKESQSDQRKSTLSEDKSS	13
_IPS(ph)SIYGDNLTPANQIK_,_IPSS(ph)IYGDNLTPANQIK_,_IPSSIYGDNLT(ph)PANQIK_	IPSSIYGDNLTPANQIK	KEL1	YHR158C	0.0826156	17.136	0.752176	0.459507	0.74775	0.0780504	17.136	0.710611	0.484406	0.788268	-0.110654	17.136	-1.00745	0.324109	0.844781	-0.130198	17.136	-1.18539	0.247859	0.528846	132.81,66.004,55.66	9.3945,6.777,26.912	_IPS(ph)SIYGDNLTPANQIK_	3	132.81	9.3945	0.89689	-0.31028	TMDPTVGNQRIPSSIYGDNLTPANQIKNNSPILETLP	13
_IQDPQMT(ph)GY(ph)VSTR_	IQDPQMTGYVSTR	HOG1	YLR113W	1.13068	16.9413	5.18266	2.89098e-05	0.000697782	0.0766896	16.9413	0.351518	0.728371	0.926612	0.730606	16.9413	3.34884	0.00275881	0.0715681	0.24545	16.9413	1.12506	0.272066	0.549963	168.47	76.68	_IQDPQMT(ph)GY(ph)VSTR_	7/9	168.47	76.68	1	1.7025	LKICDFGLARIQDPQMTGYVSTRYYRAPEIMLT	17/19
_IQDPQMTGY(ph)VSTR_	IQDPQMTGYVSTR	HOG1	YLR113W	1.26465	18.7806	5.89261	5.06814e-06	0.000164345	0.51877	18.7806	2.41721	0.0238924	0.213683	0.808939	18.7806	3.76925	0.0009843	0.0331592	0.560583	18.7806	2.61203	0.0155193	0.104535	218.94	7.3035	_IQDPQMTGY(ph)VSTR_	9	218.94	7.3035	0.84313	-0.11635	LKICDFGLARIQDPQMTGYVSTRYYRAPEIMLT	19
_IQ(de)DPQ(de)MT(ph)GY(ph)VSTRY(ph)YR_	IQDPQMTGYVSTRYYR	HOG1	YLR113W	-0.105118	18.951	-0.39276	0.698081	0.901734	0.181262	18.951	0.677258	0.504938	0.799935	0.230955	18.951	0.86293	0.397007	0.889699	0.0775019	18.951	0.289575	0.774713	0.903575	44.252	44.252	_IQ(de)DPQ(de)MT(ph)GY(ph)VSTRY(ph)YR_	7/9/14	44.252	44.252	1	-0.94238	LKICDFGLARIQDPQMTGYVSTRYYRAPEIMLTWQK	17/19/24
_IQEYDKAS(ph)TK_,_IQEY(ph)DKASTK_	IQEYDKASTK	YOR142W-B,YMR050C,YML045W,YGR038C-B,YDR316W-B,YDR098C-B,YPR158W-B,YGR161C-D,YER160C,YBR012W-B,YHR214C-B,YPR158W-A,YOR142W-A,YMR051C,YML045W-A,YGR161C-C,YGR038C-A,YER159C-A,YDR316W-A,YDR098C-A,YBR012W-A,YHR214C-C,YDR210C-D,YDR210C-C,YNL284C-B,YNL284C-A	YOR142W-B,YMR050C,YML045W,YGR038C-B,YDR316W-B,YDR098C-B,YPR158W-B,YGR161C-D,YER160C,YBR012W-B,YHR214C-B,YPR158W-A,YOR142W-A,YMR051C,YML045W-A,YGR161C-C,YGR038C-A,YER159C-A,YDR316W-A,YDR098C-A,YBR012W-A,YHR214C-C,YDR210C-D,YDR210C-C,YNL284C-B,YNL284C-A	0.132636	15.6444	0.29759	0.768664	0.934342	0.327454	15.6444	0.734695	0.469885	0.785149	0.596091	15.6444	1.33742	0.194046	0.69869	0.48471	15.6444	1.08752	0.287972	0.565876	98,73.985	21.132,0.76609	_IQEYDKAS(ph)TK_	8	98	21.132	0.99232	0.27613	QDPLDVSASKIQEYDKASTKANSQQTTTPA	18
_IQKNECDDDAT(ph)ETGEDLENLTEK_	IQKNECDDDATETGEDLENLTEK	YHL008C	YHL008C	0.148863	15.987	0.943032	0.355379	0.661911	-0.141546	15.987	-0.896677	0.379099	0.730734	0.0442126	15.987	0.280082	0.781896	0.985486	-0.0675468	15.987	-0.427901	0.672668	0.852959	50.827	5.4319	_IQKNECDDDAT(ph)ETGEDLENLTEK_	11	50.827	5.4319	0.77742	0.30727	ELNMDSRVVRIQKNECDDDATETGEDLENLTEKGFASIYNTNH	21
_IQQTFVDVNNS(ph)PNMLK_	IQQTFVDVNNSPNMLK	ACF4	YJR083C	0.377106	16.2144	2.76023	0.0110863	0.0716294	0.12013	16.2144	0.879291	0.388258	0.738871	0.104548	16.2144	0.765237	0.451843	0.911593	0.42615	16.2144	3.11921	0.00478931	0.0501991	186.16	127.44	_IQQTFVDVNNS(ph)PNMLK_	11	186.16	127.44	1	-0.094847	SEYLSTFTKRIQQTFVDVNNSPNMLKGKKSINDFFS	21
_IQT(ph)GLFSPR_	IQTGLFSPR	SNG1	YGR197C	-0.158624	16.822	-1.47897	0.152594	0.432408	0.100249	16.822	0.934695	0.35957	0.716608	-0.0917816	16.822	-0.855751	0.400885	0.890308	0.0929946	16.822	0.867061	0.394786	0.662517	160.22	91.564	_IQT(ph)GLFSPR_	3	160.22	91.564	1	-0.64837	GGNDGGPLARIQTGLFSPRLRNHRKKILS	13
_IRT(ph)AQDQPVKETK_	IRTAQDQPVKETK	HER1	YOR227W	-0.0864572	17.1198	-0.448558	0.657911	0.875504	-0.0635142	17.1198	-0.329525	0.744715	0.93286	0.359148	17.1198	1.86333	0.0751194	0.490245	0.860249	17.1198	4.46315	0.000174216	0.00417179	86.411	68.544	_IRT(ph)AQDQPVKETK_	3	86.411	68.544	1	-0.066863	DTTDSPKISRIRTAQDQPVKETKSSTLAEPIVS	13
_ISAS(ph)PLK_	ISASPLK	GCD6	YDR211W	-0.312803	15.1287	-2.22394	0.0361602	0.165361	-0.0962303	15.1287	-0.684169	0.500644	0.796349	0.154681	15.1287	1.09974	0.282724	0.815068	0.367767	15.1287	2.61472	0.0154261	0.104535	78.149	39.373	_ISAS(ph)PLK_	4	78.149	39.373	0.99988	-0.17545	DNMDLDRNTKISASPLKNAGSRMYDNE	14
_IS(ph)AT(ph)RSHQSLHATTSSPNNNAPIVVGR_	ISATRSHQSLHATTSSPNNNAPIVVGR	PAR32	YDL173W	-0.764092	15.4402	-2.07241	0.0495155	0.209432	-1.07386	15.4402	-2.91259	0.00779412	0.109332	-0.270498	15.4402	-0.733658	0.470505	0.918296	-0.715743	15.4402	-1.94127	0.0644639	0.243539	43.523	0	_IS(ph)AT(ph)RSHQSLHATTSSPNNNAPIVVGR_	2/4	43.523	0	0.32435	-0.28427	SNPVTNTRSRISATRSHQSLHATTSSPNNNAPIVVGRGGAGNIFFNK	12/14
_ISDNDFQNIGPAPRPPS(ph)SNSQGR_,_ISDNDFQNIGPAPRPPSSNS(ph)QGR_,_ISDNDFQNIGPAPRPPSS(ph)NSQGR_	ISDNDFQNIGPAPRPPSSNSQGR	CLA4	YNL298W	0.0672929	17.9764	0.622554	0.539647	0.810197	-0.03181	17.9764	-0.294287	0.771155	0.941414	-0.124275	17.9764	-1.14972	0.261971	0.798741	0.0852307	17.9764	0.788504	0.438383	0.695351	118.84,108.75,114.55	0,4.7667,8.7629	_ISDNDFQNIGPAPRPPS(ph)SNSQGR_	17	118.84	0	0.47326	-0.20277	MSLSAAANKISDNDFQNIGPAPRPPSSNSQGRTCYNQTQPIT	26
_ISDNDFQNIGPAPRPPS(ph)S(ph)NSQGR_	ISDNDFQNIGPAPRPPSSNSQGR	CLA4	YNL298W	0.435708	16.4781	3.18877	0.00405657	0.0332319	0.0847952	16.4781	0.620583	0.540921	0.822613	-0.205632	16.4781	-1.50494	0.14583	0.630513	0.146873	16.4781	1.07491	0.293466	0.572046	53.359	6.2042	_ISDNDFQNIGPAPRPPS(ph)S(ph)NSQGR_	17/18	53.359	6.2042	0.87934	-0.3366	MSLSAAANKISDNDFQNIGPAPRPPSSNSQGRTCYNQTQPIT	26/27
_ISEES(ph)SQLVLPVVEK_,_IS(ph)EESSQLVLPVVEK_,_ISEESS(ph)QLVLPVVEK_	ISEESSQLVLPVVEK	HSL1	YKL101W	-0.148032	15.5175	-1.01136	0.322275	0.635365	0.207772	15.5175	1.4195	0.169047	0.510406	-0.105471	15.5175	-0.72058	0.478364	0.924698	0.369893	15.5175	2.52711	0.0187604	0.117507	118.16,54.393,62.055	0,1.9733,7.0447	_ISEES(ph)SQLVLPVVEK_	5	118.16	0	0.43872	0.28766	KEEHTKLDNKISEESSQLVLPVVEKKENANNTENN	15
_IS(ph)HVSTGGGASLELLEGK_,_ISHVS(ph)TGGGASLELLEGK_	ISHVSTGGGASLELLEGK	PGK1	YCR012W	-0.231601	15.9906	-1.53726	0.137753	0.407567	0.651275	15.9906	4.32286	0.000247566	0.0103082	-0.047128	15.9906	-0.312813	0.757216	0.97536	0.402732	15.9906	2.67314	0.0135202	0.0974268	72.433,79.837	0,0	_ISHVS(ph)TGGGASLELLEGK_	5	79.837	0	0.44543	0.63498	VAKKYGVTDKISHVSTGGGASLELLEGKELPGVAFLSE	15
_ISIDS(ph)S(ph)DEESELSK_	ISIDSSDEESELSK	PUF6	YDR496C	-0.0128739	18.6003	-0.0607034	0.952115	0.988637	-0.00734652	18.6003	-0.0346406	0.972663	0.995489	-0.0877907	18.6003	-0.413954	0.682708	0.971486	-0.388356	18.6003	-1.83119	0.0799416	0.276818	225.21	64.004	_ISIDS(ph)S(ph)DEESELSK_	5/6	225.21	64.004	1	0.10715	SEKKLAKKPRISIDSSDEESELSKKEDAVSSSSD	15/16
_ISIDS(ph)S(ph)DEESELSKK_	ISIDSSDEESELSKK	PUF6	YDR496C	0.029267	19.2396	0.1652	0.870217	0.965426	0.120008	19.2396	0.677396	0.504852	0.799935	-0.159631	19.2396	-0.901054	0.376816	0.884488	-0.475647	19.2396	-2.68483	0.0131665	0.0959891	94.339	33.174	_ISIDS(ph)S(ph)DEESELSKK_	5/6	94.339	33.174	0.99929	-0.70328	SEKKLAKKPRISIDSSDEESELSKKEDAVSSSSDD	15/16
_ISLEDANALSNYT(ph)PIT(ph)PSIK_,_ISLEDANALSNYT(ph)PITPS(ph)IK_	ISLEDANALSNYTPITPSIK	TAF2	YCR042C	-0.145327	15.9057	-0.73151	0.47179	0.756109	0.657113	15.9057	3.30762	0.00304813	0.0609817	0.0400478	15.9057	0.201583	0.841999	0.989434	0.122928	15.9057	0.618763	0.542099	0.771983	123.55,89.502	38.168,26.128	_ISLEDANALSNYT(ph)PIT(ph)PSIK_	13/16	123.55	38.168	0.99983	0.81312	LTIKIPSSIKISLEDANALSNYTPITPSIKTTPGFQESVF	23/26
_ISLNHS(ph)PK_	ISLNHSPK	DBF20	YPR111W	-0.227412	17.4107	-1.80193	0.0845632	0.301196	-0.107511	17.4107	-0.851877	0.402988	0.747486	0.034635	17.4107	0.274435	0.786179	0.985652	0.118646	17.4107	0.94011	0.356844	0.627248	109.79	74.987	_ISLNHS(ph)PK_	6	109.79	74.987	1	0.48595	SDDQDTFKNRISLNHSPKKLPKDFHERA	16
_ISLSPST(ph)ESLADSK_,_ISLSPS(ph)TESLADSK_,_ISLSPSTES(ph)LADSK_,_ISLS(ph)PSTESLADSK_	ISLSPSTESLADSK	PSK1	YAL017W	-0.0617519	16.6065	-0.454659	0.653579	0.87359	0.0022723	16.6065	0.0167302	0.986795	0.997735	0.141869	16.6065	1.04453	0.306999	0.833323	0.217311	16.6065	1.59999	0.123129	0.361945	114.76,118.9,85.813,69.672	0,7.0495,2.7677,5.5685	_ISLSPS(ph)TESLADSK_	6	118.9	7.0495	0.82959	-0.063703	KVDENLIISKISLSPSTESLADSKSSGKGLSPLE	16
_ISLSPS(ph)T(ph)ESLADSK_	ISLSPSTESLADSK	PSK1	YAL017W	0.524464	17.2037	3.59983	0.00149499	0.0147743	0.203105	17.2037	1.39408	0.1765	0.523382	0.0569497	17.2037	0.390893	0.699442	0.971486	0.0987914	17.2037	0.678088	0.504421	0.745271	132.65	36.825	_ISLSPS(ph)T(ph)ESLADSK_	6/7	132.65	36.825	0.99972	-1.2074	KVDENLIISKISLSPSTESLADSKSSGKGLSPLE	16/17
_ISMLS(ph)PVKS(ph)SFDEEETKQPSK_	ISMLSPVKSSFDEEETKQPSK	BOI1	YBL085W	-0.626861	15.8782	-3.16203	0.00432447	0.0347858	-0.0791651	15.8782	-0.399327	0.693304	0.907592	-0.0642937	15.8782	-0.324312	0.748607	0.973744	-0.293848	15.8782	-1.48224	0.15173	0.39826	55.051	14.004	_ISMLS(ph)PVKS(ph)SFDEEETKQPSK_	5/9	55.051	14.004	0.93589	0.28407	GSSFVDLFNRISMLSPVKSSFDEEETKQPSKASRAVFDSAR	15/19
_ISNALDGS(ph)HSVMDLK_,_ISNALDGSHS(ph)VMDLK_	ISNALDGSHSVMDLK	KCS1	YDR017C	-0.126556	16.5439	-0.491773	0.627499	0.860218	0.308767	16.5439	1.19981	0.242321	0.602512	-0.0531165	16.5439	-0.2064	0.838279	0.989434	0.713366	16.5439	2.772	0.0107912	0.0837729	96.334,110.51	0,7.7788	_ISNALDGSHS(ph)VMDLK_	10	110.51	7.7788	0.85707	0.032709	PFLKKSLHEKISNALDGSHSVMDLKQFHKNEQIKH	20
_ISNALDGS(ph)HSVM(ox)DLK_	ISNALDGSHSVMDLK	KCS1	YDR017C	0.293663	14.6375	1.11238	0.277366	0.590992	0.409272	14.6375	1.5503	0.1346	0.461105	-0.10126	14.6375	-0.383567	0.704791	0.971486	0.9274	14.6375	3.51295	0.00185001	0.0262972	59.306	59.306	_ISNALDGS(ph)HSVM(ox)DLK_	8	59.306	59.306	1	1.0307	PFLKKSLHEKISNALDGSHSVMDLKQFHKNEQIKH	18
_ISNATIAEIGS(ph)PLQQVEKPDEVK_	ISNATIAEIGSPLQQVEKPDEVK	YFL042C	YFL042C	0.473306	15.5929	2.32978	0.0288701	0.142695	0.113134	15.5929	0.556883	0.582939	0.854373	0.148869	15.5929	0.732785	0.471027	0.918739	0.225764	15.5929	1.11129	0.277825	0.555472	42.029	20.299	_ISNATIAEIGS(ph)PLQQVEKPDEVK_	11	42.029	20.299	0.98982	-0.31314	MGSKRRSSRRISNATIAEIGSPLQQVEKPDEVKTRLTPSQMKE	21
_IS(ph)PSAPSK_	ISPSAPSK	NUP60	YAR002W	-0.0754263	17.3202	-0.318348	0.753068	0.927013	0.290447	17.3202	1.22588	0.232541	0.59336	-0.00889328	17.3202	-0.0375354	0.970379	0.998851	0.19006	17.3202	0.802176	0.430589	0.689328	72.243	15.522	_IS(ph)PSAPSK_	2	72.243	15.522	0.9719	1.0598	EPMKQLNATKISPSAPSKDSFTKYKPAR	12
_ISSAST(ph)PQTSQGR_,_ISS(ph)ASTPQTSQGR_,_ISSAS(ph)TPQTSQGR_,_IS(ph)SASTPQTSQGR_	ISSASTPQTSQGR	LSB3	YFR024C-A	0.19579	18.7661	1.61538	0.119743	0.378437	-0.191334	18.7661	-1.57862	0.127959	0.451256	0.0306623	18.7661	0.252982	0.80251	0.987826	0.00795003	18.7661	0.0655924	0.948264	0.982126	182.72,90.229,136.01,94.547	20.854,3.491,15.411,0	_ISSAST(ph)PQTSQGR_	6	182.72	20.854	0.99183	0.47592	DLSNRFSKSRISSASTPQTSQGRFTAPTSPSTS	16
_ISSASTPQTSQGRFT(ph)APT(ph)SPSTSSPK_,_ISSASTPQTSQGRFT(ph)APTSPST(ph)SSPK_,_ISSASTPQTSQGRFT(ph)APTS(ph)PSTSSPK_,_ISSASTPQTSQGRFT(ph)APTSPS(ph)TSSPK_	ISSASTPQTSQGRFTAPTSPSTSSPK	LSB3	YFR024C-A	-0.135663	20.0036	-0.460684	0.649313	0.87359	0.0978322	20.0036	0.332219	0.742706	0.932216	0.325101	20.0036	1.10398	0.280919	0.813884	-0.566049	20.0036	-1.92219	0.0669423	0.249571	113.36,74.308,104.23,55.846	25.289,15.985,26.658,6.2336	_ISSASTPQTSQGRFT(ph)APT(ph)SPSTSSPK_	15/18	113.36	25.289	0.99397	0.11718	DLSNRFSKSRISSASTPQTSQGRFTAPTSPSTSSPKAVALYSFAGE	25/28
_ISS(ph)FQEQPLNK_,_IS(ph)SFQEQPLNK_	ISSFQEQPLNK	RPH1	YER169W	1.03233	16.6975	7.8044	6.15007e-08	5.32714e-06	0.456885	16.6975	3.45404	0.00213636	0.0496305	0.298825	16.6975	2.25911	0.0335701	0.326574	0.647009	16.6975	4.89137	5.96816e-05	0.00185789	156.36,126.71	14.266,0.3651	_ISS(ph)FQEQPLNK_	3	156.36	14.266	0.96391	-0.2393	LEDPTLKLKRISSFQEQPLNKLLKRETSQTA	13
_ISS(ph)GIDAGKK_	ISSGIDAGKK	NET1	YJL076W	0.198551	17.2441	0.758636	0.455707	0.74498	-0.157936	17.2441	-0.603452	0.552061	0.831785	0.113478	17.2441	0.433584	0.668594	0.971486	0.603905	17.2441	2.30744	0.030286	0.153457	90.913	30.272	_ISS(ph)GIDAGKK_	3	90.913	30.272	0.99906	0.26527	PTQPQSPPIRISSGIDAGKKIKSSIVEEDI	13
_ISS(ph)GQDERHSS(ph)PDPYGINDK_,_ISSGQDERHS(ph)S(ph)PDPYGINDK_,_ISS(ph)GQDERHS(ph)SPDPYGINDK_	ISSGQDERHSSPDPYGINDK	MPP10	YJR002W	-0.0335551	18.0844	-0.199857	0.843333	0.95674	0.118827	18.0844	0.707746	0.486151	0.788429	-0.0569368	18.0844	-0.339121	0.737568	0.972248	-0.153343	18.0844	-0.913325	0.370463	0.637508	52.185,97.352,53.278	6.8377,24.42,6.7839	_ISSGQDERHS(ph)S(ph)PDPYGINDK_	10/11	97.352	24.42	0.9945	-0.19095	AREEFAEEKRISSGQDERHSSPDPYGINDKFFDLEKFNRD	20/21
_ISSMPGGYFHSEIS(ph)PDSTVNR_,_ISSMPGGYFHS(ph)EISPDSTVNR_	ISSMPGGYFHSEISPDSTVNR	NUP60	YAR002W	-0.150197	18.9243	-1.09087	0.286526	0.598628	0.160962	18.9243	1.16906	0.254247	0.618821	0.0597318	18.9243	0.43383	0.668418	0.971486	-0.130989	18.9243	-0.951368	0.351222	0.622993	123.14,54.171	14.098,0.8442	_ISSMPGGYFHSEIS(ph)PDSTVNR_	14	123.14	14.098	0.94085	0.011449	QPRNESFNRRISSMPGGYFHSEISPDSTVNRSVVVSAVGEA	24
_ISSNPQS(ph)FTK_,_ISSNPQSFT(ph)K_	ISSNPQSFTK	YCK3	YER123W	0.0604743	15.99	0.536442	0.596758	0.841735	0.251775	15.99	2.23339	0.0354473	0.260869	-0.0350892	15.99	-0.311262	0.75838	0.97536	0.0392805	15.99	0.348441	0.73065	0.877513	112.5,74.392	8.9521,5.0404	_ISSNPQS(ph)FTK_	7	112.5	8.9521	0.88708	0.68573	SYNKDNSKSRISSNPQSFTKQQHVLKKIEP	17
_ISS(ph)PLLSR_	ISSPLLSR	GIS1	YDR096W	0.550052	17.8234	4.18401	0.00035042	0.00476357	0.643339	17.8234	4.89361	5.93489e-05	0.00401637	1.06809	17.8234	8.12448	3.07705e-08	9.57885e-06	0.925464	17.8234	7.03962	3.39939e-07	3.02352e-05	154.01	54.998	_ISS(ph)PLLSR_	3	154.01	54.998	1	0.37607	LNMNQTTISRISSPLLSRMMDLSNIVEP	13
_ISSQGQFSM(ox)QPT(ph)LTSPK_,_ISSQGQFSM(ox)QPTLTS(ph)PK_,_ISSQGQFSM(ox)QPTLT(ph)SPK_	ISSQGQFSMQPTLTSPK	PIN4	YBL051C	0.154288	17.5398	0.742312	0.465346	0.752524	-0.126983	17.5398	-0.610939	0.547178	0.828888	0.0101565	17.5398	0.0488648	0.961445	0.998155	0.0784091	17.5398	0.377242	0.709422	0.865003	147.51,190.34,141.06	147.51,190.34,141.06	_ISSQGQFSM(ox)QPTLTS(ph)PK_	15	190.34	190.34	1	-0.70535	NNNSASSTPKISSQGQFSMQPTLTSPKMNIHHSSQYN	25
_ISSQGQFSMQPTLT(ph)SPK_,_ISSQGQFSMQPTLTS(ph)PK_	ISSQGQFSMQPTLTSPK	PIN4	YBL051C	-0.14976	18.0844	-0.451579	0.655764	0.874634	-0.57201	18.0844	-1.72481	0.0978574	0.409662	0.176774	18.0844	0.533037	0.599076	0.956163	-0.122634	18.0844	-0.369783	0.714897	0.867309	106.29,165.24	3.9319,27.973	_ISSQGQFSMQPTLTS(ph)PK_	15	165.24	27.973	0.9984	0.70573	NNNSASSTPKISSQGQFSMQPTLTSPKMNIHHSSQYN	25
_ISSSS(ph)SSPNVR_,_ISSS(ph)SSSPNVR_,_ISSSSSS(ph)PNVR_,_ISSSSS(ph)SPNVR_,_ISS(ph)SSSSPNVR_	ISSSSSSPNVR	HOS4	YIL112W	-0.00578656	15.6494	-0.0329689	0.973981	0.991943	0.0685822	15.6494	0.390747	0.699548	0.912796	0.131744	15.6494	0.75061	0.460431	0.915992	0.247638	15.6494	1.41092	0.171534	0.427873	72.243,67.214,107.21,71.349,51.286	1.8447,3.7878,7.1883,2.456,4.0993	_ISSSSSS(ph)PNVR_	7	107.21	7.1883	0.81452	0.47603	EKISQAIRAKISSSSSSPNVRNVDIQNHQPF	17
_IS(ph)TPTST(ph)PTTASSKPSSSGGNR_	ISTPTSTPTTASSKPSSSGGNR	HER1	YOR227W	-0.412013	15.568	-2.13097	0.0439028	0.192221	0.335342	15.568	1.73442	0.096109	0.405953	0.306357	15.568	1.58451	0.126613	0.605598	0.596983	15.568	3.08765	0.00516236	0.0532052	50.944	4.8102	_IS(ph)TPTST(ph)PTTASSKPSSSGGNR_	2/7	50.944	4.8102	0.72936	0.56643	LPPIDTRQSKISTPTSTPTTASSKPSSSGGNRHSDGSLTSKL	12/17
_ITAQESIKS(ph)PEAAR_,_ITAQES(ph)IKSPEAAR_,_IT(ph)AQESIKSPEAAR_	ITAQESIKSPEAAR	SPA2	YLL021W	-0.359051	17.7014	-0.989192	0.332771	0.644628	-0.231062	17.7014	-0.63658	0.530628	0.817341	-0.925323	17.7014	-2.54928	0.0178582	0.233468	-0.0255655	17.7014	-0.0704333	0.944452	0.981478	105.39,41.401,112.24	11.882,0,0.11455	_IT(ph)AQESIKSPEAAR_	2	112.24	0.11455	0.43812	0.074237	QIKSLGMTGKITAQESIKSPEAARKLASSGEVDK	12
_IT(ph)DSNLENMEDVEAK_,_ITDS(ph)NLENMEDVEAK_	ITDSNLENMEDVEAK	SKG3	YLR187W	0.227587	16.0538	1.39167	0.177219	0.47242	0.499484	16.0538	3.05429	0.00558698	0.0873984	0.107954	16.0538	0.660128	0.515671	0.927153	0.108634	16.0538	0.664282	0.513057	0.754426	178.14,147.83	1.6447,3.0986	_IT(ph)DSNLENMEDVEAK_	2	178.14	1.6447	0.59356	1.3036	RSFGSGLKLKITDSNLENMEDVEAKSANEFSTTPE	12
_ITQVY(ph)GINLVFY(ph)VK_	ITQVYGINLVFYVK	YGR168C	YGR168C	-0.104487	16.7101	-0.604647	0.55128	0.817208	0.31217	16.7101	1.80647	0.083831	0.384339	0.228556	16.7101	1.32261	0.198851	0.703039	0.188307	16.7101	1.0897	0.287032	0.565169	66.056	37.244	_ITQVY(ph)GINLVFY(ph)VK_	5/12	66.056	37.244	0.99982	1.6101	RKQLVIILKRITQVYGINLVFYVKKWKLKKLQGE	15/22
_ITS(ph)ADISTPSHDNGSVIK_,_IT(ph)SADISTPSHDNGSVIK_	ITSADISTPSHDNGSVIK	BEM1	YBR200W	0.102022	18.0651	0.151099	0.881203	0.970009	-0.0483935	18.0651	-0.0716731	0.943476	0.986809	0.893299	18.0651	1.32302	0.198719	0.703039	1.19261	18.0651	1.76631	0.0904963	0.301039	96.153,83.758	21.409,6.5371	_ITS(ph)ADISTPSHDNGSVIK_	3	96.153	21.409	0.99282	0.45633	KRDSNGSKGRITSADISTPSHDNGSVIKHIKTVPVRYL	13
_ITS(ph)ADISTPSHDN(de)GSVIK_	ITSADISTPSHDNGSVIK	BEM1	YBR200W	0.421762	16.276	2.37626	0.026116	0.134465	-0.0674819	16.276	-0.380202	0.707253	0.916603	0.0920856	16.276	0.518822	0.608797	0.956163	-0.0258912	16.276	-0.145874	0.88528	0.956231	79.293	79.293	_ITS(ph)ADISTPSHDN(de)GSVIK_	3	79.293	79.293	1	-0.12851	KRDSNGSKGRITSADISTPSHDNGSVIKHIKTVPVRYL	13
_ITS(ph)GMLK_	ITSGMLK	NET1	YJL076W	0.263199	15.8103	2.0751	0.0492442	0.208774	0.237091	15.8103	1.86926	0.0742589	0.364618	0.209548	15.8103	1.6521	0.111982	0.586867	0.52796	15.8103	4.16251	0.000369778	0.00777783	102.51	35.344	_ITS(ph)GMLK_	3	102.51	35.344	0.99971	-0.37463	NRKPPVTTPRITSGMLKIPEPRISEIE	13
_ITSPS(ph)S(ph)YNKTPR_,_ITS(ph)PSS(ph)YNKTPR_,_ITS(ph)PSSY(ph)NKTPR_,_ITS(ph)PSSYNKT(ph)PR_,_ITS(ph)PS(ph)SYNKTPR_,_ITSPSSY(ph)NKT(ph)PR_,_ITSPS(ph)SY(ph)NKTPR_	ITSPSSYNKTPR	SWI4	YER111C	0.303903	16.9334	0.675914	0.505776	0.783305	-0.317109	16.9334	-0.705285	0.487653	0.788429	0.0150312	16.9334	0.033431	0.973617	0.998851	-0.988958	16.9334	-2.19955	0.0380619	0.17952	53.567,80.24,74.392,78.342,45.829,83.045,77.74	6.771,21.416,2.5863,30.448,2.6453,22.354,5.0094	_ITSPSSY(ph)NKT(ph)PR_	7/10	83.045	22.354	0.995	0.14439	ILRKTSPGTKITSPSSYNKTPRKKNSSSSTSA	17/20
_ITSQGDLEADGS(ph)S(ph)DEETEQEPHSK_	ITSQGDLEADGSSDEETEQEPHSK	VTC2	YFL004W	0.219674	18.9618	0.996533	0.329269	0.643046	-0.0197105	18.9618	-0.0894151	0.929519	0.983166	-0.14178	18.9618	-0.643173	0.526417	0.931077	-0.0700971	18.9618	-0.317989	0.753337	0.890833	147.08	51.431	_ITSQGDLEADGS(ph)S(ph)DEETEQEPHSK_	12/13	147.08	51.431	0.99999	0.073117	VPVSQEENERITSQGDLEADGSSDEETEQEPHSKRSKKVRRRKP	22/23
_ITSQGDLEADGS(ph)S(ph)DEETEQEPHSKR_	ITSQGDLEADGSSDEETEQEPHSKR	VTC2	YFL004W	-0.196636	19.7776	-0.774295	0.446573	0.738281	-0.285208	19.7776	-1.12307	0.272893	0.643953	0.142809	19.7776	0.562341	0.579276	0.951635	-0.165926	19.7776	-0.653369	0.51994	0.757404	142.27	65.172	_ITSQGDLEADGS(ph)S(ph)DEETEQEPHSKR_	12/13	142.27	65.172	1	-0.99904	VPVSQEENERITSQGDLEADGSSDEETEQEPHSKRSKKVRRRKPK	22/23
_ITSRSNGSTVNTT(ph)GT(ph)FS(ph)GR_	ITSRSNGSTVNTTGTFSGR	SAF1	YBR280C	0.390335	18.8716	2.07995	0.048759	0.207642	0.503021	18.8716	2.6804	0.0132995	0.152903	-0.136486	18.8716	-0.727282	0.474327	0.922287	0.265275	18.8716	1.41355	0.17077	0.426657	52.754	24.006	_ITSRSNGSTVNTT(ph)GT(ph)FS(ph)GR_	13/15/17	52.754	24.006	0.99608	-0.16766	IHNMERSYPRITSRSNGSTVNTTGTFSGRRMSGSHPSTA	23/25/27
_ITSSDS(ph)PPIVSSNK_,_ITS(ph)SDSPPIVSSNK_	ITSSDSPPIVSSNK	SAC7	YDR389W	-0.119116	17.1289	-0.849276	0.404404	0.700562	0.231191	17.1289	1.64836	0.112754	0.425184	0.0738777	17.1289	0.526736	0.603376	0.956163	0.0436529	17.1289	0.311238	0.758399	0.891913	158.31,84.753	20.001,4.1214	_ITSSDS(ph)PPIVSSNK_	6	158.31	20.001	0.97906	-0.13666	QKTDPIEIPKITSSDSPPIVSSNKNPPAIDNNNK	16
_ITS(ph)SQVR_,_ITSS(ph)QVR_	ITSSQVR	RPL1A,RPL1B	YPL220W,YGL135W	-0.194617	18.3085	-0.866809	0.394921	0.689893	-0.00335154	18.3085	-0.0149275	0.988218	0.997834	0.0519543	18.3085	0.231401	0.819032	0.989434	0.135918	18.3085	0.60537	0.550808	0.775867	126.24,136.99	3.0345,10.747	_ITSS(ph)QVR_	4	136.99	10.747	0.92233	0.067058	MSKITSSQVREHVKELLKYS	7
_IVDPY(ph)GGSDDEQGDNVFM(ox)FK_,_IVDPYGGS(ph)DDEQGDNVFM(ox)FK_	IVDPYGGSDDEQGDNVFMFK	UTP14	YML093W	0.119199	18.9712	0.585026	0.564176	0.824544	-0.133299	18.9712	-0.654225	0.519398	0.813551	0.0520734	18.9712	0.255574	0.800531	0.987826	0.411428	18.9712	2.01927	0.0551544	0.221284	118.53,189.09	118.53,189.09	_IVDPYGGS(ph)DDEQGDNVFM(ox)FK_	8	189.09	189.09	1	1.0441	LTADDSTRLKIVDPYGGSDDEQGDNVFMFKQQDVIAEAFA	18
_IVDPYGGS(ph)DDEQGDNVFMFK_,_IVDPY(ph)GGSDDEQGDNVFMFK_	IVDPYGGSDDEQGDNVFMFK	UTP14	YML093W	-0.257253	20.7104	-2.14263	0.0428556	0.188166	-0.0487759	20.7104	-0.406248	0.688282	0.904533	-0.164925	20.7104	-1.37364	0.182679	0.690147	-0.209487	20.7104	-1.7448	0.0942514	0.309172	231.93,99.891	125.17,4.6858	_IVDPYGGS(ph)DDEQGDNVFMFK_	8	231.93	125.17	1	1.4712	LTADDSTRLKIVDPYGGSDDEQGDNVFMFKQQDVIAEAFA	18
_IVFDDEVS(ph)IENK_	IVFDDEVSIENK	RPA43	YOR340C	0.0798474	15.4815	0.516246	0.610567	0.848064	0.234746	15.4815	1.51773	0.142589	0.471209	-0.151675	15.4815	-0.980642	0.336883	0.852378	0.332346	15.4815	2.14875	0.0423156	0.189811	135.55	135.55	_IVFDDEVS(ph)IENK_	8	135.55	135.55	1	0.48382	ESLPIVSNKKIVFDDEVSIENKESHKELDLPE	18
_IVN(de)N(de)ESNT(ph)FTEHNS(ph)N(de)IYY_	IVNNESNTFTEHNSNIYY	SPT10	YJL127C	0.0255701	18.4658	0.110442	0.913008	0.978609	-0.11121	18.4658	-0.480338	0.635484	0.882443	0.226926	18.4658	0.980139	0.337126	0.852378	-0.0727983	18.4658	-0.314431	0.756003	0.890833	43.956	13.143	_IVN(de)N(de)ESNT(ph)FTEHNS(ph)N(de)IYY_	8/14	43.956	13.143	0.93718	1.3544	SEGNENSVTKIVNNESNTFTEHNSNIYY*	18/24
_IVNNTPSPAEVGAS(ph)DVAIEGYFSPR_,_IVNNTPS(ph)PAEVGASDVAIEGYFSPR_,_IVNNT(ph)PSPAEVGASDVAIEGYFSPR_	IVNNTPSPAEVGASDVAIEGYFSPR	REG1	YDR028C	-0.178182	15.9092	-0.974741	0.339741	0.650863	0.000124016	15.9092	0.000678426	0.999464	1	-0.0604231	15.9092	-0.330543	0.743956	0.972775	0.162264	15.9092	0.887661	0.383831	0.650798	111.38,81.224,72.771	3.1008,0,4.7922	_IVNNTPSPAEVGAS(ph)DVAIEGYFSPR_	14	111.38	3.1008	0.61284	1.0364	KASDSSQSFRIVNNTPSPAEVGASDVAIEGYFSPRNESIKSVVSG	24
_IVPQDSDSS(ph)SFPK_,_IVPQDS(ph)DSSSFPK_,_IVPQDSDS(ph)SSFPK_,_IVPQDSDSSS(ph)FPK_	IVPQDSDSSSFPK	NET1	YJL076W	0.0936257	16.5783	0.633968	0.532301	0.806301	0.0658546	16.5783	0.445922	0.659786	0.893842	0.091419	16.5783	0.619026	0.541929	0.936956	0.250018	16.5783	1.69294	0.10385	0.325892	79.614,68.83,97.631,88.681	0,1.7148,0,2.7225	_IVPQDSDS(ph)SSFPK_	8	97.631	0	0.33315	0.084843	DNDEVDTTVRIVPQDSDSSSFPKSDLFKMIEGD	18
_IVSNAS(ph)CTTNCLAPLAK_,_IVS(ph)NASCTTNCLAPLAK_,_IVSNASCT(ph)TNCLAPLAK_,_IVSNASCTT(ph)NCLAPLAK_	IVSNASCTTNCLAPLAK	TDH3,TDH2,TDH1	YGR192C,YJR009C,YJL052W	0.0672123	18.4903	0.735962	0.469128	0.753169	-0.0128009	18.4903	-0.140167	0.889737	0.974983	0.0997623	18.4903	1.09238	0.285877	0.817928	0.0388111	18.4903	0.424975	0.67477	0.854233	137.52,143.43,124.48,119.51	19.475,1.578,5.272,2.8969	_IVS(ph)NASCTTNCLAPLAK_	3	143.43	1.578	0.58955	-0.95978	NEEKYTSDLKIVSNASCTTNCLAPLAKVINDAFGIEE,NHTKYTPDKKIVSNASCTTNCLAPLAKVINDAFGIEE	13,13
_IVSNNS(ph)DDEDEDIGER_,_IVS(ph)NNSDDEDEDIGER_	IVSNNSDDEDEDIGER	NET1	YJL076W	-0.0147532	21.1507	-0.0891476	0.92973	0.981163	-0.0679889	21.1507	-0.410828	0.684967	0.903729	-0.0479054	21.1507	-0.289472	0.774791	0.981654	-0.410268	21.1507	-2.47908	0.0208625	0.125298	300.5,144.25	52.496,0.55626	_IVSNNS(ph)DDEDEDIGER_	6	300.5	52.496	0.99999	0.33172	RQIYPPPSSKIVSNNSDDEDEDIGERSFLPPPTQPQ	16
_IVSNN(de)S(ph)DDEDEDIGER_,_IVSN(de)NS(ph)DDEDEDIGER_	IVSNNSDDEDEDIGER	NET1	YJL076W	-0.0482965	15.6153	-0.357235	0.724144	0.912542	-0.192286	15.6153	-1.42229	0.168246	0.509461	-0.159951	15.6153	-1.18311	0.248743	0.7897	0.0539943	15.6153	0.399381	0.693264	0.85718	163.45,187.5	23.987,60.301	_IVSN(de)NS(ph)DDEDEDIGER_	6	187.5	60.301	1	0.00040451	RQIYPPPSSKIVSNNSDDEDEDIGERSFLPPPTQPQ	16
_IVT(ph)NNEEEVTVSK_	IVTNNEEEVTVSK	MHP1	YJL042W	0.10097	19.2366	0.804694	0.429164	0.725291	0.0779418	19.2366	0.621164	0.540545	0.822613	0.083283	19.2366	0.663732	0.513402	0.927153	0.232643	19.2366	1.85407	0.0764825	0.269638	260.08	170.33	_IVT(ph)NNEEEVTVSK_	3	260.08	170.33	1	-0.9499	AKEAPNELKRIVTNNEEEVTVSKTASHLTIDKP	13
_IVT(ph)YDESEDEEEILAAQR_	IVTYDESEDEEEILAAQR	MIF2	YKL089W	-0.0621129	15.227	-0.371432	0.713685	0.910534	-0.00869246	15.227	-0.0519805	0.958989	0.990232	-0.0638083	15.227	-0.381571	0.706251	0.971486	0.294085	15.227	1.75861	0.0918249	0.303774	92.939	1.1273	_IVT(ph)YDESEDEEEILAAQR_	3	92.939	1.1273	0.50774	0.34008	SNKPVLDIDKIVTYDESEDEEEILAAQRRKKQKKKPTP	13
_IVVPEGS(ph)PSR_,_IVVPEGSPS(ph)R_	IVVPEGSPSR	VPS54	YDR027C	0.0865643	18.3107	0.765982	0.451409	0.741038	-0.0576593	18.3107	-0.510211	0.614723	0.871814	-0.00609685	18.3107	-0.0539492	0.957437	0.998155	-0.245303	18.3107	-2.17061	0.0404351	0.185382	83.045,64.439	23.627,2.0311	_IVVPEGS(ph)PSR_	7	83.045	23.627	0.99568	0.11953	GLQKAAGRPKIVVPEGSPSRNSDSGSFTIE	17
_IYGKPVQEEDADIDNLPS(ph)DEEPYTNDDDVQDSEPR_,_IYGKPVQEEDADIDNLPSDEEPY(ph)TNDDDVQDSEPR_,_IYGKPVQEEDADIDNLPSDEEPYT(ph)NDDDVQDSEPR_	IYGKPVQEEDADIDNLPSDEEPYTNDDDVQDSEPR	BMS1	YPL217C	-0.555972	20.8145	-2.03235	0.0537162	0.221189	-0.0625113	20.8145	-0.228509	0.821252	0.9604	-0.244611	20.8145	-0.894174	0.380409	0.886261	-0.573659	20.8145	-2.097	0.0470845	0.201338	118.63,119.69,135.92	7.3879,5.3559,2.7862	_IYGKPVQEEDADIDNLPSDEEPYT(ph)NDDDVQDSEPR_	24	135.92	2.7862	0.553	0.0686	KGRTSLRKPRIYGKPVQEEDADIDNLPSDEEPYTNDDDVQDSEPRMVEIDFNNTG	34
_IYVSPPS(ph)PTGDFVHGSCADGDNGSR_,_IYVSPPSPT(ph)GDFVHGSCADGDNGSR_	IYVSPPSPTGDFVHGSCADGDNGSR	PPZ2	YDR436W	-0.146028	17.393	-1.21238	0.237566	0.547809	0.178224	17.393	1.47969	0.152405	0.486812	-0.262279	17.393	-2.17754	0.0398548	0.353934	0.0218994	17.393	0.181817	0.857305	0.942941	84.107,53.625	5.651,1.1741	_IYVSPPS(ph)PTGDFVHGSCADGDNGSR_	7	84.107	5.651	0.78307	-0.82586	SSSSSSSSQRIYVSPPSPTGDFVHGSCADGDNGSRTNTMVEMKRK	17
_KAADELGIDVDS(ph)DEDDISK_	KAADELGIDVDSDEDDISK	MAK5	YBR142W	-0.126559	18.7786	-1.15975	0.257945	0.571049	0.0679589	18.7786	0.622754	0.539518	0.822613	-0.181998	18.7786	-1.66777	0.1088	0.582953	0.0371282	18.7786	0.340232	0.736743	0.882533	221.44	78.214	_KAADELGIDVDS(ph)DEDDISK_	12	221.44	78.214	1	0.085372	SLRKDDNWLKKAADELGIDVDSDEDDISKSNSDTFLLKN	22
_KAEAS(ph)GEAADEADEADEE_	KAEASGEAADEADEADEE	RPS9A	YPL081W	0.0317047	16.1367	0.23723	0.81456	0.948289	-0.293858	16.1367	-2.19879	0.0381221	0.266493	-0.00369029	16.1367	-0.0276125	0.978207	0.998936	-0.253714	16.1367	-1.89841	0.0701473	0.255881	230.27	230.27	_KAEAS(ph)GEAADEADEADEE_	5	230.27	230.27	1	0.13945	GRVARRNAARKAEASGEAADEADEADEE*	15
_KAEAS(ph)GEAAEEAEDEE_	KAEASGEAAEEAEDEE	RPS9B	YBR189W	0.117514	18.6395	0.908657	0.372871	0.675081	-0.0787217	18.6395	-0.608704	0.548633	0.829478	-0.109629	18.6395	-0.847693	0.405267	0.891542	-0.17458	18.6395	-1.34992	0.190064	0.450864	245.97	245.97	_KAEAS(ph)GEAAEEAEDEE_	5	245.97	245.97	1	-0.099169	GRVARRNAARKAEASGEAAEEAEDEE*	15
_KALEEVS(ph)LK_	KALEEVSLK	RPL3	YOR063W	-0.0508564	15.7902	-0.246857	0.80719	0.946742	-0.326035	15.7902	-1.58257	0.127053	0.449961	0.163701	15.7902	0.794605	0.434895	0.902466	0.358795	15.7902	1.74159	0.0948223	0.310178	92.247	92.247	_KALEEVS(ph)LK_	7	92.247	92.247	1	-0.53441	RKSLYTNTSRKALEEVSLKWIDTASKFGK	17
_KAQEEEEDVAT(ph)DS(ph)E_	KAQEEEEDVATDSE	YRO2	YBR054W	0.135668	21.4795	0.453901	0.654116	0.873854	-0.234119	21.4795	-0.78329	0.441378	0.767603	0.0346676	21.4795	0.115987	0.908661	0.995739	-0.306409	21.4795	-1.02515	0.315861	0.592691	389.72	389.72	_KAQEEEEDVAT(ph)DS(ph)E_	11/13	389.72	389.72	1	-0.077866	KKAKKAKKAKKAQEEEEDVATDSE*	21/23
_KAS(ph)SPSSLTYK_,_KASS(ph)PSSLTYK_	KASSPSSLTYK	HHO1	YPL127C	-0.162027	16.5453	-0.874271	0.390929	0.688152	-0.193959	16.5453	-1.04657	0.306076	0.671285	0.285166	16.5453	1.53871	0.1374	0.618104	0.249192	16.5453	1.3446	0.191752	0.453934	132.86,121.21	9.6065,29.35	_KAS(ph)SPSSLTYK_	3	132.86	9.6065	0.90108	-0.33689	KKKSPTVTAKKASSPSSLTYKEMILKSMPQL	13
_KDES(ph)DS(ph)ENDIEIKGPEFK_	KDESDSENDIEIKGPEFK	NUP2	YLR335W	-0.0973731	16.1747	-0.570009	0.574149	0.830156	-0.052325	16.1747	-0.306304	0.762104	0.936979	0.0671307	16.1747	0.392974	0.697925	0.971486	0.0148789	16.1747	0.0870991	0.93134	0.978158	103.31	103.31	_KDES(ph)DS(ph)ENDIEIKGPEFK_	4/6	103.31	103.31	1	0.39902	SFGPKKENRKKDESDSENDIEIKGPEFKFSGTVSSDVF	14/16
_KDGT(ph)SS(ph)VSSSPIKENINK_,_KDGTSS(ph)VS(ph)SSPIKENINK_	KDGTSSVSSSPIKENINK	SWI5	YDR146C	-0.158652	16.1661	-1.21888	0.235135	0.544886	0.334526	16.1661	2.57007	0.0170493	0.174015	0.198691	16.1661	1.52649	0.140403	0.623218	0.028387	16.1661	0.218089	0.829266	0.927932	59.68,73.296	1.8921,5.9705	_KDGTSS(ph)VS(ph)SSPIKENINK_	6/8	73.296	5.9705	0.58953	0.070646	RSPRKRGRPRKDGTSSVSSSPIKENINKDHNGQLMFKL	16/18
_KDS(ph)NTNIVLLK_,_KDSNT(ph)NIVLLK_	KDSNTNIVLLK	SUR1	YPL057C	-0.764479	16.6205	-4.38247	0.000213233	0.00333565	0.161087	16.6205	0.923451	0.365275	0.719349	-0.0992599	16.6205	-0.56902	0.574809	0.951635	0.300384	16.6205	1.72199	0.0983754	0.31735	135.04,106.79	38.812,7.1166	_KDS(ph)NTNIVLLK_	3	135.04	38.812	0.99987	0.16345	LLARQQKRLRKDSNTNIVLLKSSRKSDVYDL	13
_KDT(ph)DSENNITIAQDDEK_,_KDTDS(ph)ENNITIAQDDEK_	KDTDSENNITIAQDDEK	FUI1	YBL042C	-0.0350115	16.2547	-0.222849	0.825603	0.951537	0.100193	16.2547	0.63773	0.529892	0.817015	-0.358586	16.2547	-2.28241	0.0319486	0.316739	-0.147836	16.2547	-0.940979	0.356408	0.62719	104.44,89.484	0,6.1146	_KDT(ph)DSENNITIAQDDEK_	3	104.44	0	0.49297	0.68917	SKIDANVIEKKDTDSENNITIAQDDEKVSWLQRVVEF	13
_KDT(ph)DSENNIT(ph)IAQDDEK_,_KDT(ph)DS(ph)ENNITIAQDDEK_,_KDTDS(ph)ENNIT(ph)IAQDDEK_	KDTDSENNITIAQDDEK	FUI1	YBL042C	-0.124773	15.9638	-0.383307	0.704981	0.906288	0.392607	15.9638	1.2061	0.23993	0.600534	-0.19967	15.9638	-0.613394	0.545582	0.937794	-0.525567	15.9638	-1.61456	0.119922	0.35554	90.754,60.307,95.073	28.699,39.353,38.645	_KDTDS(ph)ENNIT(ph)IAQDDEK_	5/10	95.073	38.645	0.99986	0.028335	SKIDANVIEKKDTDSENNITIAQDDEKVSWLQRVVEF	15/20
_KEDINDS(ph)PDVEMTESDK_	KEDINDSPDVEMTESDK	TRA1	YHR099W	-0.105459	15.7186	-0.266082	0.792526	0.942369	-0.0355162	15.7186	-0.0896105	0.929366	0.983166	-0.0648115	15.7186	-0.163525	0.871521	0.989434	1.04512	15.7186	2.63692	0.014674	0.10085	67.415	48.836	_KEDINDS(ph)PDVEMTESDK_	7	67.415	48.836	0.99998	1.2385	DDDHLMPQPKKEDINDSPDVEMTESDKVVKNDVEMFD	17
_KEEEGKDYIEDNDDEGVEGDS(ph)DDDEAITNLISK_	KEEEGKDYIEDNDDEGVEGDSDDDEAITNLISK	SPB1	YCL054W	-0.041637	18.7714	-0.156848	0.876721	0.966937	-0.138619	18.7714	-0.522185	0.606491	0.864472	-0.0441722	18.7714	-0.166399	0.869285	0.989434	-0.57622	18.7714	-2.17064	0.0404322	0.185382	138.78	63.344	_KEEEGKDYIEDNDDEGVEGDS(ph)DDDEAITNLISK_	21	138.78	63.344	1	-0.21201	TGFNEGSLEKKEEEGKDYIEDNDDEGVEGDSDDDEAITNLISKLKGQEGDHKL	31
_KEEQQNNQATAGEHDAS(ph)ITRSSLDR_,_KEEQQNNQATAGEHDASIT(ph)RSSLDR_,_KEEQQNNQATAGEHDASITRS(ph)SLDR_,_KEEQQNNQATAGEHDASITRSS(ph)LDR_	KEEQQNNQATAGEHDASITRSSLDR	YPK1	YKL126W	0.416423	19.9333	1.88258	0.0723543	0.271046	-0.0469052	19.9333	-0.212051	0.833919	0.963261	-0.283051	19.9333	-1.27963	0.213321	0.7226	-0.143699	19.9333	-0.649639	0.522304	0.758464	92.551,88.627,83.727,63.932	0,0,0,4.377	_KEEQQNNQATAGEHDAS(ph)ITRSSLDR_	17	92.551	0	0.25	-0.39873	KHSGFFHSSKKEEQQNNQATAGEHDASITRSSLDRKGTINPSNSS	27
_KEEVPEPVAGPIVESSVTEKS(ph)PALPQADDPIVETK_	KEEVPEPVAGPIVESSVTEKSPALPQADDPIVETK	CRP1	YHR146W	-0.187799	16.1634	-1.22908	0.23136	0.542746	-0.121138	16.1634	-0.792805	0.435922	0.763872	0.104907	16.1634	0.686578	0.499152	0.927153	0.211992	16.1634	1.38741	0.178497	0.435556	53.545	16.44	_KEEVPEPVAGPIVESSVTEKS(ph)PALPQADDPIVETK_	21	53.545	16.44	0.939	0.36923	ARELNERLNKKEEVPEPVAGPIVESSVTEKSPALPQADDPIVETKEVAHNVQELT	31
_KEGDDAPES(ph)PDIHFEPVVHLEK_	KEGDDAPESPDIHFEPVVHLEK	YRB1	YDR002W	-0.0853083	16.725	-0.41249	0.683766	0.895974	-0.443727	16.725	-2.14555	0.0425974	0.27917	-0.15085	16.725	-0.729403	0.473054	0.920385	-0.0513945	16.725	-0.248507	0.805928	0.917132	80.142	80.142	_KEGDDAPES(ph)PDIHFEPVVHLEK_	9	80.142	80.142	1	-0.4056	DEEDTKEETKKEGDDAPESPDIHFEPVVHLEKVDVKTMEEDE	19
_KEIAAFPMLEMS(ph)DDENNASGK_	KEIAAFPMLEMSDDENNASGK	DBP10	YDL031W	-0.287903	17.5081	-2.46453	0.0215409	0.118058	0.184465	17.5081	1.57907	0.127855	0.451256	-0.306172	17.5081	-2.62092	0.0152124	0.211412	-0.0896769	17.5081	-0.767659	0.45043	0.705049	117.84	26.424	_KEIAAFPMLEMS(ph)DDENNASGK_	12	117.84	26.424	0.99773	-0.25422	KDIKKKKNSKKEIAAFPMLEMSDDENNASGKTQTGDDEDDV	22
_KELDEIAAS(ph)LENL_	KELDEIAASLENL	TPM1	YNL079C	-0.160923	15	-0.962272	0.345833	0.654455	-0.185832	15	-1.11122	0.277854	0.64791	0.0234694	15	0.140341	0.889602	0.993799	0.0653986	15	0.391065	0.699316	0.860121	82.59	82.59	_KELDEIAAS(ph)LENL_	9	82.59	82.59	1	-0.38755	ELTVKYEDAKKELDEIAASLENL*	19
_KELGDAYVS(ph)S(ph)DEEF_,_KELGDAY(ph)VS(ph)SDEEF_	KELGDAYVSSDEEF	YEF3	YLR249W	0.295193	20.3241	1.90409	0.0693701	0.263353	-0.255761	20.3241	-1.64974	0.112468	0.425184	-0.0926933	20.3241	-0.597901	0.555696	0.940626	-0.513836	20.3241	-3.3144	0.00299855	0.0377915	191.63,163.62	37.501,13.493	_KELGDAYVS(ph)S(ph)DEEF_	9/10	191.63	37.501	0.99982	-0.2996	KKKKERMKKKKELGDAYVSSDEEF*	19/20
_KEPVKT(ph)PS(ph)PAPAAK_	KEPVKTPSPAPAAK	ABP1	YCR088W	-0.246386	18.9753	-1.39569	0.176021	0.471098	-0.282858	18.9753	-1.60229	0.122618	0.441793	-0.0768349	18.9753	-0.435242	0.667408	0.971486	-0.327486	18.9753	-1.85509	0.0763317	0.269638	156.67	156.67	_KEPVKT(ph)PS(ph)PAPAAK_	6/8	156.67	156.67	1	1.6289	PSKSPAPVSKKEPVKTPSPAPAAKISSRVNDNND	16/18
_KEPVKTPS(ph)PAPAAK_,_KEPVKT(ph)PSPAPAAK_	KEPVKTPSPAPAAK	ABP1	YCR088W	-0.00733786	18.2672	-0.0428823	0.966162	0.991943	-0.175637	18.2672	-1.02642	0.315275	0.679206	0.394581	18.2672	2.30593	0.0303845	0.304138	0.357414	18.2672	2.08872	0.0478909	0.202836	128.74,74.987	50.414,2.096	_KEPVKTPS(ph)PAPAAK_	8	128.74	50.414	0.99999	0.33099	PSKSPAPVSKKEPVKTPSPAPAAKISSRVNDNND	18
_KEQT(ph)PFNDIQSAVK_	KEQTPFNDIQSAVK	UPC2	YDR213W	0.160348	15.6069	0.677116	0.505027	0.78303	0.158637	15.6069	0.669892	0.509538	0.805224	0.715514	15.6069	3.02147	0.00603743	0.125297	0.317999	15.6069	1.34284	0.19231	0.454657	115.09	74.467	_KEQT(ph)PFNDIQSAVK_	4	115.09	74.467	1	0.25026	SSVDLPPTIKKEQTPFNDIQSAVKASGSSNDSFP	14
_KES(ph)SFDELQNNSISQER_	KESSFDELQNNSISQER	PIF1	YML061C	-0.0126749	16.1755	-0.0960533	0.924303	0.980416	-0.147726	16.1755	-1.11951	0.274377	0.644022	-0.148959	16.1755	-1.12885	0.270497	0.808182	0.0549005	16.1755	0.416049	0.681196	0.856447	108.18	0	_KES(ph)SFDELQNNSISQER_	3	108.18	0	0.5	0.072606	FKNPLRPALKKESSFDELQNNSISQERSLEMINENEK	13
_KETGS(ph)DSEDLFNK_	KETGSDSEDLFNK	HPC2	YBR215W	0.182269	15.6053	1.01601	0.3201	0.632679	0.0990774	15.6053	0.552281	0.586036	0.856493	-0.0650551	15.6053	-0.362633	0.720161	0.972248	0.501938	15.6053	2.79792	0.0101668	0.0801631	154.13	1.1301	_KETGS(ph)DSEDLFNK_	5	154.13	1.1301	0.55968	-0.28769	EVLNTDNSIKKETGSDSEDLFNKFSNKKTNRKI	15
_KETS(ph)IGVSATGGK_	KETSIGVSATGGK	RPA14	YDR156W	-2.78082	13.9526	-1.91645	0.0677038	0.259559	-0.181675	13.9526	-0.125205	0.90144	0.976333	1.98461	13.9526	1.36773	0.184498	0.692813	0.359994	13.9526	0.248096	0.806242	0.917132	97.214	6.955	_KETS(ph)IGVSATGGK_	4	97.214	6.955	0.83222	0.05515	APIQVSTTEKKETSIGVSATGGKKTTFADE*	14
_KETS(ph)PDSISIR_	KETSPDSISIR	BAP2	YBR068C	-0.442486	14.3578	-2.92883	0.00750422	0.0538263	-0.346673	14.3578	-2.29464	0.0311262	0.245929	-0.213452	14.3578	-1.41284	0.170974	0.679356	0.0697152	14.3578	0.461447	0.648774	0.839415	74.392	1.6615	_KETS(ph)PDSISIR_	4	74.392	1.6615	0.59449	0.38798	SSEDFGSSGKKETSPDSISIRSFSAGNNFQS	14
_KETS(ph)PDS(ph)ISIR_	KETSPDSISIR	BAP2	YBR068C	-0.360496	14.9427	-2.14731	0.0424422	0.187142	0.0284859	14.9427	0.169677	0.866734	0.971413	-0.149684	14.9427	-0.891597	0.38176	0.886261	-0.0309916	14.9427	-0.184603	0.855144	0.941324	62.077	24.307	_KETS(ph)PDS(ph)ISIR_	4/7	62.077	24.307	0.99257	0.50105	SSEDFGSSGKKETSPDSISIRSFSAGNNFQS	14/17
_KFANENPNS(ph)QK_	KFANENPNSQK	RFA1	YAR007C	-0.0168354	19.0875	-0.0336674	0.97343	0.991943	0.392897	19.0875	0.785715	0.439984	0.766463	-0.929223	19.0875	-1.85826	0.0758637	0.493035	0.236318	19.0875	0.472587	0.640922	0.83622	199.38	199.38	_KFANENPNS(ph)QK_	9	199.38	199.38	1	-0.55506	SNSNLNANERKFANENPNSQKTRPIFAIEQL	19
_KFEENVS(ph)VDDTTATPK_,_KFEENVSVDDT(ph)TATPK_	KFEENVSVDDTTATPK	CDC33	YOL139C	0.314815	17.1163	1.0682	0.296414	0.60715	-0.517887	17.1163	-1.75725	0.0920616	0.397486	0.0329097	17.1163	0.111667	0.912048	0.995739	0.85604	17.1163	2.90465	0.00793981	0.0694288	175.7,56.648	56.989,0	_KFEENVS(ph)VDDTTATPK_	7	175.7	56.989	1	-0.22248	MSVEEVSKKFEENVSVDDTTATPKTVLSDSAHFD	15
_KFQDDT(ph)LNR_	KFQDDTLNR	SPC29	YPL124W	-0.183656	17.1515	-0.9351	0.359366	0.66471	-0.242904	17.1515	-1.23677	0.228544	0.589932	0.118411	17.1515	0.602898	0.552424	0.93941	0.0781203	17.1515	0.397756	0.694446	0.85718	155.47	155.47	_KFQDDT(ph)LNR_	6	155.47	155.47	1	0.36293	YSNFGNSASKKFQDDTLNRVRKEHEEALK	16
_KFS(ph)GLS(ph)LR_	KFSGLSLR	SEG1	YMR086W	-0.00648659	18.8971	-0.0263249	0.979223	0.995039	0.277815	18.8971	1.12747	0.271065	0.642182	-0.126662	18.8971	-0.514043	0.612083	0.957569	-0.18563	18.8971	-0.753352	0.458813	0.711652	113.77	113.77	_KFS(ph)GLS(ph)LR_	3/6	113.77	113.77	1	-0.17589	PAITSKKVDKKFSGLSLRAASEAEPAKN	13/16
_KFS(ph)GLSLR_	KFSGLSLR	SEG1	YMR086W	-0.125026	15.0675	-0.407906	0.687082	0.897183	0.0984777	15.0675	0.32129	0.750867	0.934058	-0.0753393	15.0675	-0.245799	0.807999	0.989283	0.222948	15.0675	0.72738	0.474268	0.721249	61.56	20.566	_KFS(ph)GLSLR_	3	61.56	20.566	0.9913	-0.36538	PAITSKKVDKKFSGLSLRAASEAEPAKN	13
_KFSS(ph)LS(ph)PELR_,_KFS(ph)SLS(ph)PELR_	KFSSLSPELR	NTE1	YML059C	0.219485	15.6285	0.758217	0.455953	0.74498	0.865826	15.6285	2.99102	0.00648621	0.0970749	0.0866816	15.6285	0.299444	0.767267	0.978092	0.480627	15.6285	1.66034	0.110299	0.33663	146.59,112.44	38.62,30.813	_KFSS(ph)LS(ph)PELR_	4/6	146.59	38.62	0.99987	0.028917	SSNNASVHSKKFSSLSPELRNAQLSTSPLS	14/16
_KFS(ph)VSS(ph)NDS(ph)QNS(ph)LKNGDPHVK_,_KFSVS(ph)S(ph)NDS(ph)QNS(ph)LKNGDPHVK_,_KFS(ph)VS(ph)S(ph)NDS(ph)QNSLKNGDPHVK_	KFSVSSNDSQNSLKNGDPHVK	NVJ2	YPR091C	-0.636931	16.9115	-1.81444	0.08256	0.297121	0.0127762	16.9115	0.0363957	0.971278	0.995256	-0.0117883	16.9115	-0.0335815	0.973498	0.998851	-0.329428	16.9115	-0.938447	0.35768	0.628008	65.022,67.168,46.362	16.396,24.245,10.915	_KFSVS(ph)S(ph)NDS(ph)QNS(ph)LKNGDPHVK_	5/6/9/12	67.168	24.245	0.99723	0.31161	SKMFANKENRKFSVSSNDSQNSLKNGDPHVKASKLESSQAF	15/16/19/22
[truncated: 2,106 more rows]
